# Supplementary material for: Z-Ala–Ile-OH, a dipeptide building block suitable for the formation of ortho­rhom­bic microtubes
Source: Acta Crystallogr C Struct Chem. 2023 Jun 22;79(Pt 7):277–82. doi: 10.1107/S2053229623004849 (PMC10320834; doi:10.1107/S2053229623004849)
Supplement: Supplementary file 1 [file c-79-00277-sup1.cif]

##############################################################################
#                                                                            #
# This CIF contains the data in a paper accepted for publication in          #
# Acta Crystallographica Section C. It conforms to the requirements of       #
# Notes for Authors for Acta Crystallographica Section C, and has been       #
# peer reviewed under the auspices of the IUCr Commission on Journals.       #
#                                                                            #
# Full details of the Crystallographic Information File format               #
# are given in the paper "The Crystallographic Information File (CIF):       #
# a New Standard Archive File for Crystallography" by S. R. Hall, F. H.      #
# Allen and I. D. Brown [Acta Cryst. (1991), A47, 655-685].                  #
#                                                                            #
# The current version of the core CIF dictionary is obtainable from          #
# ftp://ftp.iucr.org/pub/cif_core.dic.                                       #
#                                                                            #
# Software is freely available for graphical display of the structure(s)     #
# in this CIF. For information consult the CIF software page                 #
# http://www.iucr.org/resources/cif/software.                                #
#                                                                            #
# This file may be used for bona fide research purposes within the           #
# scientific community so long as proper attribution is given to the journal # 
# article from which it was obtained.                                        #
#                                                                            #
##############################################################################
data_I
_audit_creation_method     SHELXL-2014
_chemical_name_systematic
;
<i>N</i>-[(Benzyloxycarbonyl)alanyl]isoleucine
;
_chemical_name_common     ?
_chemical_formula_moiety     'C17 H24 N2 O5'
_chemical_formula_sum     'C17 H24 N2 O5'
_chemical_formula_iupac     'C17 H24 N2 O5'
_chemical_formula_weight     336.38
_chemical_melting_point     ?
_space_group_crystal_system     orthorhombic
_space_group_name_H-M_alt     'P 21 21 21'
_space_group_name_Hall     'P 2ac 2ab'
loop_
    _space_group_symop_operation_xyz
    'x, y, z'
    '-x+1/2, -y, z+1/2'
    '-x, y+1/2, -z+1/2'
    'x+1/2, -y+1/2, -z'
_cell_length_a     4.8200(10)
_cell_length_b     19.110(4)
_cell_length_c     19.280(4)
_cell_angle_alpha     90
_cell_angle_beta     90
_cell_angle_gamma     90
_cell_volume     1775.9(6)
_cell_formula_units_Z     4
_cell_measurement_reflns_used     22019
_cell_measurement_theta_min     30.524
_cell_measurement_theta_max     35.856
_cell_measurement_temperature     100(2)
_exptl_crystal_description     needle
_exptl_crystal_colour     colorless
_exptl_crystal_size_max     0.2
_exptl_crystal_size_mid     0.05
_exptl_crystal_size_min     0.05
_exptl_crystal_density_diffrn     1.258
_exptl_crystal_density_meas     ?
_exptl_crystal_density_method     ?
_exptl_crystal_F_000     720
_exptl_absorpt_coefficient_mu     0.2
_exptl_absorpt_correction_type     none
_exptl_absorpt_process_details     ?
_exptl_absorpt_correction_T_min     ?
_exptl_absorpt_correction_T_max     ?
_exptl_special_details     ?
_diffrn_ambient_temperature     100(2)
_diffrn_source     ?
_diffrn_radiation_type     synchrotron
_diffrn_radiation_wavelength     0.97625
_diffrn_measurement_device_type     'ESRF beamline ID30B'
_diffrn_measurement_method     '\f-scans'
_diffrn_detector_area_resol_mean     ?
_diffrn_reflns_number     22019
_diffrn_reflns_av_R_equivalents     0.1535
_diffrn_reflns_av_unetI/netI     0.0647
_diffrn_reflns_theta_min     2.061
_diffrn_reflns_theta_max     30.524
_diffrn_reflns_theta_full     35.856
_diffrn_measured_fraction_theta_max     0.973
_diffrn_measured_fraction_theta_full     0.641
_diffrn_reflns_limit_h_min     -4
_diffrn_reflns_limit_h_max     4
_diffrn_reflns_limit_k_min     -19
_diffrn_reflns_limit_k_max     19
_diffrn_reflns_limit_l_min     -19
_diffrn_reflns_limit_l_max     19
_diffrn_standards_number     0
_diffrn_standards_interval_count     0
_diffrn_standards_interval_time     0
_diffrn_standards_decay_%     ?
_reflns_number_total     1887
_reflns_number_gt     1663
_reflns_threshold_expression     'I > 2\s(I)'
_refine_ls_structure_factor_coef     Fsqd
_refine_ls_matrix_type     full
_refine_ls_R_factor_all     0.0661
_refine_ls_R_factor_gt     0.0598
_refine_ls_wR_factor_gt     0.1664
_refine_ls_wR_factor_ref     0.1740
_refine_ls_goodness_of_fit_ref     1.100
_refine_ls_restrained_S_all     1.100
_refine_ls_number_reflns     1887
_refine_ls_number_parameters     221
_refine_ls_number_restraints     0
_refine_ls_hydrogen_treatment     mixed
_refine_ls_weighting_scheme     calc
_refine_ls_weighting_details
                      'w=1/[\s^2^(Fo^2^)+(0.1279P)^2^] where P=(Fo^2^+2Fc^2^)/3'
_atom_sites_solution_hydrogens     geom
_atom_sites_solution_primary     direct
_atom_sites_solution_secondary     ?
_refine_ls_shift/su_max     0.010
_refine_ls_shift/su_mean     0.002
_refine_diff_density_max     0.295
_refine_diff_density_min     -0.283
_refine_ls_extinction_method     none
_refine_ls_extinction_coef     .
loop_
    _atom_type_symbol
    _atom_type_description
    _atom_type_scat_dispersion_real
    _atom_type_scat_dispersion_imag
    _atom_type_scat_source
    'C' 'C' 0.0070 0.0030
                         'International Tables Vol C Tables 4.2.6.8 and 6.1.1.4'
    'O' 'O' 0.0220 0.0120
                         'International Tables Vol C Tables 4.2.6.8 and 6.1.1.4'
    'N' 'N' 0.0130 0.0070
                         'International Tables Vol C Tables 4.2.6.8 and 6.1.1.4'
    'H' 'H' 0.0000 0.0000
                         'International Tables Vol C Tables 4.2.6.8 and 6.1.1.4'
_computing_data_collection     ?
_computing_data_reduction
;
AIMLESS (Evans & Murshudov, 2013)
;
_computing_structure_solution
;
SHELXS86 (Sheldrick, 2008)
;
_computing_structure_refinement
;
SHELXL2014 (Sheldrick, 2015)
;
_computing_molecular_graphics
;
COOT (Emsley <i>et al.</i>, 2010) and
SwissPDBViewer (Guex & Peitsch, 1997)
;
_computing_publication_material
;
CHEMDRAW (Mills, 2006),
ORTEPIII (Burnett & Johnson, 1996),
ORTEP-3 for Windows (Farrugia, 2012) and
POV-RAY (Cason, 2004)
;
loop_
    _atom_site_type_symbol
    _atom_site_label
    _atom_site_fract_x
    _atom_site_fract_y
    _atom_site_fract_z
    _atom_site_U_iso_or_equiv
    _atom_site_adp_type
    _atom_site_calc_flag
    _atom_site_occupancy
    _atom_site_disorder_assembly
    _atom_site_disorder_group
    C C1 1.1233(12) 0.5918(3) 0.0587(3) 0.0519(15) Uani d 1 . .
    C C2 0.9734(14) 0.6372(3) 0.0995(4) 0.0656(17) Uani d 1 . .
    H H2 1.0076 0.6390 0.1479 0.079 Uiso calc 1 . .
    C C3 0.7744(15) 0.6801(3) 0.0708(4) 0.0710(19) Uani d 1 . .
    H H3 0.6689 0.7105 0.0995 0.085 Uiso calc 1 . .
    C C4 0.7302(15) 0.6785(3) 0.0011(5) 0.080(2) Uani d 1 . .
    H H4 0.5918 0.7079 -0.0185 0.096 Uiso calc 1 . .
    C C5 0.8833(15) 0.6350(3) -0.0416(4) 0.071(2) Uani d 1 . .
    H H5 0.8536 0.6350 -0.0903 0.085 Uiso calc 1 . .
    C C6 1.0797(14) 0.5916(3) -0.0124(4) 0.0632(17) Uani d 1 . .
    H H6 1.1859 0.5614 -0.0411 0.076 Uiso calc 1 . .
    C C7 1.3288(14) 0.5431(3) 0.0910(3) 0.0589(16) Uani d 1 . .
    H H71 1.4762 0.5308 0.0574 0.071 Uiso calc 1 . .
    H H72 1.4157 0.5650 0.1322 0.071 Uiso calc 1 . .
    O O1 1.1711(9) 0.48042(16) 0.11128(19) 0.0534(10) Uani d 1 . .
    C C8 1.2966(13) 0.4364(3) 0.1546(3) 0.0450(14) Uani d 1 . .
    O O8 1.5388(9) 0.44203(17) 0.1736(2) 0.0510(11) Uani d 1 . .
    N N_1 1.1287(9) 0.3844(2) 0.1739(2) 0.0430(12) Uani d 1 . .
    H H_1 0.9642 0.3811 0.1544 0.064(17) Uiso calc 1 . .
    C CA_1 1.2055(12) 0.3336(3) 0.2251(3) 0.0474(14) Uani d 1 . .
    H HA_1 1.4123 0.3292 0.2257 0.057 Uiso calc 1 . .
    C CB_1 1.1078(16) 0.3555(3) 0.2972(3) 0.0637(18) Uani d 1 . .
    H HB1_1 1.1630 0.3199 0.3311 0.096 Uiso calc 1 . .
    H HB2_1 1.1923 0.4004 0.3095 0.096 Uiso calc 1 . .
    H HB3_1 0.9053 0.3601 0.2972 0.096 Uiso calc 1 . .
    C C_1 1.0810(12) 0.2632(3) 0.2054(3) 0.0429(14) Uani d 1 . .
    O O_1 0.8275(9) 0.25860(17) 0.1973(2) 0.0583(11) Uani d 1 . .
    N N_2 1.2540(9) 0.21027(19) 0.1981(2) 0.0441(12) Uani d 1 . .
    H H_2 1.4322 0.2184 0.2038 0.061(18) Uiso calc 1 . .
    C CA_2 1.1683(12) 0.1390(2) 0.1812(3) 0.0475(14) Uani d 1 . .
    H HA_2 0.9639 0.1345 0.1888 0.057 Uiso calc 1 . .
    C CB_2 1.2362(13) 0.1198(2) 0.1052(3) 0.0553(15) Uani d 1 . .
    H HB_2 1.4423 0.1219 0.0997 0.066 Uiso calc 1 . .
    C CG1_2 1.1110(16) 0.1717(3) 0.0548(3) 0.0678(19) Uani d 1 . .
    H HG11_2 1.1644 0.2195 0.0693 0.081 Uiso calc 1 . .
    H HG12_2 0.9064 0.1683 0.0576 0.081 Uiso calc 1 . .
    C CD1_2 1.1987(19) 0.1609(4) -0.0202(3) 0.082(2) Uani d 1 . .
    H HD1_2 1.1096 0.1963 -0.0495 0.123 Uiso calc 1 . .
    H HD2_2 1.4007 0.1654 -0.0239 0.123 Uiso calc 1 . .
    H HD3_2 1.1423 0.1142 -0.0356 0.123 Uiso calc 1 . .
    C CG2_2 1.146(2) 0.0455(3) 0.0892(4) 0.091(3) Uani d 1 . .
    H HG21_2 1.2304 0.0133 0.1227 0.136 Uiso calc 1 . .
    H HG22_2 0.9434 0.0422 0.0923 0.136 Uiso calc 1 . .
    H HG23_2 1.2057 0.0329 0.0422 0.136 Uiso calc 1 . .
    C C_2 1.3188(13) 0.0900(3) 0.2301(3) 0.0480(15) Uani d 1 . .
    O O1_2 1.1714(9) 0.0352(2) 0.2488(2) 0.0617(12) Uani d 1 . .
    H HH_2 1.2605 0.0118 0.2782 0.09(3) Uiso calc 1 . .
    O O2_2 1.5537(9) 0.1002(2) 0.2501(2) 0.0686(13) Uani d 1 . .
loop_
    _atom_site_aniso_label
    _atom_site_aniso_U_11
    _atom_site_aniso_U_22
    _atom_site_aniso_U_33
    _atom_site_aniso_U_12
    _atom_site_aniso_U_13
    _atom_site_aniso_U_23
    C1 0.040(4) 0.037(3) 0.078(4) -0.006(3) -0.003(3) 0.007(3)
    C2 0.055(4) 0.049(4) 0.093(4) -0.011(4) 0.013(4) 0.003(3)
    C3 0.057(5) 0.038(4) 0.117(6) -0.002(3) 0.007(4) 0.000(3)
    C4 0.049(4) 0.042(4) 0.150(7) -0.001(3) -0.017(5) 0.020(4)
    C5 0.065(5) 0.057(4) 0.091(4) -0.013(4) -0.021(4) 0.014(4)
    C6 0.052(4) 0.049(4) 0.088(5) -0.006(3) -0.007(3) 0.007(3)
    C7 0.053(4) 0.036(3) 0.088(4) -0.010(3) 0.003(3) 0.007(3)
    O1 0.046(2) 0.032(2) 0.082(2) -0.0052(19) -0.0079(19) 0.0105(19)
    C8 0.039(4) 0.029(3) 0.067(3) -0.004(3) 0.003(3) -0.003(3)
    O8 0.034(2) 0.035(2) 0.084(2) -0.0043(17) -0.004(2) -0.0015(17)
    N_1 0.033(3) 0.026(2) 0.071(3) -0.003(2) -0.004(2) 0.001(2)
    CA_1 0.037(3) 0.035(3) 0.070(3) 0.000(3) -0.003(3) -0.004(2)
    CB_1 0.077(5) 0.042(3) 0.073(4) 0.005(3) -0.001(3) -0.009(3)
    C_1 0.023(4) 0.034(3) 0.071(4) 0.000(2) 0.000(3) 0.003(3)
    O_1 0.036(3) 0.035(2) 0.104(3) -0.0007(19) 0.000(2) 0.002(2)
    N_2 0.023(3) 0.028(2) 0.081(3) 0.001(2) 0.002(2) -0.001(2)
    CA_2 0.036(3) 0.030(3) 0.077(3) -0.003(3) 0.003(3) 0.000(3)
    CB_2 0.055(4) 0.029(3) 0.082(4) -0.001(3) -0.001(3) -0.006(3)
    CG1_2 0.068(5) 0.058(4) 0.078(4) -0.002(4) -0.001(4) -0.004(3)
    CD1_2 0.096(6) 0.079(4) 0.071(4) -0.011(5) 0.006(4) -0.006(3)
    CG2_2 0.135(8) 0.050(4) 0.088(4) -0.011(5) 0.000(5) -0.010(3)
    C_2 0.039(4) 0.025(3) 0.079(4) -0.003(3) 0.011(3) 0.008(2)
    O1_2 0.054(2) 0.038(2) 0.093(3) 0.000(2) -0.005(2) 0.014(2)
    O2_2 0.042(3) 0.055(3) 0.109(3) -0.004(2) -0.008(2) 0.025(2)
_geom_special_details
;
 All esds (except the esd in the dihedral angle between two l.s. planes)
 are estimated using the full covariance matrix.  The cell esds are taken
 into account individually in the estimation of esds in distances, angles
 and torsion angles; correlations between esds in cell parameters are only
 used when they are defined by crystal symmetry.  An approximate (isotropic)
 treatment of cell esds is used for estimating esds involving l.s. planes.
;
loop_
    _geom_bond_atom_site_label_1
    _geom_bond_atom_site_label_2
    _geom_bond_site_symmetry_2
    _geom_bond_distance
    _geom_bond_publ_flag
    C1 C2 . 1.376(8) ?
    C1 C6 . 1.386(9) ?
    C1 C7 . 1.495(8) ?
    C2 C3 . 1.377(10) ?
    C2 H2 . 0.9500 ?
    C3 C4 . 1.360(10) ?
    C3 H3 . 0.9500 ?
    C4 C5 . 1.384(10) ?
    C4 H4 . 0.9500 ?
    C5 C6 . 1.379(9) ?
    C5 H5 . 0.9500 ?
    C6 H6 . 0.9500 ?
    C7 O1 . 1.471(6) ?
    C7 H71 . 0.9900 ?
    C7 H72 . 0.9900 ?
    O1 C8 . 1.331(7) ?
    C8 O8 . 1.228(7) ?
    C8 N_1 . 1.335(6) ?
    N_1 CA_1 . 1.433(7) ?
    N_1 H_1 . 0.8800 ?
    CA_1 C_1 . 1.520(7) ?
    CA_1 CB_1 . 1.525(8) ?
    CA_1 HA_1 . 1.0000 ?
    CB_1 HB1_1 . 0.9800 ?
    CB_1 HB2_1 . 0.9800 ?
    CB_1 HB3_1 . 0.9800 ?
    C_1 O_1 . 1.235(7) ?
    C_1 N_2 . 1.319(6) ?
    N_2 CA_2 . 1.460(6) ?
    N_2 H_2 . 0.8800 ?
    CA_2 C_2 . 1.515(8) ?
    CA_2 CB_2 . 1.545(8) ?
    CA_2 HA_2 . 1.0000 ?
    CB_2 CG2_2 . 1.514(9) ?
    CB_2 CG1_2 . 1.518(8) ?
    CB_2 HB_2 . 1.0000 ?
    CG1_2 CD1_2 . 1.521(9) ?
    CG1_2 HG11_2 . 0.9900 ?
    CG1_2 HG12_2 . 0.9900 ?
    CD1_2 HD1_2 . 0.9800 ?
    CD1_2 HD2_2 . 0.9800 ?
    CD1_2 HD3_2 . 0.9800 ?
    CG2_2 HG21_2 . 0.9800 ?
    CG2_2 HG22_2 . 0.9800 ?
    CG2_2 HG23_2 . 0.9800 ?
    C_2 O2_2 . 1.212(7) ?
    C_2 O1_2 . 1.316(6) ?
    O1_2 HH_2 . 0.8400 ?
loop_
    _geom_angle_atom_site_label_1
    _geom_angle_atom_site_label_2
    _geom_angle_atom_site_label_3
    _geom_angle_site_symmetry_1
    _geom_angle_site_symmetry_3
    _geom_angle
    _geom_angle_publ_flag
    C2 C1 C6 . . 119.1(6) ?
    C2 C1 C7 . . 120.2(6) ?
    C6 C1 C7 . . 120.7(6) ?
    C1 C2 C3 . . 120.8(6) ?
    C1 C2 H2 . . 119.6 ?
    C3 C2 H2 . . 119.6 ?
    C4 C3 C2 . . 119.5(6) ?
    C4 C3 H3 . . 120.3 ?
    C2 C3 H3 . . 120.3 ?
    C3 C4 C5 . . 121.1(7) ?
    C3 C4 H4 . . 119.4 ?
    C5 C4 H4 . . 119.4 ?
    C6 C5 C4 . . 119.0(7) ?
    C6 C5 H5 . . 120.5 ?
    C4 C5 H5 . . 120.5 ?
    C5 C6 C1 . . 120.4(7) ?
    C5 C6 H6 . . 119.8 ?
    C1 C6 H6 . . 119.8 ?
    O1 C7 C1 . . 105.9(5) ?
    O1 C7 H71 . . 110.5 ?
    C1 C7 H71 . . 110.5 ?
    O1 C7 H72 . . 110.5 ?
    C1 C7 H72 . . 110.5 ?
    H71 C7 H72 . . 108.7 ?
    C8 O1 C7 . . 116.5(4) ?
    O8 C8 O1 . . 124.4(5) ?
    O8 C8 N_1 . . 123.9(5) ?
    O1 C8 N_1 . . 111.7(5) ?
    C8 N_1 CA_1 . . 122.7(5) ?
    C8 N_1 H_1 . . 118.7 ?
    CA_1 N_1 H_1 . . 118.7 ?
    N_1 CA_1 C_1 . . 108.9(4) ?
    N_1 CA_1 CB_1 . . 111.2(4) ?
    C_1 CA_1 CB_1 . . 110.4(5) ?
    N_1 CA_1 HA_1 . . 108.8 ?
    C_1 CA_1 HA_1 . . 108.8 ?
    CB_1 CA_1 HA_1 . . 108.8 ?
    CA_1 CB_1 HB1_1 . . 109.5 ?
    CA_1 CB_1 HB2_1 . . 109.5 ?
    HB1_1 CB_1 HB2_1 . . 109.5 ?
    CA_1 CB_1 HB3_1 . . 109.5 ?
    HB1_1 CB_1 HB3_1 . . 109.5 ?
    HB2_1 CB_1 HB3_1 . . 109.5 ?
    O_1 C_1 N_2 . . 123.8(5) ?
    O_1 C_1 CA_1 . . 119.0(5) ?
    N_2 C_1 CA_1 . . 117.1(5) ?
    C_1 N_2 CA_2 . . 124.1(4) ?
    C_1 N_2 H_2 . . 117.9 ?
    CA_2 N_2 H_2 . . 117.9 ?
    N_2 CA_2 C_2 . . 107.6(5) ?
    N_2 CA_2 CB_2 . . 112.0(4) ?
    C_2 CA_2 CB_2 . . 110.0(4) ?
    N_2 CA_2 HA_2 . . 109.1 ?
    C_2 CA_2 HA_2 . . 109.1 ?
    CB_2 CA_2 HA_2 . . 109.1 ?
    CG1_2 CB_2 CG2_2 . . 111.6(5) ?
    CG1_2 CB_2 CA_2 . . 111.6(5) ?
    CG2_2 CB_2 CA_2 . . 110.8(5) ?
    CG1_2 CB_2 HB_2 . . 107.5 ?
    CG2_2 CB_2 HB_2 . . 107.5 ?
    CA_2 CB_2 HB_2 . . 107.5 ?
    CB_2 CG1_2 CD1_2 . . 114.3(6) ?
    CB_2 CG1_2 HG11_2 . . 108.7 ?
    CD1_2 CG1_2 HG11_2 . . 108.7 ?
    CB_2 CG1_2 HG12_2 . . 108.7 ?
    CD1_2 CG1_2 HG12_2 . . 108.7 ?
    HG11_2 CG1_2 HG12_2 . . 107.6 ?
    CG1_2 CD1_2 HD1_2 . . 109.5 ?
    CG1_2 CD1_2 HD2_2 . . 109.5 ?
    HD1_2 CD1_2 HD2_2 . . 109.5 ?
    CG1_2 CD1_2 HD3_2 . . 109.5 ?
    HD1_2 CD1_2 HD3_2 . . 109.5 ?
    HD2_2 CD1_2 HD3_2 . . 109.5 ?
    CB_2 CG2_2 HG21_2 . . 109.5 ?
    CB_2 CG2_2 HG22_2 . . 109.5 ?
    HG21_2 CG2_2 HG22_2 . . 109.5 ?
    CB_2 CG2_2 HG23_2 . . 109.5 ?
    HG21_2 CG2_2 HG23_2 . . 109.5 ?
    HG22_2 CG2_2 HG23_2 . . 109.5 ?
    O2_2 C_2 O1_2 . . 123.0(5) ?
    O2_2 C_2 CA_2 . . 123.1(5) ?
    O1_2 C_2 CA_2 . . 113.9(5) ?
    C_2 O1_2 HH_2 . . 109.5 ?
_shelx_space_group_comment
;
The symmetry employed for this shelxl refinement is uniquely defined
by the following loop, which should always be used as a source of
symmetry information in preference to the above space-group names.
They are only intended as comments.
;
_shelx_estimated_absorpt_T_min     ?
_shelx_estimated_absorpt_T_max     ?
_shelx_hkl_file
;
   0   0   2  570.40  140.00  -1
   0   0  -2  584.60  143.50  -1
   0   0   2  354.20   57.82  -1
   0   0  -2  364.60   59.51  -1
   0   0  -2  359.60   58.71  -1
   0   0   2  785.00   98.66  -1
   0   0  -2  859.90  108.10  -1
   0   0   4  451.80  110.90   1
   0   0  -4  445.40  109.30   1
   0   0   4  436.40   85.64   1
   0   0  -4  390.20   76.58   1
   0   0  -4  445.40   87.41   1
   0   0   6   30.00    6.45   1
   0   0  -6   49.05   10.49   1
   0   0   6   88.14   20.35   1
   0   0  -6  107.30   24.77   1
   0   0  -6   68.20   15.76   1
   0   0   8  186.10   39.74   1
   0   0  -8  148.60   31.73   1
   0   0   8  167.20   35.18   1
   0   0  -8  226.00   47.57   1
   0   0  -8  182.70   21.25   1
   0   0  10  114.80   23.67   1
   0   0 -10  115.90   23.85   1
   0   0  10  118.50   23.84   1
   0   0  10  137.20   27.52   1
   0   0 -10  163.40   32.81   1
   0   0  12   17.15    3.79   1
   0   0  12   26.46    5.30   1
   0   0  12   23.30    4.86   1
   0   0 -12   47.66   10.06   1
   0   0 -12   26.26    5.29   1
   0   0 -12   16.94    2.47   1
   0   0  14   59.80   11.47   1
   0   0  14   52.00   10.65   1
   0   0  14   54.24   10.47   1
   0   0 -14   56.81   11.00   1
   0   0 -14   65.36   13.50   1
   0   0 -14   56.10    6.53   1
   0   0  16    1.11    1.37   1
   0   0 -16    0.09    0.29   1
   0   0  16    0.18    3.30   1
   0   0  16    1.28    0.33   1
   0   0 -16    2.04    2.56   1
   0   0 -16    1.28    0.52   1
   0   0 -16    1.16    0.78   1
   0   0  18    0.10    2.01   1
   0   0  18    0.51    0.24   1
   0   0 -18    0.39    0.55   1
   0   0 -18    0.44    0.78   1
   0   1   1   35.56    6.43   1
   0  -1   1   33.33    6.03   1
   0  -1  -1   38.16    6.91   1
   0  -1  -1   39.52    7.14   1
   0   1   1   43.41    7.09   1
   0   1   1   43.18    7.05   1
   0  -1   1   44.49    7.27   1
   0  -1   1   53.34    8.72   1
   0  -1  -1   37.64    6.15   1
   0  -1  -1   44.79    7.32   1
   0   1  -1   58.79    9.61   1
   0   1  -1   50.38    8.23   1
   0  -1   1   40.25    5.08   1
   0  -1  -1   33.04    4.21   1
   0   1   2  337.10   82.72   1
   0  -1   2  389.90   95.70   1
   0  -1  -2  400.10   98.19   1
   0   1   2  315.50   61.93   1
   0   1   2  472.80   92.78   1
   0  -1   2  459.90   90.27   1
   0  -1  -2  339.70   66.67   1
   0  -1  -2  335.20   65.78   1
   0   1  -2  333.90   65.53   1
   0   1  -2  438.50   86.07   1
   0  -1   2  379.60   47.72   1
   0   1  -2  356.00   44.75   1
   0   1   3 1773.00  435.10   1
   0  -1   3 1541.00  378.10   1
   0  -1  -3 1977.00  485.30   1
   0   1  -3 1695.00  416.00   1
   0   1   3 1045.00  205.00   1
   0  -1   3  948.00  186.10   1
   0  -1  -3 1499.00  294.10   1
   0   1  -3 1136.00  222.80   1
   0  -1   3 1772.00  222.70   1
   0   1  -3 1874.00  235.50   1
   0   1   4   24.80    6.15   1
   0  -1   4   27.07    6.70   1
   0  -1  -4   24.65    6.11   1
   0   1  -4   24.48    6.05   1
   0   1   4   45.24    7.41   1
   0  -1   4   42.04    6.88   1
   0  -1  -4   45.97    7.53   1
   0   1  -4   40.60    6.65   1
   0  -1   4   24.57    3.27   1
   0   1   5  820.90  201.50   1
   0  -1  -5  854.30  209.70   1
   0   1  -5  807.40  198.20   1
   0  -1   5  744.30  146.10   1
   0  -1   5  716.30  140.60   1
   0   1  -5  722.30  141.80   1
   0  -1   5 1063.00  133.70   1
   0   1  -5  887.90  111.60   1
   0   1   6  196.40   41.87   1
   0  -1   6  237.00   50.51   1
   0  -1  -6  193.30   41.19   1
   0   1  -6  181.50   38.67   1
   0   1   6  193.90   44.75   1
   0   1   6  186.70   43.08   1
   0  -1   6  175.20   40.42   1
   0  -1   6  156.30   36.10   1
   0  -1  -6  212.30   49.00   1
   0  -1  -6  166.30   38.37   1
   0   1  -6  210.60   48.58   1
   0  -1   6  228.00   14.86   1
   0  -1  -6  227.40   14.82   1
   0   1  -6  227.70   14.79   1
   0   1   7  172.40   36.77   1
   0  -1   7  177.20   37.77   1
   0  -1  -7  179.20   38.18   1
   0   1  -7  154.80   32.99   1
   0   1   7  187.80   43.34   1
   0   1   7  230.90   53.27   1
   0  -1   7  191.00   44.07   1
   0  -1   7  196.70   45.44   1
   0  -1  -7  219.50   50.66   1
   0  -1  -7  206.10   47.56   1
   0   1  -7  234.60   54.13   1
   0  -1   7  152.20   18.98   1
   0  -1  -7  179.00   22.28   1
   0   1  -7  178.40   22.11   1
   0   1   8   41.02    8.84   1
   0  -1   8   36.86    7.92   1
   0   1  -8   38.14    8.19   1
   0   1   8   37.58    7.95   1
   0   1   8   52.62   11.10   1
   0  -1   8   46.55    9.81   1
   0  -1  -8   53.88   11.38   1
   0  -1  -8   45.69    9.63   1
   0   1  -8   52.44   11.07   1
   0  -1  -8   45.20    5.59   1
   0   1  -8   42.61    5.15   1
   0   1   9    0.19    0.19   1
   0  -1  -9    0.13    0.13   1
   0   1  -9    0.11    0.11   1
   0   1   9    0.10    0.11   1
   0  -1   9    0.19    0.29   1
   0  -1   9    0.30    0.10   1
   0  -1  -9    0.18    0.08   1
   0   1  -9    0.45    0.33   1
   0   1  -9    0.24    0.11   1
   0  -1  -9    0.27    0.82   1
   0   1  -9    0.29    0.55   1
   0   1  10   30.45    6.41   1
   0  -1  10   33.52    7.02   1
   0  -1 -10   33.85    7.02   1
   0   1 -10   34.01    7.04   1
   0   1  10   39.87    6.68   1
   0  -1  10   44.84    7.60   1
   0  -1  10   37.76    6.32   1
   0  -1 -10   33.08    5.56   1
   0   1 -10   36.67    6.15   1
   0   1 -10   40.62    6.94   1
   0  -1 -10   29.00    3.63   1
   0   1  11    2.43    1.01   1
   0  -1  11    1.66    0.75   1
   0   1  11    0.31    0.30   1
   0   1  11    1.30    0.32   1
   0  -1  11    0.96    0.24   1
   0  -1  11    1.82    1.07   1
   0  -1 -11    1.38    0.42   1
   0   1 -11    2.76    1.53   1
   0   1 -11    1.44    0.40   1
   0  -1 -11    1.26    0.98   1
   0   1 -11    1.46    0.72   1
   0   1  12    0.41    0.83  -1
   0  -1 -12    0.45    0.39  -1
   0   1 -12    0.35    0.26  -1
   0   1  12    0.51    0.19  -1
   0   1  12    0.17    0.32  -1
   0  -1  12    0.39    0.16  -1
   0  -1  12   -0.08    1.12  -1
   0  -1 -12    0.46    0.30  -1
   0   1 -12    0.60    1.49  -1
   0   1 -12    0.40    0.25  -1
   0  -1 -12   -0.01    0.99  -1
   0   1 -12    0.45    0.67  -1
   0   1  13   13.43    2.88   1
   0  -1  13   15.22    3.11   1
   0  -1 -13   13.63    2.67   1
   0   1  13   14.40    2.96   1
   0   1  13   10.58    2.36   1
   0  -1  13   16.75    4.31   1
   0  -1  13   16.39    3.36   1
   0  -1 -13   13.82    2.91   1
   0   1 -13   17.93    3.72   1
   0   1 -13   21.17    5.05   1
   0  -1 -13   11.03    1.87   1
   0   1 -13   13.69    1.93   1
   0   1  14    8.56    2.19  -1
   0  -1  14    9.47    2.20  -1
   0   1 -14    6.78    1.34  -1
   0   1  14    8.26    1.64  -1
   0  -1  14    5.61    3.25  -1
   0  -1  14    8.16    1.61  -1
   0  -1 -14    7.20    1.50  -1
   0   1 -14    8.24    1.69  -1
   0   1 -14    9.98    3.05  -1
   0  -1 -14    5.22    1.38  -1
   0   1 -14    6.18    1.18  -1
   0  -1  15    1.93    1.15   1
   0  -1 -15    1.28    0.37   1
   0   1 -15    1.16    0.35   1
   0   1  15    0.50    1.45   1
   0   1  15    1.11    0.30   1
   0  -1 -15    0.85    0.44   1
   0  -1 -15    3.40    2.53   1
   0   1  16    3.97    1.62   1
   0  -1  16    7.98    2.30   1
   0  -1 -16    5.09    1.10   1
   0   1  16    5.48    1.15   1
   0   1  16    0.94    2.60   1
   0  -1  16    6.19    1.29   1
   0  -1  16   -1.53    3.97   1
   0  -1 -16    4.30    1.09   1
   0  -1 -16    5.56    3.42   1
   0   1 -16    6.42    1.43   1
   0   1 -16    6.48    2.87   1
   0  -1 -16    5.05    1.44   1
   0   1 -16    4.32    0.95   1
   0  -1  17    6.19   17.28   1
   0  -1  17    1.32    1.24   1
   0  -1 -17    0.33    0.31   1
   0   1 -17    0.32    0.28   1
   0   1  17    0.18    0.16   1
   0   1  17    0.64    2.27   1
   0  -1  17    0.87    3.41   1
   0  -1 -17    0.31    0.44   1
   0  -1 -17    1.07    2.03   1
   0   1 -17    0.35    1.85   1
   0  -1 -17    0.17    0.85   1
   0   1 -17    0.08    0.53   1
   0   1  18   -0.12    2.00   1
   0  -1  18    0.67    1.53   1
   0   1  18    0.08    0.17   1
   0  -1  18    0.06    0.14   1
   0  -1 -18   -0.05    0.50   1
   0   1 -18    0.15    0.48   1
   0  -1 -18   -0.13    0.91   1
   0   1 -18    0.03    0.65   1
   0  -2   0   39.08    7.09  -1
   0  -2   0   35.24    6.44  -1
   0   2   0   39.18    7.10  -1
   0   2   0   43.17    7.89  -1
   0  -2   0   23.96    4.72  -1
   0  -2   0   22.29    4.40  -1
   0   2   0   23.74    4.68  -1
   0   2   0   21.97    4.33  -1
   0  -2   0   32.57    4.12  -1
   0   2   1  148.70   36.54   1
   0   2   1  203.00   49.88   1
   0  -2   1  152.70   37.49   1
   0  -2   1  255.20   62.72   1
   0  -2  -1  143.50   35.26   1
   0  -2  -1  117.00   28.78   1
   0   2  -1  148.60   36.50   1
   0   2   1  150.40   29.53   1
   0   2   1  134.80   26.47   1
   0  -2   1  141.20   27.73   1
   0  -2   1  120.30   23.62   1
   0  -2  -1  158.40   31.09   1
   0  -2  -1  129.90   25.49   1
   0   2  -1  127.90   25.12   1
   0   2  -1  144.30   28.34   1
   0  -2   1  126.10   15.87   1
   0  -2  -1  123.40   15.55   1
   0   2  -1  116.80   14.71   1
   0  -2   2    8.38    2.10   1
   0  -2  -2    7.82    2.02   1
   0   2   2    2.97    0.59   1
   0  -2  -2    3.69    0.63   1
   0   2   3  532.30  130.70   1
   0  -2   3  362.00   88.84   1
   0  -2  -3  337.80   82.88   1
   0   2   3  313.60   51.19   1
   0   2   3  350.30   57.19   1
   0  -2   3  399.90   65.30   1
   0  -2   3  415.70   67.88   1
   0  -2  -3  345.00   56.33   1
   0  -2  -3  321.10   52.43   1
   0   2  -3  319.10   52.10   1
   0   2  -3  365.20   59.62   1
   0  -2   3  373.70   47.00   1
   0   2  -3  388.80   48.89   1
   0   2   4  634.30  114.60   1
   0  -2   4  633.40  114.40   1
   0  -2  -4  630.50  113.80   1
   0   2   4  483.60   94.92   1
   0   2   4  541.00  106.20   1
   0  -2   4  439.10   86.18   1
   0  -2  -4  561.90  110.30   1
   0  -2  -4  442.40   86.83   1
   0   2  -4  322.00   63.20   1
   0  -2   4  461.50   58.07   1
   0   2  -4  432.10   54.35   1
   0  -2   5  449.30  110.30   1
   0  -2  -5  416.60  102.30   1
   0   2  -5  452.20  111.00   1
   0   2   5  518.30  101.70   1
   0   2   5  446.40   87.62   1
   0  -2   5  479.60   94.18   1
   0  -2   5  343.60   67.45   1
   0  -2  -5  508.20   99.74   1
   0  -2  -5  374.60   73.54   1
   0   2  -5  401.90   78.93   1
   0   2  -5  365.60   71.75   1
   0  -2   5  322.20   40.60   1
   0   2  -5  365.10   45.95   1
   0   2   6  205.40   43.75   1
   0  -2   6  253.70   54.05   1
   0  -2  -6  252.10   53.70   1
   0   2  -6  260.60   55.48   1
   0   2   6  292.70   67.54   1
   0   2   6  315.90   72.89   1
   0  -2   6  332.60   76.81   1
   0  -2   6  234.50   54.08   1
   0  -2  -6  271.40   62.63   1
   0  -2  -6  261.50   60.32   1
   0   2  -6  306.10   70.72   1
   0   2  -6  249.40   57.56   1
   0  -2   6  238.20   29.45   1
   0   2  -6  225.30   27.79   1
   0   2   7 1070.00  167.60   1
   0  -2   7 1103.00  172.80   1
   0  -2  -7 1087.00  170.20   1
   0   2  -7 1067.00  167.10   1
   0   2   7  964.20  222.40   1
   0   2   7  730.10  168.40   1
   0  -2   7 1367.00  315.40   1
   0  -2   7  696.00  160.50   1
   0  -2  -7  979.40  225.90   1
   0  -2  -7  824.80  190.20   1
   0   2  -7 1218.00  281.10   1
   0   2  -7  852.80  196.70   1
   0   2   8    1.91    0.49   1
   0  -2  -8    1.90    0.43   1
   0   2   9   37.09    8.06   1
   0  -2   9   34.35    7.40   1
   0  -2  -9   40.90    8.80   1
   0   2  -9   38.30    8.22   1
   0   2   9   40.35    8.54   1
   0   2   9   45.30    9.56   1
   0  -2   9   40.57    8.55   1
   0  -2   9   49.79   10.72   1
   0  -2  -9   39.75    8.42   1
   0  -2  -9   32.23    6.80   1
   0   2  -9   48.88   10.32   1
   0   2  -9   47.27   10.21   1
   0  -2   9   26.94    3.62   1
   0  -2  -9   31.82    4.16   1
   0   2  -9   34.70    4.20   1
   0   2  10   94.22   19.48   1
   0  -2  10   84.48   17.41   1
   0   2 -10  101.70   20.93   1
   0   2  10  120.90   24.26   1
   0  -2  10  101.70   20.40   1
   0  -2  10  175.80   35.50   1
   0  -2 -10  116.10   23.33   1
   0   2 -10  134.20   27.17   1
   0   2 -10  135.10   27.12   1
   0  -2 -10  115.00   12.67   1
   0   2  11   68.62   14.25   1
   0  -2  11   61.52   12.73   1
   0  -2 -11   71.18   14.68   1
   0   2 -11   62.30   12.84   1
   0   2  11   74.87   14.93   1
   0  -2  11   73.89   14.71   1
   0  -2  11  127.80   25.84   1
   0  -2 -11   70.46   14.07   1
   0   2 -11   89.60   18.17   1
   0   2 -11   87.34   17.41   1
   0  -2 -11   78.23    8.90   1
   0   2 -11   67.80    7.40   1
   0   2  12  106.40   22.25   1
   0  -2  12  109.90   22.91   1
   0  -2 -12  129.60   26.96   1
   0   2 -12  116.60   24.24   1
   0  -2  12  255.10   51.24   1
   0  -2  12  138.30   27.52   1
   0   2 -12  167.60   33.75   1
   0   2 -12  158.40   31.54   1
   0   2  13   -0.28    0.76   1
   0  -2  13   -0.51    0.56   1
   0  -2 -13    0.09    0.31   1
   0   2 -13   -0.04    0.21   1
   0   2  13    0.05    0.13   1
   0   2  13    0.01    0.27   1
   0  -2 -13   -0.03    0.33   1
   0   2 -13    0.13    0.27   1
   0  -2 -13    0.64    1.16   1
   0   2 -13    0.07    0.45   1
   0   2  14   32.47    6.45   1
   0   2 -14   51.44    9.70   1
   0   2  14   50.21    9.87   1
   0   2  14   44.45    8.59   1
   0  -2  14   53.04   10.23   1
   0  -2 -14   38.12    7.43   1
   0   2 -14   53.47   10.93   1
   0   2 -14   58.71   11.36   1
   0  -2 -14   39.31    4.98   1
   0   2 -14   41.45    4.73   1
   0  -2  15   32.82    6.32   1
   0  -2  15  -16.76   21.84   1
   0  -2 -15   27.29    5.08   1
   0   2 -15   29.42    5.45   1
   0   2  15   25.25    5.17   1
   0   2  15   21.53    4.74   1
   0  -2  15    4.79    5.92   1
   0  -2 -15   21.79    4.56   1
   0   2 -15   26.03    6.43   1
   0   2  16    0.95    0.78   1
   0  -2  16    1.32    0.55   1
   0  -2  16    4.01    5.07   1
   0  -2 -16    0.71    0.20   1
   0   2 -16    0.85    0.21   1
   0   2  16    0.88    0.27   1
   0  -2  16   -0.12    4.25   1
   0  -2  16    1.44    0.36   1
   0  -2 -16    0.86    0.51   1
   0   2 -16    1.20    0.49   1
   0   2 -16    0.46    2.30   1
   0  -2 -16    0.61    1.02   1
   0   2 -16    0.75    0.54   1
   0  -2  17    1.39    1.21   1
   0  -2  17   14.90   16.20   1
   0  -2 -17    0.47    0.36   1
   0   2 -17    0.96    0.33   1
   0   2  17   -0.61    1.65   1
   0   2  17    0.89    0.27   1
   0  -2  17   -0.35    3.67   1
   0  -2 -17    0.79    0.53   1
   0  -2 -17    0.63    1.89   1
   0   2 -17    0.42    1.86   1
   0   2 -17    0.71    0.60   1
   0   2  18    1.23    2.71   1
   0   2  18    1.00    0.37   1
   0  -2  18    1.14    4.34   1
   0  -2  18    1.65    0.39   1
   0  -2 -18    1.28    0.81   1
   0   2 -18    1.55    0.65   1
   0  -2 -18    2.20    1.58   1
   0   2 -18    1.56    0.89   1
   0  -3   1    7.31    2.11   1
   0  -3   1   11.28    2.81   1
   0   3  -1    8.84    2.48   1
   0   3   1   10.51    1.74   1
   0   3   1   12.60    2.10   1
   0  -3   1    9.34    1.65   1
   0  -3   1    9.03    1.51   1
   0  -3  -1   10.06    1.66   1
   0  -3  -1   10.49    1.78   1
   0   3  -1    9.26    1.56   1
   0   3  -1    8.70    1.54   1
   0  -3   1   13.77    1.79   1
   0  -3  -1   15.38    2.00   1
   0   3   2  212.90   52.31   1
   0   3   2  455.10  111.70   1
   0  -3   2  391.50   96.11   1
   0  -3  -2  371.30   91.16   1
   0  -3  -2  347.70   85.41   1
   0   3  -2  375.90   92.34   1
   0   3   2  310.20   50.65   1
   0   3   2  326.90   53.37   1
   0  -3   2  316.30   51.67   1
   0  -3   2  304.10   49.67   1
   0  -3  -2  326.20   53.28   1
   0  -3  -2  310.30   50.66   1
   0   3  -2  307.00   50.15   1
   0   3  -2  295.50   48.26   1
   0  -3   2  309.00   38.87   1
   0  -3  -2  286.70   36.09   1
   0   3  -2  323.70   40.71   1
   0   3   3  416.80  102.30   1
   0  -3   3  402.50   98.82   1
   0  -3  -3  351.70   86.39   1
   0   3  -3  421.30  103.50   1
   0   3  -3  289.00   70.98   1
   0   3   3  383.90   75.36   1
   0  -3   3  337.00   66.18   1
   0  -3   3  370.10   72.66   1
   0  -3  -3  372.70   73.16   1
   0   3  -3  385.70   75.72   1
   0   3  -3  350.10   68.75   1
   0  -3   3  324.40   40.82   1
   0  -3  -3  324.90   40.95   1
   0   3  -3  296.40   37.30   1
   0   3   4   44.24   10.93   1
   0  -3  -4   57.38   14.14   1
   0   3   4   76.38   15.01   1
   0   3   4   78.34   15.40   1
   0  -3   4   70.36   13.87   1
   0  -3  -4   53.39   10.51   1
   0  -3  -4  109.60   21.53   1
   0   3  -4   69.24   13.63   1
   0  -3   4   82.34    5.51   1
   0  -3  -4   83.10    5.59   1
   0   3  -4   84.39    5.63   1
   0  -3   5  158.30   33.73   1
   0  -3  -5  144.10   30.73   1
   0   3   5  162.40   37.49   1
   0   3   5  194.90   44.99   1
   0  -3   5  137.00   31.71   1
   0  -3   5  175.50   40.48   1
   0  -3  -5  134.80   31.13   1
   0  -3  -5  197.00   45.46   1
   0   3  -5  111.90   25.84   1
   0   3  -5  128.10   29.63   1
   0  -3  -5  181.70   22.52   1
   0   3  -5  146.90   18.14   1
   0   3   6    0.82    0.70   1
   0  -3   6    1.05    0.38   1
   0  -3   6    4.08    2.45   1
   0  -3  -6    0.96    0.53   1
   0   3  -6    1.34    0.43   1
   0   3   6    1.63    0.47   1
   0   3   6    1.21    0.35   1
   0  -3   6    1.92    0.47   1
   0  -3   6    0.68    1.01   1
   0  -3  -6    0.96    0.40   1
   0  -3  -6    1.63    0.42   1
   0   3  -6    0.82    0.29   1
   0   3  -6    0.69    0.80   1
   0  -3   6    0.60    0.57   1
   0   3  -6    0.73    0.38   1
   0   3   7  258.80   55.19   1
   0  -3   7  262.70   55.95   1
   0  -3  -7  316.80   67.47   1
   0   3  -7  282.90   60.23   1
   0   3   7  324.50   74.88   1
   0   3   7  292.80   67.55   1
   0  -3   7  218.00   50.29   1
   0  -3   7  306.90   70.97   1
   0  -3  -7  261.90   60.44   1
   0  -3  -7  273.90   63.18   1
   0   3  -7  265.80   61.45   1
   0   3  -7  262.50   60.57   1
   0  -3   7  251.60   31.15   1
   0   3  -7  276.40   34.10   1
   0   3   8    2.68    1.04   1
   0  -3   8    0.94    3.70   1
   0  -3  -8    1.05    0.53   1
   0   3  -8    0.82    0.40   1
   0   3   8    1.24    0.34   1
   0   3   8    1.48    0.38   1
   0  -3   8    0.81    0.20   1
   0  -3   8    0.90    1.22   1
   0  -3  -8    1.37    0.44   1
   0  -3  -8    0.86    0.22   1
   0   3  -8    1.15    0.31   1
   0  -3   8    1.42    0.91   1
   0  -3   9   27.74    6.00   1
   0   3  -9   29.35    6.31   1
   0   3   9   29.23    6.19   1
   0   3   9   31.76    6.73   1
   0  -3   9   24.58    5.62   1
   0  -3   9   24.65    5.20   1
   0  -3  -9   24.66    5.26   1
   0  -3  -9   30.66    6.47   1
   0   3  -9   24.44    5.45   1
   0   3  -9   30.68    6.49   1
   0  -3   9   31.24    4.15   1
   0   3  -9   23.70    2.93   1
   0   3  10   13.23    3.07   1
   0  -3  10   13.51    2.88   1
   0  -3  10    4.87    7.28   1
   0  -3 -10   14.60    3.10   1
   0   3 -10   14.18    2.97   1
   0   3  10   13.51    2.75   1
   0  -3  10   12.45    2.51   1
   0  -3  10    8.98    2.62   1
   0  -3 -10   12.49    2.58   1
   0   3 -10   11.70    2.84   1
   0   3 -10   17.17    3.49   1
   0  -3 -10   10.69    1.99   1
   0   3 -10   10.79    1.36   1
   0   3  11    9.46    2.28  -1
   0  -3  11  -18.30   17.21  -1
   0  -3  11   12.64    2.09  -1
   0  -3 -11   13.33    2.17  -1
   0   3 -11   15.05    2.37  -1
   0   3  11    8.34    1.70  -1
   0  -3  11    3.52    2.57  -1
   0  -3 -11    6.68    1.43  -1
   0   3 -11   11.04    2.25  -1
   0   3 -11    5.52    1.94  -1
   0  -3  11    4.29    1.54  -1
   0  -3 -11    5.42    1.73  -1
   0   3 -11    7.01    1.07  -1
   0   3  12   27.94    6.20   1
   0  -3  12   18.30    3.92   1
   0  -3  12    3.64    9.05   1
   0  -3 -12   24.87    5.27   1
   0   3 -12   22.92    4.81   1
   0   3  12   20.20    4.06   1
   0  -3  12   22.28    4.45   1
   0  -3 -12   19.05    3.90   1
   0   3 -12   27.35    5.49   1
   0   3 -12   25.98    5.83   1
   0  -3 -12   22.75    3.82   1
   0   3  13   26.92    5.58   1
   0  -3  13   26.28    5.13   1
   0  -3 -13   30.50    5.89   1
   0   3 -13   32.84    6.30   1
   0   3  13   29.46    6.02   1
   0  -3  13   35.78    7.28   1
   0  -3 -13   25.78    5.34   1
   0   3 -13   31.04    7.03   1
   0   3 -13   47.44    9.68   1
   0  -3 -13   33.65    4.71   1
   0   3 -13   29.78    3.48   1
   0   3  14   48.36    9.62   1
   0  -3  14   42.16    8.09   1
   0   3 -14   41.75    7.88   1
   0   3  14   35.09    6.80   1
   0  -3  14   41.03    7.92   1
   0  -3 -14   35.37    6.91   1
   0   3 -14   57.62   11.15   1
   0   3 -14   38.81    8.38   1
   0  -3 -14   43.27    5.80   1
   0   3 -14   39.45    4.52   1
   0  -3 -15   86.20   15.88   1
   0   3 -15   93.86   17.26   1
   0   3  15   68.22   13.88   1
   0   3  15   70.14   14.41   1
   0  -3 -15   69.44   14.21   1
   0   3 -15   88.73   18.91   1
   0  -3 -15   80.64    9.11   1
   0   3 -15   84.62    8.93   1
   0   3  16    2.25    2.62   1
   0  -3  16    5.45   23.06   1
   0  -3  16    2.76    1.22   1
   0  -3 -16    1.77    0.57   1
   0   3 -16    2.98    0.69   1
   0   3  16    2.02    0.48   1
   0   3  16    0.57    0.97   1
   0  -3  16   -1.90    4.75   1
   0  -3  16    3.49    0.75   1
   0  -3 -16    1.44    0.68   1
   0   3 -16    0.80    2.34   1
   0   3 -16    2.77    0.75   1
   0  -3 -16    1.73    1.37   1
   0   3 -16    1.62    0.62   1
   0  -3  17   15.06    3.16   1
   0  -3  17  -19.43   30.03   1
   0  -3 -17   10.88    2.14   1
   0   3 -17   17.44    3.30   1
   0   3  17    4.84    1.95   1
   0  -3  17   -3.25    4.27   1
   0  -3 -17   10.18    2.17   1
   0   3 -17    7.84    2.88   1
   0  -3 -17    6.58    1.98   1
   0   3  18    2.60    3.61   1
   0  -3  18    2.75    0.60   1
   0  -3  18   -1.20    4.12   1
   0   3 -18    2.02    0.71   1
   0  -3 -18   -0.13    0.43   1
   0  -3 -18    1.63    1.65   1
   0   3 -18    1.83    0.87   1
   0  -4   0  735.40  180.50   1
   0   4   0 1405.00  344.90   1
   0  -4   0 1016.00  199.40   1
   0  -4   0 1114.00  218.60   1
   0   4   0 1032.00  202.60   1
   0   4   0 1125.00  220.80   1
   0  -4   0  828.90  104.10   1
   0   4   1   67.99   12.34   1
   0  -4   1   76.23   13.79   1
   0  -4   1   74.68   13.55   1
   0  -4  -1   71.78   13.02   1
   0   4  -1   69.60   12.64   1
   0   4  -1   65.39   11.85   1
   0   4   1   57.43   11.30   1
   0   4   1   58.26   11.46   1
   0  -4   1   60.55   11.94   1
   0  -4   1   62.10   12.22   1
   0  -4  -1   55.13   10.84   1
   0  -4  -1   59.05   11.63   1
   0   4  -1   53.12   10.46   1
   0   4  -1   58.36   11.51   1
   0  -4   1   57.26    7.26   1
   0  -4  -1   59.61    7.57   1
   0   4  -1   57.54    7.30   1
   0   4   2  382.50   93.96   1
   0   4   2  175.60   43.17   1
   0  -4   2  272.70   66.99   1
   0  -4  -2  243.10   59.71   1
   0  -4  -2  174.50   42.93   1
   0   4  -2  214.40   52.66   1
   0   4   2  251.60   49.41   1
   0  -4   2  276.70   54.36   1
   0  -4   2  235.80   46.31   1
   0  -4  -2  258.50   50.77   1
   0   4  -2  275.30   54.06   1
   0   4  -2  268.20   52.68   1
   0   4   2  162.90   10.82   1
   0  -4   2  160.10   10.60   1
   0  -4  -2  159.10   10.54   1
   0   4  -2  163.90   10.85   1
   0   4   3  323.10   58.39   1
   0   4   3  335.50   60.62   1
   0  -4   3  363.50   65.68   1
   0  -4  -3  275.20   49.71   1
   0  -4  -3  357.60   64.61   1
   0   4  -3  314.40   56.80   1
   0   4   3  341.00   66.94   1
   0   4   3  394.00   77.35   1
   0  -4   3  300.10   58.94   1
   0  -4   3  381.80   74.97   1
   0  -4  -3  330.50   64.88   1
   0  -4  -3  401.90   78.91   1
   0   4  -3  319.90   62.83   1
   0   4  -3  281.50   55.28   1
   0   4   3  372.30   46.96   1
   0  -4   3  360.40   45.34   1
   0  -4  -3  295.60   37.25   1
   0   4  -3  354.40   44.59   1
   0  -4   4  127.80   31.43   1
   0  -4   4  189.70   46.80   1
   0  -4  -4   91.55   22.52   1
   0   4  -4  135.30   33.28   1
   0   4   4  117.60   27.15   1
   0  -4   4  118.50   27.40   1
   0  -4   4   98.73   22.88   1
   0  -4  -4  129.40   29.88   1
   0   4  -4  116.30   26.95   1
   0   4  -4  115.80   26.77   1
   0  -4  -4  124.60   15.83   1
   0   4  -4  104.80   13.26   1
   0   4   5  823.30  175.30   1
   0  -4   5  821.60  174.90   1
   0  -4  -5  768.70  163.60   1
   0  -4  -5  707.30  150.60   1
   0   4   5  767.90  177.10   1
   0   4   5  781.40  180.20   1
   0  -4   5  837.30  193.20   1
   0  -4  -5  808.50  186.50   1
   0  -4  -5  782.80  180.50   1
   0   4  -5  813.90  187.80   1
   0  -4   5  904.80   58.46   1
   0  -4  -5  905.80   58.56   1
   0   4  -5  907.80   58.65   1
   0   4   6   12.24    2.85   1
   0  -4   6   20.23    4.36   1
   0  -4  -6   16.49    3.62   1
   0   4   6   20.30    4.73   1
   0  -4  -6   29.81    6.90   1
   0  -4  -6   15.79    3.72   1
   0   4  -6   15.47    3.62   1
   0   4   7  473.30  101.00   1
   0  -4   7  456.20   97.31   1
   0  -4   7  463.60   99.28   1
   0  -4  -7  454.00   96.85   1
   0   4  -7  501.10  106.90   1
   0   4   7  424.40   89.30   1
   0  -4   7  325.10   68.41   1
   0  -4   7  385.00   81.15   1
   0  -4  -7  410.40   86.37   1
   0   4  -7  347.00   73.01   1
   0   4  -7  374.30   78.89   1
   0  -4   7  457.10   52.77   1
   0  -4  -7  406.10   46.89   1
   0   4  -7  422.30   48.68   1
   0  -4   8    1.75    5.30   1
   0  -4   8    0.21    0.35   1
   0  -4  -8    0.68    0.59   1
   0   4  -8    0.22    0.27   1
   0   4   8    0.38    0.21   1
   0   4   8    0.42    0.24   1
   0  -4  -8    0.24    0.11   1
   0  -4  -8    0.18    0.32   1
   0  -4   8    0.21    0.59   1
   0  -4  -8   -0.07    0.36   1
   0   4  -8    0.31    0.30   1
   0  -4   9   82.38   19.89   1
   0  -4   9   73.45   11.17   1
   0  -4  -9   67.92   10.35   1
   0   4  -9   80.31   12.18   1
   0   4   9   56.08    9.39   1
   0  -4   9   52.30    9.13   1
   0  -4   9   55.19    9.22   1
   0  -4  -9   52.99    8.91   1
   0  -4  -9   59.57    9.95   1
   0   4  -9   59.83   10.34   1
   0  -4  -9   48.41    5.29   1
   0   4  -9   50.61    5.51   1
   0   4  10   84.24   13.39   1
   0  -4  10   90.82   13.85   1
   0  -4 -10   86.09   13.14   1
   0   4  10   39.29    7.92   1
   0  -4  10   40.48    8.13   1
   0  -4 -10   31.82    6.46   1
   0  -4 -10   49.72    9.99   1
   0   4 -10   33.97    7.19   1
   0   4 -10   49.27    9.91   1
   0  -4  10   36.35    4.53   1
   0   4 -10   42.27    4.67   1
   0   4  11    3.46    1.66   1
   0  -4  11    0.26   12.63   1
   0  -4 -11    2.00    0.74   1
   0   4 -11    0.66    0.29   1
   0   4  11    1.35    0.28   1
   0  -4  11    1.27    1.19   1
   0  -4  11    0.85    0.16   1
   0  -4 -11    0.89    0.17   1
   0  -4 -11    0.91    0.25   1
   0   4 -11    1.03    0.21   1
   0   4 -11    0.73    0.57   1
   0  -4  11    1.59    1.39   1
   0  -4 -11    1.90    1.43   1
   0   4 -11    1.23    0.52   1
   0   4  12   29.14    6.08   1
   0  -4  12   22.09    4.30   1
   0  -4  12   12.35   14.72   1
   0  -4 -12   30.01    5.81   1
   0   4 -12   26.23    5.05   1
   0   4  12   22.50    4.61   1
   0  -4  12   25.02    5.09   1
   0  -4 -12   25.71    5.23   1
   0  -4 -12   21.61    4.49   1
   0   4 -12   26.19    6.01   1
   0   4 -12   32.03    6.54   1
   0  -4  12   18.04    3.06   1
   0  -4 -12   23.14    3.59   1
   0   4 -12   26.41    3.09   1
   0   4  13    0.37    1.91   1
   0  -4  13    0.40    0.42   1
   0  -4 -13    0.81    0.46   1
   0   4 -13    0.81    0.30   1
   0   4  13    0.43    0.19   1
   0  -4  13   -1.18    3.04   1
   0  -4  13    0.92    0.22   1
   0  -4 -13    0.49    0.12   1
   0  -4 -13    0.37    0.37   1
   0   4 -13    0.99    0.34   1
   0   4 -13    1.30    1.61   1
   0  -4  13   -0.16    1.53   1
   0  -4 -13    0.52    1.65   1
   0   4 -13    0.63    0.46   1
   0   4  14    3.33    2.34   1
   0  -4  14   10.99   27.10   1
   0  -4  14    5.73    1.30   1
   0   4 -14   11.51    2.22   1
   0  -4  14   10.53    2.06   1
   0  -4  14   -1.54    4.88   1
   0  -4 -14    7.27    1.42   1
   0   4 -14    3.90    2.46   1
   0  -4 -14    5.14    2.39   1
   0   4 -14    7.34    1.15   1
   0  -4  15    5.73    1.41   1
   0  -4  15    4.29   25.13   1
   0  -4 -15    3.79    0.86   1
   0   4 -15    4.34    0.88   1
   0   4  15    4.11    0.92   1
   0  -4  15   -0.63    5.00   1
   0  -4 -15    3.56    1.03   1
   0   4 -15    5.03    2.97   1
   0  -4 -15    5.65    2.38   1
   0   4 -15    4.38    0.84   1
   0   4  16    1.32    3.02   1
   0  -4  16    0.64    0.89   1
   0  -4  16   -7.65   22.30   1
   0  -4 -16    0.05    0.48   1
   0   4 -16   -0.03    0.23   1
   0   4  16    0.25    0.21   1
   0  -4  16    0.12    0.13   1
   0  -4  16   -1.49    4.68   1
   0  -4 -16   -0.05    0.61   1
   0   4 -16   -0.09    2.48   1
   0   4 -16    0.29    0.35   1
   0  -4 -16    0.76    1.60   1
   0  -4 -16    0.01    0.31   1
   0   4 -16    0.38    0.46   1
   0  -4  17   23.75   31.79   1
   0  -4  17    0.85    0.86   1
   0  -4 -17    0.16    0.44   1
   0   4  17    0.60    0.28   1
   0  -4  17   -1.22    4.34   1
   0  -4 -17    0.23    0.65   1
   0   4 -17   -0.30    1.95   1
   0  -4 -17    0.06    1.33   1
   0  -4 -17   -0.01    0.36   1
   0   4 -17    0.12    0.48   1
   0   4  18    3.90    4.11   1
   0  -4  18    2.32    4.10   1
   0  -4  18    6.03    1.21   1
   0   4 -18    6.20    1.43   1
   0  -4 -18    3.32    1.98   1
   0   4 -18    4.31    1.12   1
   0   5   1  178.10   43.84   1
   0   5   1  170.40   41.92   1
   0  -5   1  211.00   51.90   1
   0  -5  -1  187.40   46.11   1
   0  -5  -1  180.80   44.45   1
   0   5  -1  202.80   49.86   1
   0   5   1  182.20   35.78   1
   0  -5   1  163.60   32.14   1
   0  -5   1  154.80   30.44   1
   0  -5  -1  159.20   31.30   1
   0   5  -1  146.30   28.74   1
   0   5  -1  142.60   28.04   1
   0   5  -1  172.70   21.77   1
   0   5   2    5.73    2.14   1
   0  -5   2    8.00    3.11   1
   0  -5  -2    7.79    1.55   1
   0  -5  -2    4.66    1.72   1
   0   5  -2   13.60    4.91   1
   0   5   2    5.27    0.92   1
   0   5   2    6.99    1.22   1
   0  -5   2    5.05    0.93   1
   0  -5   2    5.98    1.31   1
   0  -5  -2    6.44    1.08   1
   0  -5  -2    5.25    1.04   1
   0   5  -2    4.58    0.93   1
   0   5  -2    4.48    1.14   1
   0  -5  -2    7.83    1.11   1
   0   5  -2    7.58    1.07   1
   0   5   3  577.60   90.50   1
   0  -5   3  590.30   92.43   1
   0  -5   3  651.40  102.00   1
   0  -5  -3  511.60   80.14   1
   0   5  -3  575.40   90.12   1
   0   5  -3  627.10   98.21   1
   0   5   3  564.90  130.30   1
   0   5   3  641.90  148.10   1
   0  -5   3  653.20  150.70   1
   0  -5  -3  480.30  110.80   1
   0  -5  -3  720.20  166.10   1
   0   5  -3  549.50  126.80   1
   0   5   3  722.70   88.98   1
   0  -5   3  648.80   79.79   1
   0  -5  -3  522.20   64.26   1
   0   5  -3  632.90   77.83   1
   0   5   4   88.97   13.99   1
   0  -5   4   72.99   11.45   1
   0  -5   4   73.86   11.66   1
   0  -5  -4   83.46   13.11   1
   0  -5  -4   73.40   11.52   1
   0   5  -4   66.13   10.39   1
   0   5  -4   73.74   11.60   1
   0   5   4  105.90   24.48   1
   0   5   4   87.75   20.27   1
   0  -5   4  132.20   30.62   1
   0  -5   4  107.90   24.98   1
   0  -5  -4  118.00   27.29   1
   0  -5  -4   87.28   20.16   1
   0   5  -4  107.60   24.93   1
   0   5  -4  134.70   31.25   1
   0   5   4   74.55    4.95   1
   0  -5   4   75.33    4.91   1
   0  -5  -4   73.47    4.81   1
   0   5  -4   72.04    4.70   1
   0   5   5   51.81    8.16   1
   0  -5   5   51.65    8.11   1
   0  -5  -5   72.15   11.33   1
   0  -5  -5   61.55    9.69   1
   0   5  -5   54.29    8.53   1
   0   5   5  103.60   23.94   1
   0   5   5  113.10   26.15   1
   0  -5  -5  143.70   33.24   1
   0  -5  -5   89.39   20.64   1
   0  -5   5  103.20   12.83   1
   0   5  -5   84.75   10.53   1
   0  -5   6    5.33    1.23   1
   0   5   6    9.83    2.33   1
   0   5   6    8.31    1.97   1
   0  -5   6   12.37    3.43   1
   0  -5  -6   13.01    3.13   1
   0   5  -6   16.53    4.28   1
   0  -5   6    8.30    1.28   1
   0   5  -6    6.08    0.93   1
   0   5   7   50.20   10.93   1
   0  -5  -7   63.15   13.54   1
   0   5   7   67.66   14.27   1
   0   5   7   54.29   11.47   1
   0  -5   7   48.58   10.23   1
   0  -5  -7   55.11   11.61   1
   0  -5  -7   53.59   11.36   1
   0   5  -7   53.47   11.53   1
   0   5  -7   36.40    7.70   1
   0  -5   7   52.46    6.26   1
   0  -5  -7   51.67    6.14   1
   0   5   8  182.50   28.82   1
   0  -5   8  145.70   22.90   1
   0  -5   8  158.10   26.22   1
   0  -5  -8  169.00   26.54   1
   0  -5  -8  163.10   25.65   1
   0   5  -8  156.90   24.66   1
   0   5   8  119.60   25.21   1
   0   5   8  183.40   38.61   1
   0  -5   8  129.20   27.19   1
   0  -5  -8  139.10   29.28   1
   0   5  -8  127.80   26.93   1
   0  -5   8  139.30   16.30   1
   0   5  -8  138.50   16.09   1
   0   5   9    4.94    1.79   1
   0  -5   9   15.61    8.68   1
   0  -5   9    6.71    1.49   1
   0  -5  -9    7.46    1.73   1
   0   5   9    6.09    1.29   1
   0  -5   9    7.24    1.47   1
   0  -5  -9    7.88    1.60   1
   0  -5  -9    4.86    1.13   1
   0   5  -9    7.52    1.55   1
   0   5  -9    3.76    1.53   1
   0   5  10  162.10   33.93   1
   0  -5  10  125.70   29.11   1
   0  -5  10  142.20   29.57   1
   0  -5 -10  145.90   30.34   1
   0   5  10  128.80   25.65   1
   0  -5  10  116.80   23.23   1
   0  -5 -10  112.20   22.40   1
   0   5 -10  163.10   32.46   1
   0   5 -10  128.80   25.98   1
   0  -5  10  152.10   17.74   1
   0  -5 -10  127.50   14.69   1
   0   5 -10  148.90   17.08   1
   0   5  11   20.22    4.35   1
   0  -5  11   12.45   25.55   1
   0  -5  11   20.05    3.20   1
   0   5  11   14.84    3.01   1
   0   5  11   10.16    2.08   1
   0  -5  11   12.89    2.58   1
   0  -5 -11   13.72    2.75   1
   0   5 -11    7.61    2.45   1
   0   5 -11   14.46    2.91   1
   0  -5  11   11.95    2.35   1
   0  -5 -11   13.52    1.78   1
   0  -5  12   -3.24   13.11   1
   0  -5  12    6.03    1.29   1
   0  -5 -12    6.35    1.39   1
   0   5 -12   10.04    1.97   1
   0   5  12    8.19    1.72   1
   0  -5  12   10.08    2.06   1
   0  -5 -12   10.28    2.10   1
   0   5 -12   10.35    2.15   1
   0  -5  12   10.64    2.36   1
   0  -5 -12    9.28    2.33   1
   0   5 -12   13.21    1.02   1
   0   5  13    5.45    1.39   1
   0  -5  13    3.58    0.57   1
   0  -5  13    5.32    6.05   1
   0  -5 -13    4.52    0.70   1
   0   5 -13    4.02    0.59   1
   0   5  13    5.51    1.14   1
   0  -5  13    1.69    3.95   1
   0  -5  13    6.09    1.20   1
   0  -5 -13    4.56    1.13   1
   0   5 -13    5.64    2.49   1
   0   5 -13    9.83    1.96   1
   0  -5  13    5.10    2.25   1
   0  -5 -13    5.99    2.34   1
   0   5 -13    5.25    0.89   1
   0   5  14    5.50    3.11   1
   0  -5  14    4.34   22.45   1
   0  -5  14    6.83    1.43   1
   0  -5 -14    7.68    1.59   1
   0   5 -14    9.85    1.87   1
   0  -5  14   -0.70    5.93   1
   0  -5  14   10.10    2.08   1
   0  -5 -14   12.04    2.46   1
   0   5 -14    4.17    2.99   1
   0   5 -14   13.54    2.82   1
   0  -5  14    5.21    2.32   1
   0   5 -14    6.70    1.03   1
   0   5  15    5.18    6.19   1
   0  -5  15    8.01    1.63   1
   0  -5 -15    8.15    1.47   1
   0   5 -15    7.76    1.21   1
   0   5  15    3.76    0.73   1
   0  -5  15   -0.24    7.84   1
   0  -5 -15    4.52    1.50   1
   0  -5 -15    5.02    0.85   1
   0   5 -15    6.98    6.81   1
   0  -5 -15    3.65    2.39   1
   0   5 -15    3.52    0.73   1
   0   5  16    0.09    3.42   1
   0  -5  16   -0.08    0.67   1
   0  -5  16   13.92   19.56   1
   0   5 -16    0.01    0.23   1
   0   5  16    0.04    0.19   1
   0  -5  16    0.05    0.09   1
   0  -5  16   -0.67    5.28   1
   0   5 -16   -0.03    2.43   1
   0   5 -16    0.25    0.30   1
   0  -5 -16    0.04    2.13   1
   0  -5 -16    0.04    0.33   1
   0   5 -16   -0.13    0.37   1
   0   5  17   -0.64    5.24   1
   0  -5  17    7.62    2.15   1
   0  -5 -17    7.96    2.01   1
   0   5  17    7.92    1.67   1
   0  -5  17    1.35    5.39   1
   0  -5 -17    7.72    2.11   1
   0   5 -17    4.99    3.49   1
   0  -5 -17    6.41    2.96   1
   0   5 -17    7.13    1.38   1
   0   5  18   -4.71    5.08   1
   0  -5  18    0.57    0.20   1
   0  -5  18    0.61    4.38   1
   0   5 -18    0.41    0.49   1
   0  -5 -18   -0.29    0.36   1
   0   5 -18    0.07    0.49   1
   0  -6   0    1.51    0.35   1
   0   6   0    0.79    0.30   1
   0   6   1    2.08    0.70   1
   0  -6   1    2.14    0.66   1
   0  -6  -1    3.58    0.98   1
   0   6  -1    1.20    0.59   1
   0   6  -1    6.21    2.13   1
   0   6   1    3.85    0.81   1
   0   6   1    3.13    0.70   1
   0  -6   1    3.68    0.94   1
   0  -6  -1    3.49    0.86   1
   0  -6  -1    3.14    0.65   1
   0  -6   1    1.89    0.40   1
   0  -6  -1    1.66    0.38   1
   0   6  -1    1.45    0.37   1
   0   6   2  481.30   75.42   1
   0   6   2  475.60   74.56   1
   0  -6   2  505.60   79.23   1
   0  -6   2  506.20   79.30   1
   0  -6  -2  479.90   75.20   1
   0  -6  -2  442.70   69.35   1
   0   6  -2  536.30   84.02   1
   0   6  -2  480.90   75.38   1
   0   6   2  488.00  112.60   1
   0   6   2  528.10  121.80   1
   0  -6  -2  400.20   92.33   1
   0  -6  -2  491.10  113.40   1
   0   6  -2  560.50  129.30   1
   0   6   2  470.20   30.42   1
   0  -6   2  468.10   30.25   1
   0  -6  -2  468.90   30.31   1
   0   6  -2  476.80   30.81   1
   0  -6   3    3.43    0.84   1
   0   6   3    5.22    1.28   1
   0   6   3    5.06    1.23   1
   0  -6   3    9.14    2.37   1
   0  -6   3    8.42    2.08   1
   0  -6  -3    7.86    2.02   1
   0   6  -3   12.75    3.29   1
   0   6  -3    8.95    2.32   1
   0   6   4    9.23    1.51   1
   0   6   4    9.46    1.67   1
   0  -6   4    6.86    1.11   1
   0  -6  -4    7.42    1.25   1
   0  -6  -4    7.67    1.30   1
   0   6  -4    6.43    1.06   1
   0   6  -4    7.55    1.42   1
   0   6   4   11.34    2.71   1
   0   6   4    8.98    2.12   1
   0  -6   4   11.12    2.78   1
   0  -6   4   10.43    2.60   1
   0  -6  -4   13.30    3.24   1
   0  -6  -4    7.82    1.84   1
   0   6  -4   15.62    4.00   1
   0   6  -4    9.30    2.39   1
   0   6   5  351.00   55.24   1
   0  -6   5  316.00   50.00   1
   0  -6   5  345.80   54.17   1
   0   6  -5  312.90   49.07   1
   0   6   5  228.60   52.79   1
   0   6   5  229.60   52.99   1
   0  -6   5  236.50   54.66   1
   0  -6   5  306.00   70.77   1
   0  -6  -5  244.80   56.49   1
   0  -6  -5  241.30   55.77   1
   0   6  -5  238.60   55.29   1
   0   6  -5  294.50   68.04   1
   0  -6   5  262.30   32.38   1
   0  -6  -5  251.40   31.02   1
   0   6  -5  261.20   32.20   1
   0  -6   6   59.28   13.41   1
   0  -6  -6   48.78   10.47   1
   0  -6  -6   43.42    9.37   1
   0   6  -6   43.08    9.25   1
   0   6   6   49.77   10.54   1
   0  -6   6   61.47   13.07   1
   0  -6   6   44.41    9.74   1
   0  -6  -6   50.78   10.81   1
   0   6  -6   53.00   11.25   1
   0   6  -6   49.85   10.88   1
   0  -6   6   43.84    5.22   1
   0  -6  -6   43.63    5.18   1
   0   6  -6   38.75    4.61   1
   0   6   7   23.26    3.83  -1
   0  -6   7   17.39    2.76  -1
   0  -6  -7   19.73    3.14  -1
   0  -6  -7   22.01    3.50  -1
   0   6  -7   20.92    3.33  -1
   0   6   7   33.49    7.11  -1
   0   6   7   34.56    7.31  -1
   0  -6   7   25.07    5.29  -1
   0  -6   7   27.50    6.43  -1
   0  -6  -7   35.94    7.69  -1
   0  -6  -7   27.76    5.86  -1
   0   6  -7   39.72    8.87  -1
   0   6  -7   21.69    4.62  -1
   0  -6   7   29.02    3.56  -1
   0   6  -7   27.70    3.34  -1
   0  -6   8   23.94    4.98  -1
   0  -6  -8   32.09    6.71  -1
   0   6   8   28.40    5.76  -1
   0   6   8   35.03    7.06  -1
   0  -6   8   24.50    4.93  -1
   0  -6  -8   25.61    5.15  -1
   0  -6  -8   29.29    6.01  -1
   0   6  -8   21.38    4.33  -1
   0  -6   8   31.49    3.65  -1
   0  -6  -8   25.50    2.87  -1
   0   6  -8   27.88    3.10  -1
   0   6   9    3.04    1.86   1
   0  -6   9    2.44    0.64   1
   0  -6  -9    3.28    1.01   1
   0  -6  -9    2.74    0.67   1
   0   6   9    3.54    0.77   1
   0   6   9    3.13    0.73   1
   0  -6   9    1.91    2.29   1
   0  -6  -9    2.45    0.80   1
   0  -6  -9    2.73    0.57   1
   0   6  -9    3.19    1.95   1
   0  -6  -9    2.89    0.51   1
   0   6  10    2.29    2.02   1
   0  -6 -10    3.11    0.96   1
   0   6  10    6.07    1.26   1
   0  -6  10    4.98    1.01   1
   0  -6  10   -0.24    2.60   1
   0  -6 -10    3.41    0.96   1
   0  -6 -10    5.17    1.05   1
   0   6 -10    0.96    1.85   1
   0   6 -10    5.02    1.05   1
   0  -6  10    2.42    0.88   1
   0   6 -10    3.92    0.73   1
   0   6  11   -1.19    2.25   1
   0  -6  11    1.02    0.40   1
   0  -6  11    4.31   11.13   1
   0  -6 -11    0.65    0.48   1
   0  -6 -11    2.12    0.51   1
   0   6  11    0.78    0.36   1
   0   6  11    1.16    0.31   1
   0  -6  11    1.36    0.30   1
   0  -6  11   -0.13    2.78   1
   0  -6 -11    1.55    0.34   1
   0   6 -11    1.17    0.31   1
   0   6 -11   -1.03    2.09   1
   0  -6  11    0.04    0.95   1
   0   6 -11    0.71    0.40   1
   0  -6  12   14.32    2.84   1
   0  -6 -12   12.67    2.54   1
   0  -6 -12    9.17    1.84   1
   0   6  12   12.22    2.57   1
   0   6  12   13.16    2.72   1
   0  -6  12   11.48    2.35   1
   0  -6  12    3.02    4.69   1
   0  -6 -12   13.93    3.10   1
   0  -6 -12    8.56    1.75   1
   0   6 -12   11.16    3.89   1
   0   6 -12   17.68    3.64   1
   0  -6  12   10.18    2.60   1
   0  -6 -12   10.20    1.35   1
   0   6 -12   12.47    1.61   1
   0   6  13    0.24    3.21   1
   0  -6  13    1.56    0.59   1
   0  -6  13   -4.10   21.78   1
   0  -6 -13    1.79    0.62   1
   0  -6 -13    0.54    0.29   1
   0   6 -13    2.25    0.50   1
   0   6  13    1.26    0.42   1
   0   6  13    1.14    0.33   1
   0  -6  13    2.08    0.43   1
   0  -6  13    0.67    5.63   1
   0  -6 -13    1.52    0.78   1
   0  -6 -13    2.13    0.43   1
   0   6 -13    0.09    2.75   1
   0   6 -13    2.62    0.60   1
   0  -6  13    4.90    2.30   1
   0  -6 -13    1.02    1.81   1
   0  -6 -13    1.28    0.43   1
   0   6 -13    1.18    0.49   1
   0   6  14   -0.96    3.37   1
   0  -6  14    4.25   22.52   1
   0  -6  14    0.23    0.37   1
   0  -6 -14   -0.13    0.23   1
   0  -6 -14    0.30    0.49   1
   0   6 -14    0.15    0.20   1
   0   6  14    0.11    0.32   1
   0   6  14    0.07    0.19   1
   0  -6  14    0.17    0.10   1
   0  -6  14   -0.95    6.82   1
   0  -6 -14    0.30    0.09   1
   0  -6 -14    0.14    0.76   1
   0   6 -14   -0.21    3.29   1
   0   6 -14    0.20    0.23   1
   0  -6  14   -0.20    2.02   1
   0  -6 -14   -0.03    0.29   1
   0  -6 -14    0.01    1.97   1
   0   6 -14    0.12    0.38   1
   0   6  15   -1.71    4.17   1
   0  -6  15   13.00   21.44   1
   0  -6 -15    4.72    1.18   1
   0   6 -15    5.70    1.19   1
   0   6  15    4.51    0.92   1
   0  -6  15   -2.17    9.51   1
   0  -6 -15    6.67    2.19   1
   0  -6 -15    7.41    1.24   1
   0   6 -15   -0.55    7.97   1
   0  -6  15    2.70    2.56   1
   0  -6 -15    3.13    2.62   1
   0  -6 -15    2.10    0.55   1
   0   6 -15    3.41    0.74   1
   0   6  16   -1.04    1.70   1
   0  -6  16   -0.49    6.56   1
   0  -6  16    0.37    0.25   1
   0  -6 -16   -0.17    0.23   1
   0  -6 -16    0.24    0.22   1
   0   6 -16    0.25    0.14   1
   0   6  16    0.17    0.34   1
   0   6  16   -0.06    0.26   1
   0  -6  16    0.28    0.13   1
   0  -6  16   -0.17    6.33   1
   0  -6 -16    0.50    0.93   1
   0  -6 -16    0.33    0.09   1
   0   6 -16    0.48    0.36   1
   0   6 -16   -0.22    2.91   1
   0  -6 -16   -0.30    2.34   1
   0  -6 -16   -0.10    0.34   1
   0   6 -16    0.10    0.42   1
   0   6  17   -1.28    6.57   1
   0  -6 -17    0.89    0.74   1
   0   6  17    4.67    1.21   1
   0  -6  17    2.07    7.00   1
   0  -6  17    6.98    1.39   1
   0  -6 -17    5.21    2.06   1
   0   6 -17    4.06    4.57   1
   0   6 -17    9.27    1.95   1
   0  -6 -17    5.13    3.44   1
   0   6 -17    4.87    1.14   1
   0   6  18    0.60    4.26  -1
   0  -6  18    1.13    0.30  -1
   0   6 -18    0.54    0.47  -1
   0  -6 -18   -0.11    0.32  -1
   0   7   1   28.26    6.13   1
   0  -7   1   30.34    6.53   1
   0  -7  -1   25.38    5.52   1
   0   7  -1   19.58    4.68   1
   0   7  -1   22.80    4.98   1
   0   7   1   14.46    2.88   1
   0   7   1   18.24    3.65   1
   0  -7   1   15.57    3.06   1
   0  -7   1   13.88    3.18   1
   0  -7  -1   16.57    3.23   1
   0  -7  -1   13.64    3.02   1
   0   7  -1   16.44    3.47   1
   0   7  -1   13.09    2.64   1
   0   7   2   90.98   14.30   1
   0   7   2   81.52   13.07   1
   0  -7   2   89.55   14.30   1
   0  -7   2   87.06   13.68   1
   0  -7  -2   78.95   12.45   1
   0  -7  -2   61.58    9.85   1
   0   7  -2   72.53   11.43   1
   0   7  -2   91.23   14.61   1
   0   7   2   66.88   15.50   1
   0  -7   2   54.67   12.68   1
   0  -7   2   53.93   12.65   1
   0  -7  -2   62.57   14.47   1
   0   7  -2   53.00   12.41   1
   0   7  -2   67.64   15.73   1
   0   7   3  140.10   29.88   1
   0  -7   3  155.50   33.15   1
   0  -7  -3  128.70   27.50   1
   0  -7  -3   84.31   18.05   1
   0   7  -3  128.90   27.67   1
   0   7   3  125.60   29.03   1
   0   7   3  148.80   34.41   1
   0  -7   3  134.40   31.09   1
   0  -7   3  134.60   31.21   1
   0   7  -3  141.80   32.91   1
   0   7  -3  130.00   30.14   1
   0  -7   3  144.70   17.91   1
   0  -7  -3  138.70   17.16   1
   0   7  -3  142.70   17.64   1
   0  -7   4   61.20   13.11   1
   0  -7  -4   54.21   11.66   1
   0  -7   4   21.43    4.63   1
   0  -7  -4   24.09    5.22   1
   0   7  -4   17.67    4.11   1
   0   7   5  103.90   22.55   1
   0  -7   5   87.07   19.03   1
   0  -7  -5   73.11   15.72   1
   0  -7  -5   77.73   16.67   1
   0   7  -5   61.40   13.17   1
   0   7   5   59.86   12.63   1
   0   7   5   71.44   15.10   1
   0  -7   5   67.78   14.43   1
   0  -7   5   69.96   14.85   1
   0  -7  -5   68.61   14.56   1
   0  -7  -5   59.55   12.55   1
   0   7  -5   74.24   15.78   1
   0   7  -5   85.72   18.36   1
   0  -7   5   70.37    8.26   1
   0  -7  -5   58.12    6.83   1
   0   7  -5   62.23    7.28   1
   0   7   6   28.17    5.34   1
   0  -7   6   31.11    4.93   1
   0  -7  -6   27.02    4.43   1
   0  -7  -6   26.99    4.30   1
   0   7  -6   28.39    4.52   1
   0   7   6   20.29    4.36   1
   0   7   6   25.66    5.44   1
   0  -7   6   26.81    5.84   1
   0  -7   6   20.30    4.80   1
   0  -7  -6   18.82    4.15   1
   0  -7  -6   26.08    5.51   1
   0   7  -6   33.25    7.15   1
   0  -7   6   23.33    2.89   1
   0   7  -6   25.87    3.11   1
   0  -7   7    9.13    1.94   1
   0  -7   7   10.51    4.27   1
   0  -7  -7    8.62    1.98   1
   0  -7  -7   11.58    2.47   1
   0   7  -7    9.94    2.12   1
   0   7   7   12.10    2.47   1
   0  -7   7    7.04    2.56   1
   0  -7  -7    9.94    2.02   1
   0   7  -7   12.01    2.52   1
   0   7  -7    7.61    2.49   1
   0  -7   7    9.64    1.27   1
   0  -7  -7    8.80    1.07   1
   0   7  -7    9.47    1.14   1
   0   7   8   38.99    8.99   1
   0  -7   8   51.97   10.72   1
   0  -7  -8   47.16    9.73   1
   0  -7  -8   52.40   10.87   1
   0   7   8   59.16   11.94   1
   0   7   8   66.73   13.42   1
   0  -7   8   54.91   11.02   1
   0  -7   8   40.41    9.15   1
   0  -7  -8   65.31   13.27   1
   0  -7  -8   54.12   10.87   1
   0   7  -8   40.30    8.13   1
   0   7  -8   65.66   13.87   1
   0  -7   8   58.51    6.43   1
   0  -7  -8   55.81    6.03   1
   0   7  -8   55.11    5.95   1
   0   7   9    0.31    2.12   1
   0  -7   9    1.57    0.48   1
   0  -7  -9    1.06    0.68   1
   0  -7  -9    1.42    0.41   1
   0   7   9    1.95    0.46   1
   0   7   9    1.10    0.42   1
   0  -7   9    0.00    2.70   1
   0  -7  -9    1.74    0.37   1
   0  -7  -9    1.42    0.83   1
   0   7  -9    1.15    2.41   1
   0  -7  -9    2.11    0.42   1
   0   7  -9    1.42    0.41   1
   0   7  10   54.88   12.24   1
   0  -7  10   57.68   12.04   1
   0  -7 -10   58.19   12.13   1
   0   7  10   61.15   10.19   1
   0   7  10   59.76    9.91   1
   0  -7  10   55.41    9.18   1
   0  -7 -10   55.38    9.17   1
   0  -7 -10   63.38   10.64   1
   0   7 -10   52.31    8.68   1
   0   7 -10   53.93    9.59   1
   0  -7  10   68.44    8.24   1
   0  -7 -10   71.22    8.26   1
   0   7 -10   60.51    7.13   1
   0   7  11   38.91    8.49   1
   0  -7  11   30.14    5.81   1
   0  -7 -11   35.92    6.91   1
   0  -7 -11   35.09    6.81   1
   0   7  11   29.32    4.97   1
   0   7  11   35.97    6.15   1
   0  -7  11   26.97    4.56   1
   0  -7 -11   35.88    6.25   1
   0  -7 -11   29.21    4.94   1
   0   7 -11   26.27    5.41   1
   0   7 -11   30.33    5.14   1
   0  -7 -11   36.21    4.06   1
   0   7 -11   35.00    3.96   1
   0   7  12    5.04    3.75   1
   0  -7  12    1.31    0.46   1
   0  -7  12    9.28   18.82   1
   0  -7 -12    1.04    0.39   1
   0  -7 -12    1.04    0.56   1
   0   7  12    1.21    0.32   1
   0   7  12    1.14    0.45   1
   0  -7  12    1.10    0.24   1
   0  -7  12    0.93    5.22   1
   0  -7 -12    1.58    1.01   1
   0  -7 -12    1.21    0.26   1
   0   7 -12    1.45    0.36   1
   0   7 -12    1.49    3.32   1
   0  -7  12    1.63    1.36   1
   0  -7 -12    0.75    0.31   1
   0   7 -12    0.95    0.43   1
   0   7  13    1.91    3.59   1
   0  -7  13    0.82    0.44   1
   0  -7  13    9.25   23.72   1
   0  -7 -13    0.06    0.25   1
   0  -7 -13    0.19    0.46   1
   0   7  13    0.12    0.08   1
   0  -7  13    0.20    0.07   1
   0  -7  13    0.58    3.43   1
   0  -7 -13    0.31    0.48   1
   0  -7 -13    0.16    0.06   1
   0   7 -13    0.24    0.10   1
   0   7 -13   -0.11    1.26   1
   0  -7  13    0.51    1.67   1
   0  -7 -13    0.06    0.23   1
   0   7 -13    0.28    0.33   1
   0  -7  14   23.49    3.40   1
   0  -7 -14   22.44    3.32   1
   0  -7 -14   22.89    3.17   1
   0   7 -14   26.58    3.67   1
   0   7  14   10.27    2.24   1
   0  -7  14    1.95    7.65   1
   0  -7  14   12.79    2.57   1
   0  -7 -14   15.37    3.08   1
   0  -7 -14   11.17    2.95   1
   0  -7  14   19.60    4.38   1
   0  -7 -14   18.22    3.84   1
   0   7 -14   18.04    1.23   1
   0   7  15    0.29    4.81   1
   0  -7  15  -23.43   21.92   1
   0  -7  15    0.75    0.52   1
   0  -7 -15    1.11    0.63   1
   0  -7 -15    1.49    0.58   1
   0   7 -15    1.59    0.45   1
   0   7  15    1.13    0.55   1
   0  -7  15    2.96    7.86   1
   0  -7  15    1.75    0.37   1
   0  -7 -15    0.97    1.34   1
   0  -7 -15    2.49    0.48   1
   0   7 -15    2.34    4.59   1
   0   7 -15    2.35    0.57   1
   0  -7  15    1.22    2.50   1
   0  -7 -15    1.72    2.49   1
   0  -7 -15    0.93    0.37   1
   0   7 -15    0.90    0.44   1
   0   7  16   -0.62    5.68   1
   0  -7  16    0.26    0.44   1
   0  -7 -16    0.10    0.52   1
   0  -7 -16    0.49    0.60   1
   0   7  16    0.07    0.27   1
   0   7  16    0.24    0.52   1
   0  -7  16   -3.22    7.60   1
   0  -7  16    0.20    0.12   1
   0  -7 -16   -0.30    1.53   1
   0  -7 -16    0.22    0.08   1
   0   7 -16    0.32    0.32   1
   0   7 -16   -0.67    4.75   1
   0  -7  16    0.60    2.43   1
   0  -7 -16    0.05    2.55   1
   0   7 -16    0.18    0.37   1
   0   7  17   -1.04    5.67   1
   0  -7 -17   -0.86    0.85   1
   0  -7 -17    0.06    0.92   1
   0  -7  17    1.89    0.42   1
   0  -7  17    1.20    9.07   1
   0  -7 -17    0.17    0.18   1
   0  -7 -17    0.01    0.57   1
   0   7 -17    0.38    0.17   1
   0  -7  18    4.25    0.91   1
   0   7 -18    2.96    0.93   1
   0  -8   0    9.16    2.10   1
   0   8   0    9.49    2.20   1
   0   8   0    9.23    2.88   1
   0  -8   0    9.42    2.05   1
   0   8   0    7.92    1.86   1
   0  -8   0    8.57    1.12   1
   0   8   0    8.55    1.14   1
   0   8   1   44.89    9.68   1
   0   8   1   43.14    9.62   1
   0  -8   1   41.69    8.97   1
   0  -8  -1   38.27    8.28   1
   0  -8  -1   46.46   10.17   1
   0   8  -1   37.01    8.30   1
   0   8   1   37.91    8.08   1
   0   8   1   38.44    8.18   1
   0  -8   1   39.71    8.42   1
   0  -8  -1   36.43    7.72   1
   0  -8  -1   32.66    7.13   1
   0   8  -1   34.10    7.29   1
   0   8  -1   40.64    8.76   1
   0  -8   1   35.37    4.19   1
   0  -8  -1   32.51    3.85   1
   0   8  -1   34.50    4.11   1
   0   8   2  143.70   23.00   1
   0   8   2  129.00   20.29   1
   0  -8   2  161.50   25.37   1
   0   8  -2  157.10   24.73   1
   0   8  -2  144.90   23.09   1
   0   8   2   93.17   19.69   1
   0   8   2  106.20   22.42   1
   0  -8   2   89.74   18.95   1
   0  -8  -2  108.70   22.90   1
   0  -8  -2   86.06   18.32   1
   0   8  -2  102.10   21.64   1
   0   8  -2   89.73   19.08   1
   0   8   2  154.30   17.91   1
   0  -8   2  139.10   16.12   1
   0  -8  -2  145.00   16.79   1
   0   8  -2  155.00   17.95   1
   0   8   3   74.98   16.49   1
   0   8   3   52.62   11.28   1
   0  -8   3   75.55   16.17   1
   0  -8   3   61.74   13.51   1
   0  -8  -3   59.12   12.72   1
   0   8  -3   71.04   15.27   1
   0   8  -3   82.73   18.09   1
   0   8   3   64.99   13.76   1
   0   8   3   55.11   11.65   1
   0  -8   3   64.68   13.70   1
   0  -8  -3   65.86   14.07   1
   0  -8  -3   55.94   11.80   1
   0   8  -3   60.91   13.09   1
   0   8   3   83.18    9.77   1
   0  -8   3   70.69    8.27   1
   0  -8  -3   67.25    7.86   1
   0   8  -3   71.64    8.35   1
   0   8   4   43.51    9.94   1
   0  -8   4   50.24   11.16   1
   0  -8  -4   40.26    8.71   1
   0  -8  -4   52.63   11.42   1
   0   8  -4   44.83    9.67   1
   0   8   4   40.42    8.55   1
   0   8   4   49.52   10.50   1
   0  -8   4   44.21    9.48   1
   0  -8   4   62.31   13.24   1
   0  -8  -4   35.30    7.46   1
   0  -8  -4   47.70   10.22   1
   0   8  -4   65.83   14.19   1
   0   8  -4   41.24    8.87   1
   0   8   4   39.88    4.88   1
   0  -8   4   43.33    5.15   1
   0   8  -4   36.42    4.31   1
   0  -8   5   22.35    5.73   1
   0  -8   5   23.77    5.13   1
   0  -8  -5   21.15    4.70   1
   0  -8  -5   23.30    5.08   1
   0   8  -5   22.09    4.82   1
   0   8  -5   22.43    5.99   1
   0   8   5   16.41    3.53   1
   0   8   5   21.36    4.54   1
   0  -8   5   20.14    4.45   1
   0  -8   5   20.32    4.49   1
   0  -8  -5   18.60    4.14   1
   0  -8  -5   22.98    4.87   1
   0   8  -5   20.20    4.85   1
   0   8  -5   22.39    4.98   1
   0   8   5   23.00    2.92   1
   0  -8  -5   24.78    2.99   1
   0   8  -5   21.78    2.63   1
   0   8   6    0.50    2.02   1
   0  -8   6    0.50    0.27   1
   0  -8   6    0.12    2.50   1
   0  -8  -6   -0.14    0.76   1
   0  -8  -6    1.14    0.56   1
   0   8  -6    1.15    2.59   1
   0   8  -6    0.21    0.32   1
   0   8   6    0.40    0.39   1
   0   8   6    0.31    0.19   1
   0  -8   6    0.47    0.71   1
   0  -8   6    0.69    1.06   1
   0  -8  -6    0.07    0.63   1
   0  -8  -6    0.37    0.13   1
   0   8  -6    0.36    0.70   1
   0   8  -6    1.42    1.73   1
   0  -8   6    0.25    0.34   1
   0  -8  -6    0.54    0.21   1
   0   8  -6    0.43    0.21   1
   0   8   7    2.85    2.88   1
   0  -8   7    5.63    1.23   1
   0  -8  -7    5.42    1.23   1
   0  -8  -7    4.36    1.31   1
   0   8   7    7.03    1.46   1
   0   8   7    4.54    1.08   1
   0  -8   7    8.91    2.12   1
   0  -8   7    2.78    1.80   1
   0  -8  -7    4.66    1.34   1
   0  -8  -7    6.16    1.26   1
   0   8  -7    3.62    2.37   1
   0   8  -7    7.59    1.68   1
   0  -8   7    5.45    0.84   1
   0  -8  -7    7.28    0.91   1
   0   8  -7    5.79    0.77   1
   0   8   8    1.33    0.72   1
   0  -8   8    0.60    0.15   1
   0  -8  -8    1.26    0.33   1
   0  -8  -8    0.82    0.24   1
   0   8  -8    0.62    0.17   1
   0   8   8    2.53    0.72   1
   0   8   8    1.87    0.44   1
   0  -8   8    2.88    2.50   1
   0  -8   8    0.94    0.21   1
   0  -8  -8    1.25    0.28   1
   0  -8  -8    1.92    1.00   1
   0   8  -8    1.07    0.34   1
   0   8  -8    3.66    2.75   1
   0  -8   8    1.23    0.51   1
   0  -8  -8    0.91    0.27   1
   0   8  -8    0.95    0.34   1
   0   8   9   25.52    7.73   1
   0  -8   9   16.10    3.41   1
   0  -8  -9   18.03    3.82   1
   0  -8  -9   21.05    4.55   1
   0   8  -9   15.99    3.39   1
   0   8   9   18.12    3.74   1
   0   8   9   21.59    4.34   1
   0  -8   9   20.23    4.04   1
   0  -8  -9   18.47    4.09   1
   0   8  -9   12.02    3.94   1
   0   8  -9   13.87    2.81   1
   0  -8   9   17.39    2.38   1
   0  -8  -9   20.13    2.44   1
   0   8  10   57.48   12.49   1
   0  -8  10   61.09   11.69   1
   0  -8 -10   64.37   12.38   1
   0  -8 -10   69.90   13.38   1
   0   8  10   62.51   10.57   1
   0  -8  10   60.65   10.23   1
   0  -8 -10   60.73   10.25   1
   0   8 -10   61.71   11.36   1
   0   8 -10   56.35    9.53   1
   0  -8  10   75.07    8.48   1
   0  -8 -10   67.09    7.30   1
   0   8 -10   73.06    7.96   1
   0  -8  11   21.23    4.13   1
   0  -8 -11   26.48    5.21   1
   0   8  11   26.50    5.27   1
   0   8  11   21.57    4.19   1
   0  -8  11   18.11    3.50   1
   0  -8  11   11.54    6.61   1
   0   8 -11   23.58    4.58   1
   0  -8  11   22.01    2.95   1
   0  -8 -11   18.33    2.12   1
   0   8 -11   21.12    2.47   1
   0  -8  12   52.13    7.30   1
   0  -8 -12   50.75    7.07   1
   0  -8 -12   49.88    7.07   1
   0   8  12   36.84    7.14   1
   0   8 -12   28.28    8.51   1
   0  -8  12   29.62    3.98   1
   0   8 -12   36.08    4.07   1
   0   8  13   -0.06    5.20   1
   0  -8  13   10.92    2.12   1
   0  -8 -13   11.15    2.27   1
   0  -8 -13   10.98    2.13   1
   0   8  13   10.31    2.16   1
   0  -8  13    4.78    7.54   1
   0  -8  13   11.05    2.26   1
   0   8 -13   14.82    3.07   1
   0   8 -13   13.57    7.29   1
   0  -8  13   13.02    2.76   1
   0   8 -13   10.89    1.38   1
   0  -8  14   15.19   28.32   1
   0  -8 -14   15.16    3.09   1
   0  -8 -14   21.66    4.36   1
   0  -8  14   22.94    4.59   1
   0   8 -14   32.43    6.52   1
   0  -8  14   27.02    4.83   1
   0  -8 -14   34.18    3.68   1
   0   8 -14   23.25    2.65   1
   0   8  15   -1.56    5.45   1
   0  -8  15    0.31    0.46   1
   0  -8  15  -21.74   28.86   1
   0  -8 -15   -0.20    0.58   1
   0  -8 -15    0.06    0.35   1
   0   8 -15    0.05    0.18   1
   0  -8  15   -3.23    7.69   1
   0  -8  15    0.10    0.09   1
   0   8 -15    2.08    6.08   1
   0   8 -15    0.13    0.25   1
   0  -8  15    0.66    2.55   1
   0  -8 -15    0.10    0.21   1
   0  -8 -15    0.54    2.36   1
   0   8 -15   -0.01    0.36   1
   0   8  16    0.37    9.04   1
   0  -8 -16    1.22    0.93   1
   0  -8  16    1.24   10.68   1
   0   8 -16    1.29    0.47   1
   0  -8 -16    0.30    0.58   1
   0  -8 -16    0.22    0.13   1
   0   8 -16    0.36    0.15   1
   0   8  17   -3.09    6.22   1
   0  -8 -17   -0.66    0.88   1
   0  -8  17   -4.94    9.38   1
   0  -8  17    1.17    0.31   1
   0   8 -17   -3.36   10.70   1
   0   8 -17    1.24    0.52   1
   0  -8  17    0.47    2.36   1
   0  -8 -17    0.08    0.25   1
   0   9   1  135.70   29.03   1
   0  -9   1  167.30   35.99   1
   0  -9   1  123.60   26.43   1
   0  -9  -1  151.50   32.55   1
   0  -9  -1  128.70   27.55   1
   0   9  -1  120.40   26.02   1
   0   9  -1  122.10   26.15   1
   0   9   1  141.40   29.84   1
   0   9   1  143.50   30.28   1
   0  -9   1  136.90   28.87   1
   0  -9   1  131.80   28.00   1
   0  -9  -1  123.60   26.06   1
   0  -9  -1  126.60   26.92   1
   0   9  -1  142.10   30.05   1
   0   9  -1  125.20   26.45   1
   0   9   1  118.30   13.77   1
   0   9  -1  131.10   15.21   1
   0   9   2   28.93    7.01   1
   0   9   2   17.42    3.81   1
   0  -9   2   18.07    4.47   1
   0  -9  -2   18.40    4.07   1
   0  -9  -2   21.22    4.98   1
   0   9  -2   18.98    4.21   1
   0   9   2   18.56    4.04   1
   0   9   2   18.79    4.06   1
   0  -9   2   20.83    4.49   1
   0  -9   2   18.09    4.24   1
   0  -9  -2   16.99    3.62   1
   0  -9  -2   17.23    4.08   1
   0   9  -2   19.95    4.55   1
   0   9  -2   22.18    4.90   1
   0   9   2   17.75    2.23   1
   0  -9   2   20.45    2.51   1
   0  -9  -2   16.68    2.05   1
   0   9  -2   23.53    2.85   1
   0   9   3    7.20    3.04   1
   0  -9   3    0.76    0.37   1
   0  -9  -3    1.36    0.63   1
   0   9  -3    5.67    3.65   1
   0   9  -3    1.07    0.60   1
   0  -9   3    4.63    1.76   1
   0  -9  -3    5.86    2.00   1
   0   9  -3    5.35    1.86   1
   0   9   3    0.03    0.09   1
   0  -9  -3    0.15    0.05   1
   0   9  -3    0.16    0.04   1
   0   9   4   14.97    3.15   1
   0   9   4   13.61    4.25   1
   0  -9   4   12.63    3.47   1
   0  -9   4   16.27    3.41   1
   0  -9  -4   13.76    2.99   1
   0  -9  -4   14.14    3.22   1
   0   9  -4   15.13    4.38   1
   0   9  -4   15.76    3.41   1
   0   9   4   13.37    2.81   1
   0  -9   4   11.76    2.68   1
   0  -9   4   17.69    3.73   1
   0  -9  -4   14.66    3.32   1
   0   9  -4   11.55    2.70   1
   0   9  -4   13.82    3.44   1
   0   9   4   15.59    1.87   1
   0  -9   4   14.13    1.66   1
   0  -9  -4   13.21    1.51   1
   0   9  -4   12.45    1.43   1
   0   9   5    3.42    0.59   1
   0  -9   5    2.68    0.52   1
   0  -9   5    0.20    4.24   1
   0  -9  -5    3.30    1.38   1
   0   9  -5   -1.88    6.12   1
   0   9  -5    2.25    0.60   1
   0   9   5    1.25    0.51   1
   0   9   5    1.63    0.41   1
   0  -9   5    1.15    0.87   1
   0  -9   5    1.26    0.77   1
   0  -9  -5    1.69    0.38   1
   0  -9  -5    1.26    0.85   1
   0   9  -5    1.84    1.05   1
   0   9  -5    0.63    1.70   1
   0   9   5    1.91    0.51   1
   0  -9   5    1.36    0.37   1
   0  -9  -5    1.94    0.33   1
   0   9  -5    1.57    0.30   1
   0   9   6    2.58    2.77   1
   0  -9   6    0.28    0.26   1
   0  -9  -6    0.44    0.52   1
   0  -9  -6    1.97    1.04   1
   0   9  -6    0.01    2.53   1
   0   9   6    0.53    0.21   1
   0   9   6    1.08    0.49   1
   0  -9   6    0.84    0.84   1
   0  -9   6    0.88    0.86   1
   0  -9  -6    0.86    0.90   1
   0  -9  -6    0.24    0.11   1
   0   9  -6    2.40    1.94   1
   0   9  -6    1.09    0.93   1
   0   9   6    0.19    0.33   1
   0  -9   6    0.21    0.27   1
   0  -9  -6    0.05    0.14   1
   0   9  -6    0.20    0.17   1
   0   9   7   17.34    4.79   1
   0  -9   7   11.79    2.51   1
   0  -9   7   12.19    5.67   1
   0  -9  -7   17.94    3.98   1
   0  -9  -7   16.83    3.64   1
   0   9  -7   13.11    2.83   1
   0   9   7   14.81    2.99   1
   0   9   7   14.79    3.08   1
   0  -9   7   23.20    4.90   1
   0  -9  -7   13.86    2.78   1
   0  -9  -7   13.83    3.10   1
   0   9  -7   20.07    4.17   1
   0  -9   7   15.16    2.00   1
   0  -9  -7   12.52    1.57   1
   0   9  -7   13.09    1.64   1
   0   9   8    0.20    3.37   1
   0  -9   8    7.53    6.04   1
   0  -9   8    0.13    0.23   1
   0  -9  -8   -0.13    0.68   1
   0  -9  -8    0.29    0.37   1
   0   9  -8    0.14    0.24   1
   0   9   8    0.14    0.15   1
   0   9   8    0.28    0.47   1
   0  -9   8    0.81    1.54   1
   0  -9  -8    0.09    0.08   1
   0  -9  -8    0.39    0.94   1
   0   9  -8   -1.56    2.55   1
   0   9  -8    0.04    0.20   1
   0  -9   8    0.25    0.44   1
   0  -9  -8    0.04    0.15   1
   0   9   9    1.81    3.98   1
   0  -9   9    1.30    0.37   1
   0  -9  -9    0.64    0.79   1
   0  -9  -9    1.15    0.43   1
   0   9  -9    1.96    0.48   1
   0   9   9    1.69    0.41   1
   0   9   9    0.51    0.52   1
   0  -9   9    0.09    2.48   1
   0  -9   9    2.44    0.51   1
   0  -9  -9    0.34    1.06   1
   0  -9  -9    1.65    0.36   1
   0   9  -9    0.96    0.28   1
   0   9  -9    1.33    3.24   1
   0  -9  -9    1.85    0.35   1
   0   9  -9    1.34    0.36   1
   0   9  10    4.82    4.01  -1
   0  -9  10    7.82    1.58  -1
   0  -9 -10    7.52    1.56  -1
   0  -9 -10    7.11    1.65  -1
   0   9 -10    7.11    1.43  -1
   0   9  10    8.53    1.98  -1
   0   9  10   10.04    2.09  -1
   0  -9  10    9.03    1.85  -1
   0  -9  10   -0.97    4.45  -1
   0  -9 -10    8.12    2.35  -1
   0  -9 -10    8.57    1.76  -1
   0   9 -10    5.16    4.43  -1
   0   9 -10    8.14    1.70  -1
   0  -9  10    8.55    1.48  -1
   0  -9 -10    7.84    0.99  -1
   0   9 -10    8.03    1.07  -1
   0   9  11   24.45    4.41   1
   0  -9  11   22.56    3.16   1
   0  -9 -11   27.95    3.94   1
   0  -9 -11   27.10    3.80   1
   0   9 -11   20.36    2.85   1
   0   9  11   37.61    7.28   1
   0   9  11   47.68    9.38   1
   0  -9  11   31.71    6.12   1
   0  -9 -11   31.71    6.12   1
   0  -9 -11   48.73    9.93   1
   0   9 -11   33.73    6.53   1
   0  -9  11   27.62    1.77   1
   0  -9 -11   27.64    1.62   1
   0   9 -11   28.12    1.66   1
   0   9  12   -3.99    7.46   1
   0  -9  12   -0.10    0.29   1
   0  -9 -12    0.12    0.28   1
   0  -9 -12   -0.83    0.75   1
   0   9  12    0.09    0.76   1
   0   9  12    0.04    0.15   1
   0  -9  12    1.26    6.26   1
   0  -9 -12   -0.47    2.01   1
   0  -9 -12    0.05    0.06   1
   0   9 -12    1.77    5.04   1
   0  -9  12    0.06    0.15   1
   0  -9 -12    0.03    0.07   1
   0   9 -12    0.04    0.08   1
   0   9  13    7.88    9.79   1
   0  -9  13    6.05    1.33   1
   0  -9 -13    7.45    1.59   1
   0  -9 -13    5.22    1.34   1
   0   9  13    7.17    1.96   1
   0   9  13    5.41    1.14   1
   0  -9  13   -0.56    7.64   1
   0  -9  13    5.55    1.13   1
   0  -9 -13    5.47    1.11   1
   0  -9 -13    9.62    3.63   1
   0   9 -13    8.36    1.73   1
   0   9 -13    5.59    6.69   1
   0  -9  13    3.87    1.84   1
   0  -9 -13    3.96    0.57   1
   0   9 -13    5.77    0.87   1
   0   9  14   13.00   11.62   1
   0  -9  14   25.14    5.00   1
   0  -9 -14   30.65    6.10   1
   0  -9 -14   26.13    5.23   1
   0   9  14   19.78    3.73   1
   0   9  14   32.25    6.29   1
   0  -9  14   23.06    4.30   1
   0  -9 -14   25.20    4.70   1
   0  -9 -14   35.08    7.76   1
   0   9 -14   35.14    6.59   1
   0   9 -14   26.24   10.77   1
   0  -9  14   31.60    5.07   1
   0  -9 -14   26.00    2.81   1
   0   9 -14   26.11    2.94   1
   0  -9  15    3.92    0.98   1
   0  -9 -15    3.49    1.12   1
   0  -9 -15    1.27    0.78   1
   0   9  15    1.91    0.48   1
   0   9  15    3.98    1.44   1
   0  -9  15    2.88    0.59   1
   0  -9  15    4.36   10.48   1
   0  -9 -15    3.47    0.69   1
   0  -9 -15    4.96    2.93   1
   0   9 -15    4.92    1.07   1
   0   9 -15    2.83    7.68   1
   0  -9  15    4.18    2.29   1
   0  -9 -15    3.81    0.31   1
   0   9 -15    3.83    0.43   1
   0   9  16   -4.62   14.13  -1
   0  -9 -16   -0.18    1.43  -1
   0  -9 -16   -0.39    0.90  -1
   0  -9  16    0.09    0.10  -1
   0   9 -16    0.10    0.31  -1
   0   9 -16   -0.24    9.88  -1
   0  -9  16    0.10    3.10  -1
   0  -9 -16    0.07    0.23  -1
   0   9 -16   -0.03    0.38  -1
   0   9  17   -1.01    3.43   1
   0  -9 -17   -0.91    1.39   1
   0  -9  17    2.69    6.34   1
   0  -9  17    5.29    1.09   1
   0   9 -17    2.90    6.46   1
   0   9 -17    8.39    1.84   1
   0 -10   0  140.90   29.26   1
   0 -10   0  159.10   32.74   1
   0  10   0  161.50   33.25   1
   0  10   0  181.60   37.65   1
   0 -10   0  138.60   27.84   1
   0 -10   0  136.90   27.81   1
   0  10   0  126.20   25.42   1
   0  10   0  146.20   29.45   1
   0  10   1   22.94    4.84   1
   0  10   1   22.07    5.25   1
   0 -10   1   25.00    5.22   1
   0 -10  -1   29.68    6.53   1
   0 -10  -1   25.29    5.33   1
   0  10   1   27.81    5.74   1
   0  10   1   23.51    4.85   1
   0 -10   1   22.36    4.56   1
   0 -10   1   22.59    5.09   1
   0 -10  -1   24.65    5.00   1
   0 -10  -1   20.41    4.65   1
   0  10  -1   20.21    4.25   1
   0  10  -1   23.20    4.85   1
   0 -10   1   23.13    2.57   1
   0 -10  -1   20.99    2.33   1
   0  10   2   24.99    3.83   1
   0  10   2   24.13    4.10   1
   0 -10   2   20.51    3.15   1
   0 -10   2   23.90    4.01   1
   0 -10  -2   25.07    3.88   1
   0 -10  -2   22.99    3.73   1
   0  10  -2   21.56    3.78   1
   0  10  -2   20.44    3.17   1
   0  10   2   28.36    5.78   1
   0  10   2   29.99    6.15   1
   0 -10   2   31.75    6.47   1
   0 -10   2   27.69    6.00   1
   0 -10  -2   25.44    5.15   1
   0 -10  -2   27.14    5.90   1
   0  10  -2   34.06    7.08   1
   0  10  -2   30.45    6.43   1
   0 -10   2   23.57    2.62   1
   0 -10  -2   20.72    2.29   1
   0  10  -2   20.96    2.32   1
   0  10   3   33.51    6.95   1
   0  10   3   33.07    8.05   1
   0 -10   3   31.65    7.30   1
   0 -10   3   39.81    8.24   1
   0 -10  -3   21.98    4.98   1
   0 -10  -3   35.32    7.39   1
   0  10  -3   31.50    6.60   1
   0  10  -3   32.11    7.76   1
   0  10   3   26.25    5.39   1
   0 -10   3   31.72    6.78   1
   0 -10   3   28.93    5.91   1
   0 -10  -3   28.85    6.25   1
   0  10  -3   30.02    6.44   1
   0  10  -3   34.38    7.22   1
   0  10   3   45.49    2.63   1
   0 -10   3   45.59    2.64   1
   0 -10  -3   42.92    2.45   1
   0  10  -3   46.90    2.68   1
   0  10   4   21.71    5.33   1
   0  10   4   25.96    3.97   1
   0 -10   4   34.33    5.24   1
   0 -10   4   23.19    5.63   1
   0 -10  -4   29.50    4.59   1
   0  10  -4   25.84    4.01   1
   0  10  -4   35.75    7.99   1
   0  10   4   19.76    3.35   1
   0  10   4   20.11    3.51   1
   0 -10   4   18.74    3.28   1
   0 -10   4   20.26    3.79   1
   0 -10  -4   22.63    4.43   1
   0 -10  -4   19.28    3.25   1
   0  10  -4   23.55    4.34   1
   0  10  -4   16.05    3.39   1
   0 -10   4   22.04    2.50   1
   0 -10  -4   25.35    2.79   1
   0  10  -4   27.11    2.98   1
   0  10   5    7.86    4.95   1
   0  10   5    8.55    1.36   1
   0 -10   5    6.23    5.13   1
   0 -10   5    8.48    1.38   1
   0 -10  -5    7.31    1.90   1
   0 -10  -5    5.34    0.98   1
   0  10  -5    7.07    1.29   1
   0  10  -5   10.91    7.08   1
   0  10   5    5.35    0.95   1
   0 -10   5    4.62    1.15   1
   0 -10   5    5.31    1.40   1
   0 -10  -5    5.26    0.90   1
   0  10  -5    5.86    1.63   1
   0  10  -5    4.33    2.39   1
   0 -10   5    4.88    0.80   1
   0 -10  -5    5.88    0.80   1
   0  10  -5    5.40    0.76   1
   0  10   6    9.55    3.85  -1
   0 -10   6   10.25    4.49  -1
   0 -10   6   12.78    2.72  -1
   0 -10  -6   13.73    3.03  -1
   0 -10  -6   14.29    3.29  -1
   0  10  -6   12.35    2.73  -1
   0  10  -6    6.46    3.60  -1
   0  10   6   13.74    2.90  -1
   0  10   6   12.81    2.60  -1
   0 -10   6   14.24    3.13  -1
   0 -10   6   15.01    3.36  -1
   0 -10  -6   11.78    2.37  -1
   0 -10  -6   14.57    3.40  -1
   0  10  -6   11.97    3.88  -1
   0  10  -6   18.42    4.12  -1
   0  10   6    9.61    1.39  -1
   0 -10   6   12.59    1.68  -1
   0 -10  -6   11.93    1.49  -1
   0  10   7   36.20    8.99   1
   0 -10   7   17.68    7.16   1
   0 -10   7   25.05    5.26   1
   0 -10  -7   24.69    5.28   1
   0 -10  -7   21.22    4.63   1
   0  10  -7    9.19    4.89   1
   0  10  -7   27.44    5.82   1
   0  10   7   29.37    5.89   1
   0  10   7   26.70    5.48   1
   0 -10   7   23.72    5.17   1
   0 -10   7   42.81    8.84   1
   0 -10  -7   23.91    5.19   1
   0 -10  -7   24.57    4.91   1
   0  10  -7   23.51    6.04   1
   0  10  -7   38.19    7.78   1
   0 -10   7   26.62    3.30   1
   0  10  -7   26.28    3.13   1
   0  10   8   54.41   11.68   1
   0 -10   8   44.25    8.48   1
   0 -10  -8   32.11    6.32   1
   0 -10  -8   55.80   10.74   1
   0  10  -8   52.18   10.03   1
   0  10   8   56.70   11.54   1
   0  10   8   49.14   10.12   1
   0 -10   8   40.62    8.75   1
   0 -10  -8   47.00    9.94   1
   0 -10  -8   46.14    9.37   1
   0  10  -8   50.83   11.67   1
   0 -10  -8   47.69    5.21   1
   0  10  -8   42.44    4.65   1
   0 -10   9    6.46    1.31   1
   0 -10  -9    7.34    1.57   1
   0  10   9    3.79    1.20   1
   0  10   9    7.55    1.59   1
   0 -10   9    4.62    2.57   1
   0 -10  -9    7.53    1.55   1
   0  10  -9    3.47    4.23   1
   0  10  -9    4.56    1.00   1
   0 -10   9    9.77    0.91   1
   0 -10  -9    9.76    0.64   1
   0  10  -9   10.04    0.71   1
   0 -10  10    2.57    7.38   1
   0 -10 -10   19.89    4.01   1
   0 -10 -10   21.98    4.28   1
   0  10 -10   16.48    3.17   1
   0  10  10   23.50    4.57   1
   0  10  10   24.22    4.92   1
   0 -10  10   11.76    4.33   1
   0 -10  10   20.35    3.93   1
   0 -10 -10   20.00    4.62   1
   0 -10 -10   19.16    3.71   1
   0  10 -10   17.52    3.42   1
   0  10 -10   18.86    6.43   1
   0 -10  10   19.98    2.61   1
   0 -10 -10   15.43    1.81   1
   0  10 -10   20.38    2.37   1
   0  10  11   -1.73    1.81   1
   0 -10  11    0.53    0.15   1
   0 -10 -11    0.40    0.25   1
   0 -10 -11    0.52    0.29   1
   0  10 -11    0.22    0.11   1
   0  10  11    1.33    0.91   1
   0  10  11    0.63    0.23   1
   0 -10  11    0.60    0.16   1
   0 -10 -11    2.08    1.89   1
   0 -10 -11    0.56    0.15   1
   0  10 -11    0.76    0.25   1
   0  10 -11   -0.18    5.65   1
   0 -10  11    0.65    0.83   1
   0 -10 -11    0.52    0.21   1
   0  10 -11    0.48    0.31   1
   0  10  12   -0.03    6.94   1
   0 -10  12    0.25    0.31   1
   0 -10 -12   -0.31    0.83   1
   0 -10 -12   -0.04    0.33   1
   0  10 -12    0.03    0.17   1
   0  10  12    0.00    0.82   1
   0  10  12    0.03    0.16   1
   0 -10  12    0.01    0.05   1
   0 -10  12    0.57    5.29   1
   0 -10 -12    0.07    0.06   1
   0 -10 -12    0.76    2.01   1
   0  10 -12   -0.83    6.03   1
   0  10 -12    0.05    0.15   1
   0 -10 -12   -0.03    0.14   1
   0  10 -12    0.00    0.25   1
   0  10  13   57.77   16.11   1
   0 -10  13   62.45    9.01   1
   0 -10 -13   64.87    9.47   1
   0 -10 -13   61.62    8.90   1
   0  10  13   42.68    8.55   1
   0  10  13   60.83   12.46   1
   0 -10 -13   64.57   14.15   1
   0 -10 -13   40.95    8.16   1
   0  10 -13   60.22   12.04   1
   0  10 -13   36.73   13.06   1
   0 -10  13   44.75    5.51   1
   0 -10 -13   44.97    4.74   1
   0  10 -13   49.24    5.25   1
   0 -10  14    0.52    0.42   1
   0 -10 -14    0.26    0.67   1
   0 -10 -14    0.21    0.58   1
   0  10  14    0.47    0.89   1
   0  10  14    0.85    0.26   1
   0 -10  14    0.79    0.18   1
   0 -10  14   -0.34    6.91   1
   0 -10 -14    0.91    0.19   1
   0  10 -14    1.11    0.35   1
   0  10 -14    6.68    7.34   1
   0 -10  14    0.59    1.57   1
   0  10 -14    0.69    0.37   1
   0  10  15    4.67   11.83   1
   0 -10 -15    6.54    2.14   1
   0  10  15    5.69    1.47   1
   0 -10  15    4.11    0.68   1
   0 -10  15    1.39    5.70   1
   0 -10 -15    3.11    1.44   1
   0  10 -15    1.15    3.42   1
   0  10 -15    4.78    0.82   1
   0 -10  15    6.53    3.43   1
   0 -10 -15    4.85    0.81   1
   0  10 -15    4.19    0.88   1
   0  10  16    5.52    6.93   1
   0 -10 -16    2.37    1.47   1
   0 -10  16   12.25    2.37   1
   0  10 -16   10.47   11.95   1
   0  10 -16   19.98    3.94   1
   0 -10  16   10.23    3.57   1
   0 -10  17    0.58    0.23   1
   0 -10  17   -1.34    4.29   1
   0  10 -17    0.69    0.55   1
   0  10 -17   -0.83    5.25   1
   0  11   1    0.33    0.25   1
   0  11   1    1.70    0.98   1
   0 -11   1    0.29    0.17   1
   0 -11   1    0.11    0.62   1
   0 -11  -1    2.25    0.75   1
   0 -11  -1    0.79    0.30   1
   0  11  -1    1.55    0.98   1
   0  11  -1    0.38    0.28   1
   0  11   1    1.36    0.66   1
   0  11   1    2.76    0.93   1
   0 -11   1    1.86    0.53   1
   0 -11   1    2.81    1.92   1
   0 -11  -1    2.10    1.79   1
   0 -11  -1    1.52    0.41   1
   0  11  -1    2.15    0.93   1
   0  11  -1    1.23    0.78   1
   0 -11   1    0.55    0.24   1
   0 -11  -1    0.44    0.19   1
   0  11   2    1.37    0.42   1
   0  11   2   -0.45    3.30   1
   0 -11   2    1.45    0.46   1
   0 -11   2    1.91    3.16   1
   0 -11  -2    1.41    0.67   1
   0 -11  -2    0.63    1.68   1
   0  11  -2   -1.87    4.03   1
   0  11  -2    1.24    0.61   1
   0  11   2    1.35    0.71   1
   0 -11   2    1.27    1.63   1
   0 -11   2    1.40    0.50   1
   0 -11  -2    1.33    1.70   1
   0  11  -2    1.89    1.27   1
   0  11  -2    1.33    1.04   1
   0 -11   2    1.23    0.31   1
   0 -11  -2    1.38    0.31   1
   0  11   3    1.16    3.72   1
   0  11   3    3.10    0.55   1
   0 -11   3    3.37    0.62   1
   0 -11   3    2.58    2.77   1
   0 -11  -3    3.42    1.62   1
   0 -11  -3    3.00    0.70   1
   0  11   3    2.63    0.63   1
   0  11   3    3.80    1.09   1
   0 -11   3    4.27    1.85   1
   0 -11   3    3.66    0.98   1
   0 -11  -3    3.19    1.77   1
   0 -11  -3    2.69    0.58   1
   0  11  -3    3.33    1.59   1
   0  11  -3    3.53    1.66   1
   0  11   3    4.06    0.37   1
   0 -11   3    4.06    0.39   1
   0 -11  -3    4.05    0.33   1
   0  11  -3    4.00    0.36   1
   0  11   4   36.78    7.70   1
   0  11   4   44.10   10.35   1
   0 -11   4   44.61    9.33   1
   0 -11  -4   32.63    7.05   1
   0 -11  -4   37.83    7.98   1
   0  11  -4   42.42    8.95   1
   0  11  -4   46.72   11.07   1
   0  11   4   34.36    6.89   1
   0 -11   4   37.30    7.78   1
   0 -11   4   43.54    8.82   1
   0 -11  -4   33.88    6.77   1
   0  11  -4   42.78    9.04   1
   0  11  -4   38.34    8.04   1
   0  11   4   46.18    5.52   1
   0 -11   4   36.50    4.32   1
   0 -11  -4   37.36    4.37   1
   0  11  -4   40.81    4.77   1
   0  11   5   70.23   15.41   1
   0  11   5   82.00   17.08   1
   0 -11   5  100.90   22.17   1
   0 -11  -5   72.99   15.27   1
   0 -11  -5   91.13   19.16   1
   0  11  -5   75.53   15.80   1
   0  11   5   92.36   18.55   1
   0  11   5   74.72   14.91   1
   0 -11   5   80.48   16.28   1
   0 -11   5   86.51   17.36   1
   0 -11  -5   69.49   13.85   1
   0 -11  -5   93.26   19.07   1
   0  11  -5   85.66   17.64   1
   0  11  -5   89.51   18.09   1
   0  11   5   70.68    8.32   1
   0 -11   5   85.88    9.97   1
   0  11  -5   82.20    9.46   1
   0  11   6    3.93    4.49   1
   0 -11   6    7.30    1.46   1
   0 -11   6    5.20    4.85   1
   0 -11  -6    6.35    1.41   1
   0  11  -6    7.22    1.60   1
   0  11  -6    2.17    5.58   1
   0  11   6    5.93    1.27   1
   0  11   6    4.45    1.20   1
   0 -11   6    4.72    1.49   1
   0 -11  -6    5.33    1.12   1
   0 -11  -6    5.17    2.03   1
   0  11  -6    3.99    3.07   1
   0  11  -6    7.63    2.24   1
   0  11   6    6.04    0.96   1
   0 -11  -6    6.59    0.83   1
   0  11  -6    6.43    0.83   1
   0  11   7    6.53    3.70   1
   0 -11   7    3.33    0.73   1
   0 -11   7   12.27    6.24   1
   0 -11  -7    6.41    1.75   1
   0 -11  -7    4.60    1.12   1
   0  11  -7   -4.56    5.32   1
   0  11  -7    3.98    0.98   1
   0  11   7    8.94    2.11   1
   0 -11   7    9.24    2.45   1
   0 -11   7    9.40    2.69   1
   0 -11  -7    8.32    2.64   1
   0  11  -7   11.82    4.97   1
   0  11  -7    6.00    1.62   1
   0 -11   8   -0.07    0.20   1
   0 -11  -8   -0.22    0.87   1
   0  11  -8   -0.17    0.35   1
   0  11   8    0.06    0.16   1
   0 -11   8   -0.29    1.49   1
   0 -11  -8   -0.25    1.40   1
   0 -11  -8    0.06    0.08   1
   0  11  -8   -0.07    0.39   1
   0  11  -8    1.70    4.08   1
   0 -11   8   -0.07    0.33   1
   0 -11  -8    0.04    0.12   1
   0  11  -8    0.02    0.17   1
   0  11   9   22.84    9.21   1
   0 -11   9    4.70    9.01   1
   0 -11  -9   17.22    3.41   1
   0 -11  -9   14.01    2.87   1
   0  11  -9   15.35    3.00   1
   0  11   9   21.71    4.47   1
   0  11   9   20.59    4.01   1
   0 -11   9   15.34    2.97   1
   0 -11   9   14.30    3.80   1
   0 -11  -9   15.04    2.92   1
   0 -11  -9   20.46    4.84   1
   0  11  -9   18.13    6.75   1
   0  11  -9   11.17    2.22   1
   0 -11   9   16.60    2.13   1
   0 -11  -9   16.42    1.90   1
   0  11  -9   15.15    1.78   1
   0  11  10    6.99    6.82   1
   0 -11  10    1.96    0.47   1
   0 -11  10   -3.62   10.80   1
   0 -11 -10    2.61    1.06   1
   0 -11 -10    2.69    0.80   1
   0  11 -10    2.38    0.60   1
   0  11  10    1.81    0.87   1
   0  11  10    2.73    0.63   1
   0 -11  10    2.21    0.47   1
   0 -11  10    0.50    2.44   1
   0 -11 -10    2.22    2.08   1
   0 -11 -10    2.26    0.49   1
   0  11 -10    1.94    5.74   1
   0  11 -10    2.02    0.50   1
   0 -11  10    2.53    0.74   1
   0  11 -10    1.99    0.39   1
   0  11  11    3.20    7.43   1
   0 -11  11    7.71    1.51   1
   0 -11 -11    5.01    1.20   1
   0  11 -11    7.18    1.46   1
   0  11  11    9.01    1.85   1
   0 -11  11    6.73    1.36   1
   0 -11 -11    7.13    3.16   1
   0 -11 -11    7.09    1.43   1
   0 -11  11    9.08    1.79   1
   0 -11 -11    7.55    0.92   1
   0  11 -11    7.80    1.01   1
   0  11  12   -5.39    9.99   1
   0 -11  12    0.12    0.29   1
   0 -11  12    2.73   15.61   1
   0 -11 -12   -0.05    0.98   1
   0  11 -12    0.09    0.22   1
   0  11  12    0.40    0.65   1
   0  11  12    0.04    0.06   1
   0 -11  12    0.03    0.04   1
   0 -11  12   -0.38    2.29   1
   0 -11 -12    0.05    0.05   1
   0 -11 -12   -0.11    0.91   1
   0  11 -12    0.05    0.08   1
   0  11 -12   -0.09    2.34   1
   0 -11  12   -0.34    0.89   1
   0 -11 -12    0.02    0.15   1
   0  11 -12    0.06    0.24   1
   0  11  13   -0.24   12.42   1
   0 -11  13   18.50    3.51   1
   0 -11 -13   21.15    4.24   1
   0 -11 -13   19.91    4.00   1
   0  11  13   20.53    3.87   1
   0  11  13   20.52    4.18   1
   0 -11  13    3.43    5.37   1
   0 -11  13   17.45    3.26   1
   0 -11 -13   18.47    4.72   1
   0 -11 -13   17.62    3.29   1
   0  11 -13   28.48    5.35   1
   0  11 -13   17.45    8.55   1
   0 -11  13   20.77    3.05   1
   0  11 -13   20.43    2.33   1
   0  11  14   -2.62   16.28   1
   0 -11 -14    8.77    2.62   1
   0 -11 -14    4.32    1.78   1
   0  11  14    8.65    2.34   1
   0  11  14    9.55    1.91   1
   0 -11  14    1.76    6.80   1
   0 -11 -14    7.17    3.13   1
   0 -11 -14    9.87    1.92   1
   0  11 -14   12.21    9.86   1
   0 -11  14    8.97    2.80   1
   0 -11 -14    9.76    1.38   1
   0  11 -14   10.26    1.57   1
   0  11  15   -1.79   11.16   1
   0 -11 -15    0.22    2.21   1
   0 -11 -15   -0.79    1.13   1
   0 -11  15   -5.40    7.82   1
   0 -11  15    0.13    0.11   1
   0  11 -15    0.22    0.29   1
   0  11 -15   -4.26   11.13   1
   0 -11  15    0.12    1.84   1
   0 -11 -16   -0.05    1.31   1
   0 -11  16    1.76    4.39   1
   0  11 -16    0.63    5.34   1
   0  11 -16   -0.04    0.47   1
   0 -12   0    6.11    1.40   1
   0 -12   0    4.35    2.40   1
   0  12   0    3.96    1.04   1
   0 -12   0    3.20    2.47   1
   0  12   0    3.05    1.04   1
   0  12   1   78.73   17.85   1
   0 -12   1  109.60   22.80   1
   0 -12   1   67.07   14.51   1
   0 -12  -1   96.59   20.74   1
   0 -12  -1  122.10   25.43   1
   0  12  -1  136.20   29.33   1
   0  12  -1  109.80   22.89   1
   0  12   1  114.30   22.88   1
   0  12   1   94.48   19.01   1
   0 -12   1  101.00   20.18   1
   0 -12   1   83.81   17.25   1
   0 -12  -1   94.44   19.58   1
   0 -12  -1   99.27   19.81   1
   0  12  -1   90.88   18.29   1
   0  12  -1   87.19   17.60   1
   0  12   2   -0.24    4.04   1
   0 -12   2    8.56    1.87   1
   0 -12  -2    9.43    2.15   1
   0  12  -2    6.64    1.58   1
   0  12  -2   -1.75    6.37   1
   0  12   2    5.00    1.39   1
   0  12   2    4.99    1.14   1
   0 -12   2    4.66    1.10   1
   0 -12   2    3.62    2.16   1
   0 -12  -2    5.13    1.07   1
   0 -12  -2    2.46    2.19   1
   0  12  -2    4.04    1.40   1
   0  12  -2    6.18    2.03   1
   0  12  -2    9.51    1.23   1
   0  12   3   56.10   13.49   1
   0 -12   3   78.63   17.61   1
   0 -12  -3   65.49   13.73   1
   0 -12  -3   56.56   12.34   1
   0  12  -3   59.63   12.51   1
   0  12   3   50.64   10.33   1
   0 -12   3   69.89   14.74   1
   0 -12   3   70.06   14.34   1
   0 -12  -3   49.47   10.06   1
   0  12  -3   62.92   13.21   1
   0  12  -3   66.38   13.89   1
   0 -12  -3   66.35    7.66   1
   0  12  -3   68.42    7.91   1
   0  12   4  112.30   15.77   1
   0  12   4  137.70   20.04   1
   0 -12   4  117.00   17.00   1
   0 -12   4  125.50   17.62   1
   0 -12  -4  126.40   17.78   1
   0 -12  -4  101.80   14.43   1
   0  12  -4  120.20   17.42   1
   0  12  -4  125.20   17.62   1
   0  12   4  118.10   24.13   1
   0  12   4  114.80   23.32   1
   0 -12   4  133.60   27.24   1
   0 -12   4  127.90   26.27   1
   0 -12  -4  104.80   21.27   1
   0 -12  -4  114.40   23.75   1
   0  12  -4  134.80   27.71   1
   0  12   4  160.40    9.13   1
   0 -12   4  161.20    9.15   1
   0 -12  -4  157.70    8.90   1
   0  12  -4  167.30    9.45   1
   0  12   5   96.23   13.52   1
   0  12   5   84.64   13.21   1
   0 -12   5   80.58   11.32   1
   0 -12   5   87.50   14.19   1
   0 -12  -5   86.62   12.43   1
   0 -12  -5   78.54   11.10   1
   0  12  -5   77.58   10.98   1
   0  12   5   74.34   15.12   1
   0  12   5   70.71   14.56   1
   0 -12   5   69.15   14.34   1
   0 -12  -5   63.99   13.66   1
   0 -12  -5   72.00   14.63   1
   0  12  -5   64.06   13.81   1
   0  12  -5   84.63   17.52   1
   0  12   5   79.84    8.81   1
   0 -12   5   77.58    8.51   1
   0 -12  -5   76.07    8.23   1
   0  12  -5   83.53    9.04   1
   0  12   6    0.13    3.96   1
   0 -12   6    6.13    1.24   1
   0 -12  -6    5.14    1.24   1
   0 -12  -6    3.29    1.45   1
   0  12  -6   10.03    7.45   1
   0  12  -6    4.73    1.14   1
   0  12   6    3.64    1.21   1
   0 -12   6    5.59    1.71   1
   0 -12   6    3.60    1.29   1
   0 -12  -6    5.01    1.06   1
   0 -12  -6    4.66    2.68   1
   0  12  -6    3.53    3.20   1
   0  12  -6    8.45    2.57   1
   0  12   6    5.12    0.88   1
   0 -12   6    4.96    0.81   1
   0 -12  -6    6.19    0.79   1
   0  12  -6    6.23    0.83   1
   0  12   7    6.99    7.27   1
   0 -12   7   10.15    7.45   1
   0 -12   7   13.10    2.53   1
   0 -12  -7   14.45    3.34   1
   0 -12  -7   13.88    2.81   1
   0  12  -7    8.48    9.95   1
   0  12  -7   14.44    2.90   1
   0  12   7   15.92    3.12   1
   0  12   7   13.95    2.96   1
   0 -12   7   16.83    3.82   1
   0 -12  -7   17.31    4.51   1
   0 -12  -7   13.72    2.67   1
   0  12  -7   15.40    5.53   1
   0 -12  -7   12.34    1.45   1
   0  12  -7   13.84    1.63   1
   0  12   8    3.63    5.74   1
   0 -12   8    3.35    0.73   1
   0 -12   8    0.05    7.84   1
   0 -12  -8    4.39    1.15   1
   0 -12  -8    4.37    1.52   1
   0  12  -8    3.92    0.97   1
   0  12   8    5.01    1.49   1
   0  12   8    4.59    0.95   1
   0 -12   8    4.90    2.20   1
   0 -12  -8    4.17    2.76   1
   0 -12  -8    3.99    0.80   1
   0  12  -8    6.17    5.65   1
   0  12  -8    5.35    1.25   1
   0 -12   8    4.33    0.83   1
   0 -12  -8    3.93    0.56   1
   0  12   9    4.61    7.04   1
   0 -12   9    5.28   10.35   1
   0 -12   9    4.95    0.99   1
   0 -12  -9    2.96    1.16   1
   0 -12  -9    4.82    1.20   1
   0  12  -9    6.59    1.40   1
   0  12   9    6.44    1.37   1
   0  12   9    4.58    1.49   1
   0 -12  -9    5.69    1.18   1
   0 -12  -9    4.26    2.71   1
   0  12  -9    5.43    6.66   1
   0  12  -9    4.14    0.95   1
   0 -12   9    7.41    0.76   1
   0 -12  -9    7.33    0.48   1
   0  12  -9    7.27    0.51   1
   0  12  10    8.31   10.98   1
   0 -12  10    6.85    1.34   1
   0 -12 -10    7.78    1.81   1
   0  12 -10    9.15    1.87   1
   0  12  10    7.05    1.95   1
   0  12  10    8.94    1.84   1
   0 -12  10    8.56    1.72   1
   0 -12 -10    6.35    2.93   1
   0 -12 -10    7.71    1.56   1
   0  12 -10    7.94    1.66   1
   0 -12  10    8.04    1.29   1
   0  12 -10    7.71    0.97   1
   0 -12  11   11.94    2.41   1
   0 -12  11    2.10   14.50   1
   0 -12 -11   14.75    3.40   1
   0  12 -11   15.10    3.08   1
   0  12  11   14.90    3.02   1
   0  12  11   11.63    2.85   1
   0 -12  11    9.69    4.05   1
   0 -12 -11   12.26    2.46   1
   0 -12 -11   12.68    4.23   1
   0  12 -11   12.70    8.58   1
   0 -12  11   12.84    1.93   1
   0 -12 -11   15.67    1.75   1
   0  12 -11   12.86    1.51   1
   0 -12  12   -4.29   15.34   1
   0 -12  12   17.49    3.32   1
   0 -12 -12   11.90    2.65   1
   0  12 -12   16.08    3.12   1
   0  12  12   21.08    4.31   1
   0 -12  12   14.84    2.78   1
   0 -12  12   12.94    5.32   1
   0 -12 -12   18.72    4.79   1
   0  12 -12   19.61    9.73   1
   0  12 -12   24.09    4.53   1
   0 -12  12   23.93    3.28   1
   0  12 -12   17.68    2.01   1
   0  12  13   -1.25   12.55   1
   0 -12 -13    0.55    1.41   1
   0  12  13    4.38    1.49   1
   0  12  13    6.37    1.29   1
   0 -12  13    3.49    6.04   1
   0 -12  13    6.00    1.18   1
   0 -12 -13    3.22    2.60   1
   0 -12 -13    5.64    1.11   1
   0  12 -13    8.46    1.71   1
   0 -12  13    5.25    1.86   1
   0 -12 -13    7.68    1.12   1
   0  12 -13    6.10    0.99   1
   0  12  14   21.63    4.60   1
   0 -12  14   37.23    7.08   1
   0 -12  14   10.48    9.72   1
   0 -12 -14   24.09    6.12   1
   0  12 -14   38.04   17.95   1
   0 -12  14   29.59    4.21   1
   0 -12 -14   30.74    3.15   1
   0  12  15    0.97    2.15   1
   0 -12 -15    0.25    1.46   1
   0 -12  15    0.29    0.16   1
   0 -12  15   -0.38    6.42   1
   0  12 -15    0.57    0.44   1
   0  13   1    2.52    0.63   1
   0 -13   1    2.12    0.52   1
   0 -13   1    3.08    3.32   1
   0 -13  -1    1.57    2.53   1
   0  13  -1    6.68    6.36   1
   0  13  -1    2.96    0.79   1
   0  13   1    3.48    1.34   1
   0  13   1    2.90    0.91   1
   0 -13   1    3.79    2.81   1
   0 -13   1    3.40    0.88   1
   0 -13  -1    3.55    3.34   1
   0 -13  -1    2.93    0.69   1
   0  13  -1    4.11    1.85   1
   0  13  -1    3.23    1.30   1
   0 -13   1    2.38    0.46   1
   0 -13  -1    1.99    0.35   1
   0  13  -1    1.87    0.35   1
   0  13   2    0.82    0.22   1
   0 -13   2    0.84    0.19   1
   0 -13   2    0.84    0.99   1
   0 -13  -2    0.65    0.63   1
   0  13  -2    0.82    0.31   1
   0  13  -2    0.51    1.64   1
   0  13   2    0.85    0.42   1
   0 -13   2    1.53    2.34   1
   0 -13  -2    0.99    0.28   1
   0  13  -2    1.53    1.16   1
   0  13  -2    2.88    2.16   1
   0 -13   2    0.80    0.31   1
   0 -13  -2    0.85    0.25   1
   0  13  -2    0.85    0.26   1
   0  13   3    0.07    0.15   1
   0  13   3    1.40    1.65   1
   0 -13   3    0.75    1.28   1
   0 -13   3    0.14    0.13   1
   0 -13  -3    0.53    0.64   1
   0  13  -3    0.45    1.63   1
   0  13  -3    0.37    0.30   1
   0  13   3    0.14    0.83   1
   0  13   3    0.00    0.26   1
   0 -13   3    0.41    2.14   1
   0 -13  -3    0.23    0.14   1
   0 -13  -3   -0.23    2.64   1
   0  13  -3    0.00    2.31   1
   0  13  -3   -0.33    1.29   1
   0 -13   3    0.04    0.25   1
   0 -13  -3    0.28    0.18   1
   0  13  -3    0.30    0.19   1
   0  13   4   -5.05    6.20   1
   0  13   4    0.03    0.20   1
   0 -13   4    0.21    0.26   1
   0 -13   4   -2.91    5.56   1
   0 -13  -4   -1.23    1.40   1
   0 -13  -4    0.08    0.54   1
   0  13  -4    0.41    0.51   1
   0  13  -4    2.47    7.57   1
   0  13   4    0.17    0.22   1
   0  13   4    0.73    0.75   1
   0 -13   4    0.81    0.62   1
   0 -13   4    1.03    1.35   1
   0 -13  -4    0.51    2.19   1
   0 -13  -4    0.15    0.10   1
   0  13  -4    0.18    1.87   1
   0  13  -4    1.03    1.87   1
   0  13   4    0.17    0.30   1
   0 -13   4    0.23    0.31   1
   0 -13  -4    0.05    0.13   1
   0  13  -4    0.01    0.14   1
   0  13   5   19.01    3.65  -1
   0  13   5   20.67    9.22  -1
   0 -13   5   15.62    3.00  -1
   0 -13  -5   17.90    3.55  -1
   0 -13  -5   22.97    4.96  -1
   0  13  -5   33.92   13.77  -1
   0  13   5   16.63    3.28  -1
   0  13   5   18.68    3.91  -1
   0 -13   5   15.92    3.54  -1
   0 -13   5   18.67    3.88  -1
   0 -13  -5   18.60    5.01  -1
   0 -13  -5   15.39    3.00  -1
   0  13  -5   19.36    5.01  -1
   0  13  -5   19.85    4.62  -1
   0 -13   5   17.02    2.08  -1
   0 -13  -5   16.41    1.88  -1
   0  13  -5   15.55    1.82  -1
   0  13   6   -1.38    6.26   1
   0 -13   6    8.26    8.32   1
   0 -13   6    0.41    0.25   1
   0 -13  -6    0.78    0.63   1
   0 -13  -6    2.16    1.57   1
   0  13  -6   12.00   12.64   1
   0  13  -6    0.72    0.53   1
   0  13   6    0.82    0.30   1
   0  13   6    2.65    1.18   1
   0 -13   6    2.59    1.18   1
   0 -13  -6    3.60    2.94   1
   0 -13  -6    0.55    0.17   1
   0  13   6   -0.17    0.19   1
   0 -13   6    0.24    0.08   1
   0 -13  -6    0.22    0.06   1
   0  13  -6    0.18    0.07   1
   0  13   7   24.18   10.09   1
   0 -13   7   29.34    5.44   1
   0 -13   7    7.77   10.53   1
   0 -13  -7   33.54    6.65   1
   0 -13  -7   33.30    6.32   1
   0  13  -7   24.01   14.40   1
   0  13  -7   25.68    4.85   1
   0  13   7   35.19    7.54   1
   0  13   7   30.43    6.23   1
   0 -13   7   47.79   10.18   1
   0 -13   7   32.91    7.09   1
   0 -13  -7   40.64   10.06   1
   0 -13  -7   29.41    5.99   1
   0  13  -7   32.47    8.65   1
   0  13  -7   61.03   12.74   1
   0 -13   7   31.27    3.47   1
   0  13  -7   30.89    3.28   1
   0  13   8    1.13   12.48   1
   0 -13  -8    4.49    1.18   1
   0 -13  -8    2.54    1.54   1
   0  13   8    5.88    1.27   1
   0  13   8    5.81    1.87   1
   0 -13   8    6.84    2.53   1
   0 -13  -8    5.37    1.12   1
   0 -13  -8    7.49    4.13   1
   0  13  -8    3.13    5.18   1
   0  13  -8    8.48    2.00   1
   0 -13   8    5.02    0.91   1
   0 -13  -8    5.12    0.65   1
   0  13  -8    5.19    0.69   1
   0 -13   9   78.05   15.18   1
   0 -13  -9   94.55   18.51   1
   0 -13  -9  104.90   20.61   1
   0  13  -9   89.32   17.46   1
   0  13   9   91.50   18.26   1
   0  13   9  117.20   23.66   1
   0 -13   9  124.20   25.48   1
   0 -13   9   72.75   14.49   1
   0 -13  -9  132.40   27.62   1
   0  13  -9  115.00   25.95   1
   0  13  -9   64.15   12.84   1
   0 -13   9   92.84    9.80   1
   0 -13  -9   81.10    8.38   1
   0  13  -9   86.07    8.92   1
   0 -13  10    3.19   17.14   1
   0 -13  10    7.91    1.64   1
   0 -13 -10    6.37    2.03   1
   0  13 -10    9.77    2.11   1
   0  13  10    8.17    1.69   1
   0  13  10    5.51    1.87   1
   0 -13  10    8.28    1.67   1
   0 -13  10    8.32    4.08   1
   0 -13 -10    6.90    1.40   1
   0 -13 -10    5.66    3.95   1
   0  13 -10    6.14    8.35   1
   0  13 -10    7.20    1.51   1
   0 -13  10    7.47    1.24   1
   0 -13 -10    9.06    1.08   1
   0  13 -10    8.22    1.04   1
   0  13  11   51.39   16.94   1
   0 -13  11   43.07    8.02   1
   0 -13 -11   55.62   10.60   1
   0 -13 -11   60.92   11.64   1
   0  13 -11   47.98    9.04   1
   0  13  11   45.97    8.93   1
   0  13  11   45.49    8.50   1
   0 -13  11   36.79    6.85   1
   0 -13  11   58.50   12.61   1
   0 -13 -11   36.32    6.76   1
   0 -13 -11   40.30    8.72   1
   0  13 -11   48.06   14.41   1
   0  13 -11   51.60    9.64   1
   0 -13  11   50.41    5.69   1
   0 -13 -11   50.32    5.25   1
   0  13 -11   48.44    5.10   1
   0  13  12    7.77   16.64  -1
   0 -13 -12    1.31    1.65  -1
   0  13  12    0.33    0.10  -1
   0 -13  12    2.25    2.70  -1
   0 -13  12    0.35    0.09  -1
   0 -13 -12    0.21    0.94  -1
   0 -13 -12    0.39    0.09  -1
   0  13 -12    0.12    3.38  -1
   0  13 -12    0.37    0.12  -1
   0 -13  12    0.91    1.17  -1
   0 -13 -12    0.63    0.26  -1
   0  13 -12    0.58    0.34  -1
   0 -13 -13    6.13    4.03   1
   0  13  13    3.90    1.63   1
   0  13  13    6.96    1.40   1
   0 -13  13    6.47    1.26   1
   0 -13 -13    6.60    1.27   1
   0 -13 -13    3.92    2.93   1
   0  13 -13    8.96    1.80   1
   0  13 -13    5.11   15.39   1
   0 -13  13    5.54    1.68   1
   0  13  14    0.06    2.50  -1
   0 -13 -14    0.17    5.70  -1
   0 -13 -14   -0.27    1.73  -1
   0 -13  14    4.31   11.49  -1
   0 -13  14    2.00    0.44  -1
   0  13 -14    3.70   18.39  -1
   0  13 -14    2.93    0.76  -1
   0 -14   0   53.84   10.17   1
   0 -14   0   80.84   16.08   1
   0  14   0   68.58   12.97   1
   0  14   0  102.50   22.72   1
   0 -14   0   61.87   11.98   1
   0  14   0   76.70   14.98   1
   0 -14   0   68.69    7.49   1
   0  14   1    5.00    0.78   1
   0  14   1    4.89    3.03   1
   0 -14   1    4.74    0.72   1
   0 -14   1    6.68    2.15   1
   0 -14  -1    5.34    0.82   1
   0 -14  -1    4.32    1.98   1
   0  14   1    4.62    1.64   1
   0  14   1    6.14    1.38   1
   0 -14   1    6.76    1.44   1
   0 -14   1    5.41    3.22   1
   0 -14  -1    5.74    4.00   1
   0 -14  -1    5.15    1.06   1
   0  14  -1    8.33    2.17   1
   0  14  -1    8.88    3.06   1
   0 -14   1    6.05    0.85   1
   0 -14  -1    6.57    0.88   1
   0  14  -1    6.68    0.91   1
   0  14   2  -12.39    8.14   1
   0  14   2    0.55    0.24   1
   0 -14   2    0.88    0.35   1
   0 -14  -2   -1.12    2.29   1
   0 -14  -2    1.27    0.55   1
   0  14  -2    1.04    0.53   1
   0  14  -2   -8.36   11.22   1
   0  14   2    0.03    1.15   1
   0  14   2    0.51    0.33   1
   0 -14   2    0.29    0.35   1
   0 -14   2    0.04    2.65   1
   0 -14  -2    0.85    4.10   1
   0 -14  -2    0.58    0.19   1
   0  14  -2   -0.26    1.13   1
   0  14  -2    0.38    2.73   1
   0 -14   2    0.54    0.30   1
   0 -14  -2    0.74    0.25   1
   0  14  -2    1.04    0.30   1
   0  14   3   14.05    2.72   1
   0  14   3    6.04    6.65   1
   0 -14   3    3.98    5.36   1
   0 -14   3   14.95    2.89   1
   0 -14  -3   16.22    3.23   1
   0 -14  -3   10.12    3.22   1
   0  14  -3   15.75   12.24   1
   0  14  -3   12.34    2.50   1
   0  14   3   10.39    2.09   1
   0  14   3   15.72    3.58   1
   0 -14  -3   16.10    5.85   1
   0 -14  -3   10.49    2.06   1
   0  14  -3   12.48    3.15   1
   0  14  -3   13.39    4.27   1
   0 -14   3   12.61    1.58   1
   0 -14  -3   13.09    1.54   1
   0  14  -3   14.64    1.73   1
   0  14   4   20.23    9.46   1
   0  14   4   36.40    6.91   1
   0 -14   4   41.05   12.58   1
   0 -14   4   37.04    7.02   1
   0 -14  -4   38.78    7.45   1
   0 -14  -4   23.54    5.04   1
   0  14  -4   46.15   16.20   1
   0  14  -4   28.58    5.53   1
   0  14   4   25.28    5.21   1
   0  14   4   29.04    6.29   1
   0 -14   4   28.29    5.95   1
   0 -14   4   23.43    5.45   1
   0 -14  -4   26.67    7.54   1
   0 -14  -4   28.08    5.74   1
   0  14  -4   31.26    7.26   1
   0  14  -4   31.36    7.56   1
   0  14   4   41.92    4.77   1
   0 -14   4   32.85    3.77   1
   0  14  -4   35.68    3.96   1
   0  14   5    0.09    0.18   1
   0  14   5   -1.36    9.62   1
   0 -14   5   -1.86    7.70   1
   0 -14   5   -0.04    0.22   1
   0 -14  -5    0.28    0.64   1
   0 -14  -5    1.72    1.93   1
   0  14  -5   -0.24    0.50   1
   0  14  -5    0.80   13.80   1
   0  14   5    0.08    0.22   1
   0  14   5    0.28    1.01   1
   0 -14   5    0.27    0.83   1
   0 -14  -5    0.02    0.10   1
   0 -14  -5   -0.51    3.31   1
   0  14  -5   -0.31    2.74   1
   0  14   5   -0.19    0.40   1
   0 -14  -5   -0.01    0.15   1
   0  14  -5    0.01    0.14   1
   0  14   6  102.80   25.15   1
   0 -14   6   74.28   13.68   1
   0 -14  -6   85.16   15.79   1
   0  14  -6   67.81   12.59   1
   0  14  -6   89.36   23.93   1
   0  14   6   72.53   15.18   1
   0  14   6   73.36   14.94   1
   0 -14   6   82.24   17.03   1
   0 -14   6   78.90   16.41   1
   0 -14  -6   66.83   13.58   1
   0  14  -6  141.60   29.33   1
   0  14  -6   77.25   17.05   1
   0  14   6   57.21    3.23   1
   0 -14  -6   56.88    3.08   1
   0  14  -6   57.64    3.13   1
   0  14   7   31.72   15.74   1
   0 -14   7   30.81    6.03   1
   0 -14  -7   35.06    7.40   1
   0 -14  -7   34.73    6.95   1
   0  14  -7   31.42    6.28   1
   0  14  -7   28.81   14.91   1
   0  14   7   31.77    6.82   1
   0  14   7   34.34    6.90   1
   0 -14   7   56.16   11.71   1
   0 -14   7   30.37    6.54   1
   0 -14  -7   31.99    6.39   1
   0 -14  -7   29.45    7.72   1
   0  14  -7   60.80   12.47   1
   0  14  -7   26.40    7.43   1
   0 -14   7   33.04    3.69   1
   0 -14  -7   35.02    3.71   1
   0  14  -7   36.25    3.85   1
   0  14   8  -16.60   20.40   1
   0 -14   8   14.64   23.84   1
   0 -14   8   24.10    3.51   1
   0 -14  -8   22.71    4.07   1
   0 -14  -8   21.33    3.29   1
   0  14  -8   22.35    3.37   1
   0  14   8   19.46    4.46   1
   0 -14   8   18.57    4.39   1
   0 -14  -8   18.99    6.28   1
   0  14  -8   15.06    6.20   1
   0  14  -8   24.94    5.15   1
   0 -14   8   19.52    2.37   1
   0 -14  -8   20.55    2.24   1
   0  14  -8   20.95    2.31   1
   0  14   9   -3.59   21.77   1
   0 -14   9   25.03    4.70   1
   0 -14   9   -0.59   15.06   1
   0 -14  -9   22.25    4.46   1
   0  14  -9   23.81    4.61   1
   0  14   9   27.15    5.10   1
   0 -14   9   17.50    4.46   1
   0 -14   9   23.45    4.38   1
   0 -14  -9   19.91    3.72   1
   0  14  -9   17.76    3.38   1
   0 -14   9   25.58    3.01   1
   0  14  -9   25.61    2.79   1
   0  14  10    2.27   18.33   1
   0 -14  10    3.73    0.82   1
   0 -14  10    6.75   17.26   1
   0 -14 -10    1.15    1.11   1
   0 -14 -10    1.94    1.88   1
   0  14  10    3.83    0.79   1
   0  14  10    1.95    1.24   1
   0 -14  10    4.15    0.79   1
   0 -14  10    3.58    2.69   1
   0 -14 -10    3.42    0.66   1
   0 -14 -10    4.27    3.30   1
   0  14 -10    3.31    0.71   1
   0  14 -10    2.82    7.05   1
   0 -14 -10    3.64    0.50   1
   0  14 -10    3.58    0.54   1
   0 -14 -11  172.50   38.43   1
   0 -14 -11  269.30   60.11   1
   0  14  11  106.00   20.88   1
   0  14  11  120.80   23.33   1
   0 -14  11   99.08   19.11   1
   0 -14  11  179.40   36.08   1
   0 -14 -11   86.96   16.78   1
   0 -14 -11  116.20   24.12   1
   0  14 -11  130.40   25.20   1
   0  14 -11  124.40   30.04   1
   0 -14  11  122.80   15.43   1
   0 -14 -11  121.50   14.77   1
   0  14 -11  126.80   15.46   1
   0 -14 -12   48.25   12.89   1
   0  14  12   30.06    5.79   1
   0 -14  12   30.97   10.93   1
   0 -14  12   25.59    4.88   1
   0 -14 -12   14.37    5.58   1
   0 -14 -12   22.79    4.34   1
   0  14 -12   32.60    6.26   1
   0  14 -12   26.95   21.08   1
   0 -14  12   24.35    3.32   1
   0  14  13    0.15    1.57   1
   0 -14 -13    0.02    1.74   1
   0 -14 -13    2.50    5.80   1
   0  14  13    1.19    1.77   1
   0 -14  13    4.03   12.98   1
   0  14 -13    3.23   22.54   1
   0  14  14   -0.89    1.23   1
   0  15   1    6.22   10.29   1
   0  15   1    2.48    0.59   1
   0 -15   1    2.48    0.60   1
   0 -15   1    3.56    5.01   1
   0 -15  -1    3.19    0.75   1
   0 -15  -1    1.79    3.33   1
   0  15  -1    2.85    0.74   1
   0  15  -1    4.92   13.49   1
   0  15   1    2.43    1.85   1
   0  15   1    1.91    0.66   1
   0 -15   1    2.00    3.50   1
   0 -15   1    2.98    0.77   1
   0 -15  -1    2.20    4.55   1
   0 -15  -1    2.15    0.51   1
   0  15  -1    2.26    2.90   1
   0  15  -1    3.65    1.51   1
   0 -15   1    2.48    0.47   1
   0 -15  -1    2.85    0.50   1
   0  15  -1    3.10    0.53   1
   0  15   2   -7.71   12.03   1
   0  15   2    7.26    1.43   1
   0 -15   2    8.41    8.10   1
   0 -15  -2    8.42    4.03   1
   0 -15  -2    8.89    1.77   1
   0  15  -2    8.57    1.76   1
   0  15   2    5.91    1.33   1
   0  15   2    7.81    2.62   1
   0 -15   2    9.10    2.06   1
   0 -15  -2    9.83    5.83   1
   0 -15  -2    5.72    1.21   1
   0  15  -2   10.64    2.95   1
   0 -15   2    7.12    0.95   1
   0 -15  -2    6.95    0.86   1
   0  15  -2    9.13    1.12   1
   0  15   3    9.82    1.39   1
   0  15   3    5.95    4.69   1
   0 -15   3   14.28    4.72   1
   0 -15   3    9.11    1.28   1
   0 -15  -3   11.70    2.25   1
   0 -15  -3   12.17    1.76   1
   0  15  -3   11.17    1.63   1
   0  15  -3    8.78    4.42   1
   0  15   3   17.44    4.24   1
   0 -15   3   17.46    3.74   1
   0 -15  -3   18.23    7.54   1
   0 -15  -3   10.22    2.12   1
   0  15  -3   15.05    3.85   1
   0 -15   3   12.34    1.51   1
   0 -15  -3   12.43    1.41   1
   0  15  -3   11.49    1.34   1
   0  15   4    4.61    0.69   1
   0  15   4    7.97    3.47   1
   0 -15   4    4.40    0.65   1
   0 -15  -4    6.05    0.99   1
   0 -15  -4    4.88    1.25   1
   0  15  -4    0.54    3.90   1
   0  15  -4    5.04    0.84   1
   0  15   4   11.70    3.24   1
   0  15   4    6.23    1.35   1
   0 -15   4    9.76    2.21   1
   0 -15  -4    5.73    1.20   1
   0  15  -4    8.26    2.75   1
   0  15  -4    4.31    3.18   1
   0  15   4    6.05    1.03   1
   0 -15   4    6.72    0.99   1
   0 -15  -4    5.77    0.74   1
   0  15  -4    5.54    0.74   1
   0  15   5    2.69   10.99   1
   0  15   5    6.09    1.29   1
   0 -15   5    5.29    1.13   1
   0 -15   5  -13.52   16.26   1
   0 -15  -5    4.58    1.33   1
   0 -15  -5    6.77    2.81   1
   0  15  -5    4.11    1.12   1
   0  15  -5    9.95   13.78   1
   0  15   5    5.28    1.17   1
   0  15   5    4.05    2.05   1
   0 -15   5    5.05    2.09   1
   0 -15   5    7.50    1.88   1
   0 -15  -5    4.57    0.96   1
   0  15  -5    5.95    3.10   1
   0  15  -5    5.95    3.00   1
   0  15   5    4.35    0.98   1
   0 -15   5    4.63    0.80   1
   0 -15  -5    4.43    0.61   1
   0  15  -5    4.09    0.61   1
   0 -15   6   19.41   18.02   1
   0 -15   6   52.07   10.15   1
   0 -15  -6   70.81   14.39   1
   0  15  -6   38.72   13.01   1
   0  15  -6   49.77    9.83   1
   0  15   6   65.95   13.20   1
   0  15   6   61.37   12.76   1
   0 -15   6   66.89   13.67   1
   0 -15   6   78.43   16.21   1
   0 -15  -6   52.72   10.52   1
   0  15  -6  100.70   20.65   1
   0  15  -6   69.43   15.43   1
   0  15   6   48.33    5.33   1
   0 -15   6   53.00    5.70   1
   0 -15  -6   46.19    4.82   1
   0  15   7    7.45   19.03   1
   0 -15   7    0.13    0.27   1
   0 -15   7   -1.98   15.28   1
   0 -15  -7   -0.05    2.16   1
   0 -15  -7    0.26    0.76   1
   0  15  -7   -0.24    0.63   1
   0  15   7   -0.01    1.18   1
   0 -15   7    0.37    1.14   1
   0 -15   7   -0.13    1.69   1
   0 -15  -7    0.33    3.74   1
   0 -15  -7   -0.04    0.08   1
   0  15  -7   -0.98    3.66   1
   0  15  -7    0.29    1.01   1
   0 -15   7    0.08    0.38   1
   0  15  -7    0.04    0.18   1
   0  15   8  -15.92   34.33   1
   0 -15   8   -4.63   29.10   1
   0 -15   8   31.58    4.38   1
   0 -15  -8   32.70    4.74   1
   0 -15  -8   30.93    5.77   1
   0  15  -8   26.04    3.74   1
   0  15   8   14.22    3.50   1
   0  15   8   25.45    4.80   1
   0 -15   8   20.54    4.52   1
   0 -15  -8   18.76    3.51   1
   0 -15  -8   16.68    6.29   1
   0  15  -8   15.33    5.97   1
   0  15  -8   21.10    4.08   1
   0 -15  -8   22.52    2.44   1
   0  15  -8   24.02    2.62   1
   0  15   9   -1.70   14.33   1
   0 -15   9   25.12    4.72   1
   0 -15  -9   31.00    6.18   1
   0 -15  -9   30.42    6.77   1
   0  15   9   29.67    5.78   1
   0  15   9   32.91    7.03   1
   0 -15   9   24.93    4.83   1
   0 -15  -9   29.04    8.35   1
   0 -15  -9   22.71    4.40   1
   0  15  -9   26.25    9.02   1
   0  15  -9   21.53    4.25   1
   0 -15   9   33.45    2.08   1
   0 -15  -9   33.45    1.88   1
   0  15  -9   33.38    1.89   1
   0  15  10   -2.40    9.46   1
   0 -15 -10   -0.09    1.28   1
   0 -15 -10   -1.06    3.44   1
   0  15  10    1.63    1.65   1
   0  15  10    0.42    0.22   1
   0 -15  10    0.79    2.18   1
   0 -15 -10   -0.35    4.27   1
   0  15 -10    0.06    6.84   1
   0 -15  10    0.52    0.68   1
   0 -15 -10    0.80    0.29   1
   0  15  11    8.14    7.15   1
   0 -15 -11   15.43    6.71   1
   0  15  11    3.17    0.56   1
   0  15  11    5.75    2.16   1
   0 -15  11    8.38    3.96   1
   0 -15  11    3.28    0.55   1
   0 -15 -11    3.21    0.53   1
   0 -15 -11    3.04    3.12   1
   0  15 -11    3.17    0.56   1
   0  15 -11    6.53    6.17   1
   0  15  12    1.13    1.65   1
   0 -15 -12   -0.70    1.78   1
   0 -15 -12    5.59    8.46   1
   0  15  12    3.17    3.29   1
   0 -15 -12    3.37    6.51   1
   0  15  13    0.89    1.71  -1
   0 -16   0    1.67    0.51   1
   0  16   0    3.68    0.91   1
   0 -16   0    0.32    4.67   1
   0 -16   0    0.89    0.28   1
   0  16   0    0.06    3.05   1
   0  16   0    0.46    0.53   1
   0 -16   0    1.22    0.35   1
   0  16   0    2.04    0.43   1
   0  16   1   16.29    2.40   1
   0  16   1   12.46    5.14   1
   0 -16   1   21.89    4.11   1
   0 -16   1   12.60    1.85   1
   0 -16  -1   18.97    3.54   1
   0 -16  -1   13.84    2.04   1
   0  16  -1   12.57    4.97   1
   0  16  -1   22.88    3.37   1
   0  16   1   21.01    4.32   1
   0  16   1   35.27    8.04   1
   0 -16   1   31.92    8.97   1
   0 -16   1   25.33    5.14   1
   0 -16  -1   30.92    9.67   1
   0 -16  -1   18.96    3.83   1
   0  16  -1   57.81   13.21   1
   0  16  -1   31.56    6.62   1
   0 -16   1   19.96    2.25   1
   0 -16  -1   22.82    2.53   1
   0  16  -1   17.64    2.03   1
   0  16   2  -22.09   12.73   1
   0  16   2    2.77    0.68   1
   0 -16   2   -2.50    8.49   1
   0 -16   2    3.31    0.76   1
   0 -16  -2    3.03    0.80   1
   0 -16  -2    6.64    4.37   1
   0  16  -2    2.61    0.85   1
   0  16  -2   12.44   12.72   1
   0  16   2    1.51    1.83   1
   0 -16   2    2.50    4.45   1
   0 -16   2    2.28    0.69   1
   0 -16  -2   -0.12    5.93   1
   0  16  -2    2.21    1.53   1
   0  16  -2    3.05    4.26   1
   0 -16   2    2.27    0.49   1
   0 -16  -2    2.77    0.48   1
   0  16  -2    3.55    0.59   1
   0  16   3   60.02   20.85   1
   0  16   3   67.08   13.09   1
   0 -16   3   70.51   13.72   1
   0 -16  -3   95.27   18.60   1
   0 -16  -3   98.61   20.37   1
   0  16  -3  127.00   28.57   1
   0  16   3  100.50   20.70   1
   0  16   3   61.43   12.31   1
   0 -16   3   91.51   18.39   1
   0 -16   3   82.10   17.38   1
   0 -16  -3   86.64   20.59   1
   0 -16  -3   63.81   12.74   1
   0  16  -3   99.78   20.46   1
   0  16  -3   67.37   15.01   1
   0 -16   3   57.58    3.19   1
   0 -16  -3   58.07    3.18   1
   0  16  -3   57.65    3.16   1
   0  16   4   77.45   15.10   1
   0  16   4   64.57   22.12   1
   0 -16   4   90.86   17.66   1
   0 -16   4  108.80   29.69   1
   0 -16  -4   83.05   16.99   1
   0 -16  -4  111.00   21.67   1
   0  16  -4   70.63   19.04   1
   0  16  -4   79.57   15.59   1
   0  16   4   74.08   13.84   1
   0  16   4   54.27   10.98   1
   0 -16   4   68.13   12.84   1
   0 -16   4   59.46   11.65   1
   0 -16  -4   74.46   13.87   1
   0 -16  -4   53.51   14.03   1
   0  16  -4   71.64   14.11   1
   0  16  -4   70.14   13.64   1
   0 -16   4   76.10    8.03   1
   0  16  -4   77.16    8.02   1
   0  16   5   42.44    7.95   1
   0  16   5   25.45   13.86   1
   0 -16   5   30.02    5.64   1
   0 -16  -5   19.49    4.83   1
   0 -16  -5   34.85    6.70   1
   0  16  -5   19.51    3.81   1
   0  16   5   26.69    5.04   1
   0  16   5   25.85    5.63   1
   0 -16   5   21.93    4.83   1
   0 -16   5   19.91    3.93   1
   0 -16  -5   23.14    4.34   1
   0 -16  -5   23.29    8.21   1
   0  16  -5   23.96    5.63   1
   0  16  -5   19.01    4.47   1
   0  16   5   29.78    3.48   1
   0 -16  -5   24.40    2.63   1
   0  16  -5   25.71    2.79   1
   0  16   6   59.05   21.61   1
   0 -16   6   15.71   22.15   1
   0 -16   6   64.23   11.93   1
   0 -16  -6   86.72   16.93   1
   0 -16  -6   87.14   16.37   1
   0  16  -6   63.64   11.96   1
   0  16  -6   62.53   15.37   1
   0  16   6   71.34   13.35   1
   0  16   6   65.48   12.65   1
   0 -16   6   66.01   12.52   1
   0 -16   6   85.10   16.40   1
   0 -16  -6   50.68    9.44   1
   0 -16  -6   72.14   16.09   1
   0  16  -6  101.00   19.34   1
   0  16  -6   67.17   13.50   1
   0  16   6   45.67    5.08   1
   0 -16   6   58.23    6.21   1
   0 -16  -6   60.63    6.31   1
   0  16  -6   57.39    5.99   1
   0  16   7   54.62   20.94   1
   0 -16   7   56.19   10.44   1
   0 -16  -7   82.12   15.49   1
   0  16  -7   28.89   16.84   1
   0  16   7   45.95    7.41   1
   0  16   7   57.57    9.69   1
   0 -16   7   63.63   10.48   1
   0 -16   7   69.85   11.53   1
   0 -16  -7   44.14    8.48   1
   0 -16  -7   45.45    7.31   1
   0  16  -7   70.46   11.48   1
   0  16  -7   48.88    8.77   1
   0 -16   7   55.02    3.10   1
   0 -16  -7   55.12    3.01   1
   0  16  -7   54.95    3.02   1
   0  16   8   11.95   14.95   1
   0 -16  -8   51.48   13.36   1
   0 -16  -8   37.62    8.84   1
   0  16   8   29.45    6.55   1
   0  16   8   28.70    5.61   1
   0 -16   8   25.23    4.89   1
   0 -16  -8   20.18    3.92   1
   0 -16  -8   34.07   10.19   1
   0  16  -8   24.09    4.81   1
   0 -16   8   29.21    4.03   1
   0 -16  -8   30.12    3.83   1
   0 -16  -9   25.08    8.34   1
   0  16   9   18.50    5.06   1
   0 -16   9   19.58    5.31   1
   0 -16   9   11.25    2.16   1
   0 -16  -9   23.30    9.20   1
   0  16  -9   10.75    2.17   1
   0  16  -9   20.50   10.16   1
   0 -16   9   11.38    1.59   1
   0 -16 -10   -0.12    1.46  -1
   0 -16 -10    2.58    5.96  -1
   0  16  10    0.81    3.38  -1
   0  16  10    1.84    0.48  -1
   0 -16 -10    1.67    0.36  -1
   0 -16 -10    2.66    7.69  -1
   0  16  11    0.44    1.34   1
   0 -16 -11   -1.01    1.80   1
   0  16  11    7.80    7.04   1
   0 -16 -11    3.29   10.31   1
   0  17   1   11.45   16.39   1
   0 -17   1    0.25    0.35   1
   0 -17   1    0.28    7.69   1
   0 -17  -1    0.34    0.38   1
   0 -17  -1   -3.68    6.72   1
   0  17  -1    0.89    0.49   1
   0  17  -1    6.07   15.00   1
   0  17   1    0.06    0.35   1
   0  17   1    0.20    2.42   1
   0 -17   1    0.28    0.20   1
   0 -17   1   -0.98    4.74   1
   0 -17  -1   -0.98    5.20   1
   0  17  -1    1.49    3.68   1
   0  17  -1    0.32    0.55   1
   0 -17   1    0.70    0.40   1
   0 -17  -1    0.79    0.36   1
   0  17  -1    0.77    0.20   1
   0  17   2   26.62   16.24   1
   0 -17   2   59.47   15.47   1
   0 -17  -2   54.19   12.98   1
   0 -17  -2   31.80    5.99   1
   0  17  -2   49.38    9.32   1
   0  17   2   43.91    9.24   1
   0  17   2   32.64    6.17   1
   0 -17   2   35.66    6.73   1
   0 -17   2   41.90    9.46   1
   0 -17  -2   33.16    6.21   1
   0 -17  -2   37.04   11.74   1
   0  17  -2   40.31    7.83   1
   0  17  -2   33.69    8.40   1
   0 -17   2   34.51    3.76   1
   0 -17  -2   37.37    4.00   1
   0  17  -2   35.90    3.86   1
   0  17   3  -21.29   16.39   1
   0 -17   3   10.80    2.13   1
   0 -17   3   22.17   13.52   1
   0 -17  -3   15.94    6.36   1
   0 -17  -3    7.01    1.58   1
   0  17  -3   11.86    2.46   1
   0  17  -3   -7.05   13.14   1
   0  17   3   13.19    3.93   1
   0  17   3   10.13    2.00   1
   0 -17   3    9.19    3.25   1
   0 -17   3   13.46    2.67   1
   0 -17  -3    9.47    8.19   1
   0 -17  -3    9.69    1.85   1
   0  17  -3    3.53    3.58   1
   0  17  -3   11.14    2.82   1
   0 -17   3    9.56    1.29   1
   0 -17  -3   10.73    1.29   1
   0  17  -3    9.26    1.16   1
   0  17   4  288.50   63.63   1
   0  17   4  263.30   66.19   1
   0 -17   4  201.00   44.33   1
   0 -17   4  431.80  100.90   1
   0 -17  -4  347.10   77.73   1
   0 -17  -4  317.90   70.22   1
   0  17  -4  288.90   68.87   1
   0  17  -4  252.10   55.71   1
   0  17   4  215.90   41.69   1
   0  17   4  303.00   59.22   1
   0 -17   4  220.50   42.68   1
   0 -17   4  197.80   38.76   1
   0 -17  -4  292.90   60.40   1
   0 -17  -4  175.30   33.83   1
   0  17  -4  246.30   48.04   1
   0  17  -4  196.40   38.64   1
   0 -17   4  197.80   24.13   1
   0 -17  -4  192.30   23.29   1
   0  17   5  -10.71   19.58   1
   0  17   5    6.58    1.66   1
   0 -17   5    2.67    0.79   1
   0 -17  -5    3.09    1.46   1
   0 -17  -5    3.73    5.08   1
   0  17  -5   -8.67   15.70   1
   0  17   5    2.32    2.52   1
   0 -17   5    0.39    2.02   1
   0 -17   5    0.92    0.66   1
   0 -17  -5    1.70    0.38   1
   0 -17  -5   -3.07    8.73   1
   0  17  -5    0.46    1.84   1
   0  17  -5    2.20    2.85   1
   0 -17   5    1.52    0.59   1
   0 -17  -5    2.12    0.48   1
   0 -17   6   92.25   20.41   1
   0 -17  -6  163.40   37.87   1
   0  17  -6   70.86   23.09   1
   0  17   6   71.18   13.80   1
   0  17   6   93.07   18.92   1
   0 -17   6  123.90   24.69   1
   0 -17   6   83.68   16.43   1
   0 -17  -6   57.50   11.11   1
   0 -17  -6   94.85   23.61   1
   0  17  -6  130.90   25.78   1
   0  17  -6   70.41   14.53   1
   0 -17   6   68.74    8.66   1
   0  17   7   -0.81    6.26   1
   0 -17  -7    3.38    2.02   1
   0 -17  -7    4.85    6.30   1
   0  17   7    1.67    2.80   1
   0  17   7    1.59    0.47   1
   0 -17  -7   -1.64    9.32   1
   0 -17  -7    2.79    0.57   1
   0  17   8   -0.61    3.99   1
   0 -17  -8    0.43    1.68   1
   0 -17  -8    0.22    5.57   1
   0  17   8   -0.15    3.38   1
   0 -17  -8    0.15    0.09   1
   0 -17  -8   -0.50    8.44   1
   0  17   9   -0.32    1.45   1
   0 -17  -9    0.73    1.86   1
   0  17   9    0.15    7.30   1
   0  17   9    0.09    0.27   1
   0 -17  -9    0.14    0.12   1
   0  17  10    0.10    1.64   1
   0 -17 -10    0.39    1.66   1
   0  17  10    2.98    7.23   1
   0 -17 -10    0.26    0.14   1
   0 -17 -10    0.18    8.14   1
   0 -18   0   -0.35    0.53   1
   0  18   0    0.08    0.50   1
   0 -18   0   -1.77    5.86   1
   0 -18   0    0.36    0.19   1
   0  18   0   -0.92    4.72   1
   0  18   0    0.24    0.42   1
   0  18   1   51.97   23.10   1
   0  18   1  129.20   28.63   1
   0 -18   1  140.40   31.06   1
   0 -18   1  117.90   31.64   1
   0 -18  -1  129.70   28.71   1
   0 -18  -1  149.10   36.39   1
   0  18  -1  140.40   31.12   1
   0  18  -1  107.80   32.84   1
   0  18   1   86.68   16.82   1
   0 -18   1  125.10   26.76   1
   0 -18  -1   85.27   16.49   1
   0  18  -1   96.14   21.09   1
   0  18   2    2.07   12.22   1
   0  18   2    0.43    0.45   1
   0 -18   2   -0.12    0.51   1
   0 -18  -2    0.08    0.56   1
   0 -18  -2   -0.17    5.70   1
   0  18  -2   12.14   18.98   1
   0  18   2   -0.05    0.31   1
   0  18   2   -0.23    4.00   1
   0 -18   2   -0.04    3.64   1
   0 -18   2    0.10    0.20   1
   0 -18  -2    0.08    0.13   1
   0 -18  -2   -0.22    8.54   1
   0  18  -2    1.66    4.22   1
   0  18  -2    0.13    0.68   1
   0  18   3   25.44    5.81   1
   0 -18   3   27.61    6.27   1
   0 -18  -3   15.00    7.38   1
   0 -18  -3   20.09    4.71   1
   0  18  -3   14.19   19.05   1
   0  18   3   16.40    3.23   1
   0  18   3   22.43    7.28   1
   0 -18   3    7.75    3.12   1
   0 -18   3   13.34    2.69   1
   0 -18  -3   13.91    2.69   1
   0 -18  -3   19.94   14.54   1
   0  18   4    0.63    6.58  -1
   0  18   4    4.86    1.46  -1
   0 -18  -4    7.43    7.40  -1
   0  18   4   12.38    7.28  -1
   0 -18  -4    8.06   18.42  -1
   0 -18  -4    2.54    0.54  -1
   0  18   5    3.72    6.44   1
   0  18   5    0.99    0.63   1
   0 -18  -5    0.71    1.31   1
   0 -18  -5    3.45    6.77   1
   0  18   5    2.05    6.74   1
   0  18   5    0.02    0.27   1
   0 -18  -5   -7.35   18.72   1
   0 -18  -5    0.63    0.19   1
   0  18   6    6.54    1.40   1
   0  18   6   23.59    9.78   1
   0 -18  -6    8.06    1.58   1
   0 -18  -6   20.03   17.61   1
   0  18   7    0.43    1.33   1
   0 -18  -7    1.50    1.75   1
   0  18   7    3.74    9.45   1
   0 -18  -7   -0.56   15.99   1
   0 -18  -7    0.91    0.24   1
   0 -18  -8    0.28    0.13   1
   1   0   1  307.20   55.47   1
  -1   0   1  235.30   42.51   1
   1   0  -1  272.50   49.23   1
  -1   0  -1  236.00   42.62   1
  -1   0  -1  291.30   52.64   1
   1   0   1  500.80   98.35   1
   1   0   1  457.20   89.78   1
  -1   0   1  436.60   85.71   1
  -1   0   1  410.50   80.60   1
   1   0  -1  411.60   80.80   1
   1   0  -1  510.50  100.20   1
  -1   0  -1  478.20   93.90   1
  -1   0  -1  469.50   92.17   1
   1   0   1  413.80   52.07   1
  -1   0   1  318.10   40.05   1
  -1   0  -1  356.50   44.86   1
   1   0   2 1307.00  320.70   1
  -1   0   2 1366.00  335.20   1
  -1   0   2 2755.00  676.50   1
   1   0  -2 1318.00  323.50   1
   1   0  -2 1426.00  350.10   1
   1   0   2 2050.00  402.40   1
   1   0   2 1952.00  383.10   1
  -1   0   2 1782.00  349.70   1
  -1   0   2 1795.00  352.40   1
   1   0  -2 1754.00  344.30   1
  -1   0  -2 1760.00  345.50   1
  -1   0  -2 2108.00  413.80   1
   1   0   2 1730.00  217.30   1
   1   0   3   42.15   10.41   1
   1   0  -3   37.94    9.45   1
   1   0  -3   71.69   17.64   1
  -1   0  -3   60.23   14.84   1
   1   0   3   53.11    8.78   1
   1   0   3   56.67    9.36   1
  -1   0   3   55.71    9.13   1
  -1   0   3   58.67    9.62   1
   1   0  -3   54.72    9.01   1
   1   0  -3   60.20    9.85   1
  -1   0  -3   54.25    8.94   1
  -1   0  -3   57.60    9.57   1
   1   0   3   46.78    6.08   1
   1   0  -3   50.72    6.43   1
  -1   0  -3   53.83    6.93   1
   1   0   4   18.95    4.75   1
  -1   0   4   39.19    9.92   1
  -1   0  -4   20.18    5.04   1
   1   0   4   26.97    5.46   1
   1   0   4   17.34    3.50   1
  -1   0   4   18.64    3.71   1
  -1   0   4   15.62    3.11   1
   1   0  -4   22.06    4.42   1
  -1   0  -4   22.19    4.49   1
  -1   0  -4   25.13    5.10   1
   1   0   5    6.20    1.01  -1
  -1   0   5    5.92    0.94  -1
   1   0  -5    5.76    0.92  -1
  -1   0  -5    6.12    0.99  -1
   1   0   5   11.96    3.09  -1
   1   0   5   18.86    4.54  -1
  -1   0   5   16.32    3.83  -1
  -1   0   5   11.43    2.68  -1
   1   0  -5   15.86    3.81  -1
   1   0  -5   12.02    2.80  -1
  -1   0  -5   15.08    3.64  -1
  -1   0  -5   12.95    3.29  -1
   1   0  -5   11.27    1.51  -1
  -1   0  -5   13.67    1.99  -1
   1   0   6    8.97    1.79   1
  -1   0   6    6.29    7.00   1
   1   0  -6   10.38    1.69   1
  -1   0  -6    7.92    1.38   1
   1   0   6    3.47    1.50   1
  -1   0   6    5.96    1.46   1
  -1   0   6    6.48    1.54   1
   1   0  -6    5.31    1.47   1
   1   0  -6    7.86    1.84   1
  -1   0  -6    2.94    1.19   1
  -1   0  -6    5.87    1.47   1
   1   0   7    4.47    1.25   1
  -1   0   7   10.75    4.80   1
  -1   0   7    1.62    0.51   1
  -1   0  -7    1.71    0.59   1
   1   0   7    0.70    0.18   1
  -1   0   7    1.98    0.49   1
   1   0  -7    1.26    0.30   1
   1   0  -7    2.63    0.88   1
  -1   0  -7    0.71    0.30   1
  -1   0  -7    1.88    1.14   1
   1   0  -7    1.93    0.56   1
  -1   0  -7    2.14    0.83   1
   1   0   8   83.44   17.90   1
  -1   0   8  107.40   22.96   1
   1   0  -8  106.70   22.78   1
  -1   0  -8  103.40   22.12   1
   1   0   8   88.96   18.99   1
  -1   0   8   97.94   20.66   1
  -1   0   8  118.30   24.91   1
   1   0  -8  100.10   21.18   1
   1   0  -8  105.80   22.28   1
  -1   0  -8   74.97   16.02   1
   1   0   9  181.60   37.38   1
  -1   0   9  178.00   36.58   1
   1   0  -9  204.20   41.94   1
  -1   0  -9  228.90   47.06   1
   1   0   9  187.60   37.62   1
   1   0   9  203.80   41.21   1
  -1   0   9  240.70   48.29   1
   1   0  -9  170.20   34.13   1
  -1   0  -9  169.20   34.18   1
  -1   0  -9  172.00   34.51   1
   1   0  -9  192.40   20.49   1
  -1   0  -9  185.70   19.89   1
   1   0  10   -0.45    0.78   1
  -1   0  10   -5.02    7.27   1
   1   0 -10    0.34    0.22   1
   1   0  10    0.25    0.09   1
  -1   0  10    0.13    0.22   1
  -1   0  10    0.16    0.14   1
  -1   0 -10    0.11    0.13   1
  -1   0 -10   -0.08    0.98   1
   1   0 -10   -0.11    0.51   1
  -1   0  11   20.12    4.30   1
   1   0 -11   21.88    4.59   1
   1   0  11   19.78    3.95   1
  -1   0  11   22.77    4.57   1
  -1   0  11   18.74    3.79   1
   1   0 -11   18.18    3.80   1
   1   0 -11   19.58    3.91   1
  -1   0 -11   22.50    4.51   1
   1   0 -11   20.05    2.66   1
   1   0  12    0.45    0.89  -1
  -1   0  12    1.87    0.71  -1
  -1   0  12   -2.58   10.45  -1
   1   0  12    2.47    0.52  -1
  -1   0  12    1.98    0.52  -1
  -1   0  12    2.13    0.49  -1
   1   0 -12    2.48    0.52  -1
   1   0 -12    1.29    0.71  -1
  -1   0 -12    2.01    0.46  -1
   1   0 -12    1.46    0.67  -1
  -1   0 -12    1.57    0.85  -1
   1   0  13   35.95    5.50   1
  -1   0  13   10.24   31.00   1
   1   0 -13   38.13    5.39   1
   1   0  13   22.25    4.30   1
  -1   0  13   22.13    4.34   1
   1   0 -13   23.82    4.60   1
   1   0 -13   23.46    4.77   1
  -1   0 -13   27.79    5.39   1
   1   0 -13   19.49    2.46   1
  -1   0 -13   21.22    2.89   1
   1   0  14    0.21    0.89  -1
  -1   0  14   -7.86   26.23  -1
  -1   0  14    0.97    0.88  -1
   1   0 -14    2.28    0.53  -1
  -1   0 -14    1.77    0.51  -1
   1   0  14    0.14    2.55  -1
  -1   0  14    1.52    0.47  -1
   1   0 -14    0.70    0.85  -1
  -1   0 -14    2.13    0.51  -1
  -1   0 -14    1.38    0.97  -1
   1   0  15    2.24    1.39   1
  -1   0  15    3.98    1.48   1
   1   0 -15    2.80    0.62   1
   1   0  15   -1.55    3.38   1
   1   0  15    3.14    0.66   1
   1   0 -15    3.22    0.67   1
  -1   0 -15    4.48    1.00   1
   1   0 -15    2.45    0.77   1
  -1   0 -15    2.53    1.07   1
   1   0  16   26.05    5.72   1
  -1   0  16   -2.55   20.81   1
  -1   0  16   34.47    7.18   1
   1   0 -16   30.71    6.01   1
  -1   0 -16   35.37    6.94   1
   1   0  16   29.35    5.87   1
  -1   0  16   37.74    7.68   1
   1   0 -16   36.62    7.93   1
  -1   0 -16   45.40    9.11   1
   1   0 -16   26.74    3.18   1
  -1   0 -16   23.55    3.16   1
   1   0  17   -0.22    1.66   1
  -1   0  17   -0.63    1.33   1
   1   0  17    0.38    3.96   1
   1   0  17    0.36    0.14   1
  -1   0  17    0.17    0.42   1
  -1   0  17   -0.25    0.70   1
   1   0 -17   -0.73    1.42   1
  -1   0 -17    0.50    0.32   1
   1   0 -17    0.15    0.56   1
  -1   0 -17    0.19    0.69   1
  -1   0  18    1.38    1.89   1
  -1   0  18   12.39   43.47   1
   1   0 -18    0.12    0.66   1
  -1   0  18    2.33    0.87   1
   1   0 -18    3.51    2.49   1
   1   0 -18    1.10    0.98   1
   1   0 -19    0.00    0.58   1
   1   1   0  104.10   25.62   1
  -1  -1   0   75.67   18.64   1
  -1  -1   0   93.31   22.95   1
   1  -1   0   81.81   20.10   1
  -1   1   0  154.90   38.06   1
  -1   1   0   90.39   22.20   1
   1   1   0   50.73    9.99   1
   1   1   0   48.61    9.60   1
  -1  -1   0   50.72   10.02   1
  -1  -1   0   46.37    9.14   1
   1  -1   0   51.59   10.22   1
  -1   1   0   51.20   10.10   1
   1  -1   0   53.16    6.73   1
  -1   1   0   56.70    7.17   1
   1  -1   1  888.60  160.40   1
  -1   1   1  717.30  129.50   1
  -1   1   1  843.80  152.30   1
   1   1  -1  624.50  112.80   1
   1   1  -1  696.90  125.80   1
  -1  -1  -1  717.70  129.60   1
  -1  -1   1  717.10  129.50   1
  -1  -1   1  720.80  130.10   1
   1  -1  -1  717.00  129.40   1
  -1   1  -1  552.60   99.78   1
   1  -1   1  900.30  147.00   1
   1  -1   1  907.00  148.10   1
  -1   1   1  847.80  138.40   1
   1   1  -1  943.20  154.00   1
   1   1  -1  963.70  157.30   1
  -1  -1  -1  901.00  147.10   1
  -1  -1  -1  881.60  144.00   1
   1   1   1  812.70  132.70   1
   1   1   1  922.70  150.70   1
  -1  -1   1  953.80  155.70   1
  -1  -1   1  884.50  144.40   1
   1  -1  -1  946.10  154.50   1
  -1   1  -1  958.80  156.60   1
  -1   1  -1  879.10  143.50   1
   1  -1   1  908.00  114.10   1
  -1   1   1  785.40   98.73   1
  -1  -1   1  919.80  115.70   1
   1  -1  -1  809.30  101.70   1
  -1   1  -1  901.60  113.30   1
   1  -1   2   34.59    6.27   1
  -1   1   2   28.75    5.20   1
   1   1  -2   33.48    6.09   1
   1   1  -2   39.26    7.13   1
  -1  -1  -2   35.52    6.48   1
  -1  -1  -2   33.42    6.06   1
   1   1   2   32.02    5.82   1
  -1  -1   2   34.06    6.18   1
  -1  -1   2   35.59    6.46   1
   1  -1  -2   43.11    7.80   1
   1  -1   2   55.23    9.07   1
   1  -1   2   52.55    8.64   1
  -1   1   2   51.02    8.37   1
  -1   1   2   47.32    7.76   1
   1   1  -2   40.68    6.66   1
   1   1  -2   43.68    7.16   1
  -1  -1  -2   54.43    8.93   1
   1   1   2   40.63    6.67   1
  -1  -1   2   50.60    8.29   1
  -1  -1   2   44.17    7.23   1
   1  -1  -2   43.29    7.10   1
   1  -1  -2   51.91    8.52   1
  -1   1  -2   58.17    9.55   1
  -1   1  -2   57.97    9.53   1
  -1  -1   2   43.48    5.54   1
   1  -1  -2   36.97    4.67   1
   1  -1   3  142.70   35.08   1
  -1   1   3  131.10   32.20   1
  -1   1   3  132.30   32.54   1
  -1  -1  -3   95.44   23.46   1
  -1  -1   3  170.00   41.76   1
  -1   1  -3  129.30   31.77   1
   1  -1   3  160.60   31.60   1
  -1   1   3  142.90   28.10   1
  -1   1   3  143.50   28.21   1
   1   1  -3  136.50   26.82   1
   1   1  -3  127.20   25.01   1
  -1  -1  -3  138.20   27.20   1
  -1  -1  -3  155.20   30.53   1
   1   1   3  122.50   24.10   1
   1   1   3  141.90   27.92   1
  -1  -1   3  129.30   25.41   1
  -1  -1   3  130.20   25.57   1
   1  -1  -3  136.70   26.87   1
   1  -1  -3  133.50   26.26   1
  -1   1  -3  124.40   24.50   1
   1  -1   3  151.80   19.23   1
  -1  -1  -3  140.80   17.86   1
   1  -1  -3  144.80   18.23   1
  -1   1  -3  146.20   18.50   1
   1  -1   4  281.20   44.08   1
  -1   1   4  262.80   41.18   1
  -1   1   4  295.10   46.29   1
   1   1  -4  239.50   37.53   1
   1   1  -4  271.30   42.59   1
  -1  -1  -4  264.40   41.44   1
   1   1   4  256.60   40.24   1
  -1  -1   4  202.70   31.88   1
  -1  -1   4  281.30   44.08   1
   1  -1  -4  241.30   37.79   1
  -1   1  -4  278.50   43.63   1
   1  -1   4  227.40   43.71   1
   1  -1   4  240.60   46.28   1
  -1   1   4  240.50   46.17   1
   1   1  -4  223.30   42.85   1
   1   1  -4  237.10   45.55   1
  -1  -1  -4  221.90   42.69   1
   1   1   4  221.70   42.63   1
  -1  -1   4  232.40   44.62   1
  -1  -1   4  198.10   38.02   1
   1  -1  -4  227.40   43.65   1
  -1   1  -4  235.70   45.37   1
  -1   1  -4  225.90   43.44   1
   1  -1   4  243.50   30.12   1
   1   1  -4  219.60   27.04   1
  -1  -1  -4  236.90   29.31   1
   1  -1  -4  285.90   35.20   1
  -1   1  -4  235.70   29.10   1
   1  -1   5   18.89    4.13   1
  -1   1   5   18.70    4.02   1
   1   1  -5   16.60    3.58   1
  -1  -1  -5   22.09    4.80   1
   1   1   5   19.50    4.30   1
  -1  -1   5   19.28    5.34   1
  -1   1  -5   19.80    4.29   1
   1  -1   5   13.85    3.02   1
   1  -1   5   21.44    4.32   1
  -1   1   5   18.80    3.67   1
  -1   1   5   16.09    3.13   1
   1   1  -5   20.61    3.97   1
  -1  -1  -5   16.62    3.43   1
  -1  -1  -5   17.24    3.37   1
   1   1   5   16.26    3.36   1
  -1  -1   5   19.30    3.73   1
   1  -1  -5   17.44    3.37   1
   1  -1  -5   17.92    3.61   1
  -1   1  -5   18.24    3.88   1
  -1   1  -5   20.31    4.12   1
   1  -1   5   15.54    2.32   1
   1   1  -5   16.10    2.05   1
  -1  -1  -5   16.55    2.43   1
   1  -1   6   73.06   11.47   1
  -1   1   6   73.30   11.50   1
   1   1  -6   84.42   13.24   1
  -1  -1  -6   84.26   13.24   1
   1   1   6   87.81   13.80   1
  -1  -1   6   71.67   11.24   1
   1  -1  -6   82.78   12.98   1
  -1   1  -6   84.81   13.31   1
   1  -1   6  160.70   37.22   1
   1  -1   6  110.90   25.87   1
  -1   1   6  134.90   31.19   1
  -1   1   6  111.50   25.77   1
   1   1  -6  134.00   30.99   1
   1   1  -6  125.80   29.03   1
  -1  -1  -6  108.70   25.25   1
  -1  -1  -6   80.67   18.65   1
   1   1   6  116.50   27.07   1
   1   1   6  121.90   28.14   1
  -1  -1   6  127.80   29.49   1
  -1  -1   6  128.40   29.67   1
   1  -1  -6  124.10   28.66   1
   1  -1  -6  139.90   32.40   1
  -1   1  -6  103.40   24.13   1
  -1   1  -6  148.20   34.29   1
   1  -1   7   18.34    3.23   1
  -1   1   7   20.32    3.34   1
   1   1  -7   23.51    3.75   1
  -1  -1  -7   22.09    3.72   1
  -1  -1   7   22.61    3.65   1
   1  -1  -7   27.68    4.41   1
  -1   1  -7   21.81    3.58   1
   1  -1   7    1.42   81.69   1
  -1   1   7    9.63    1.77   1
  -1   1   7   13.29    2.39   1
   1   1  -7   13.49    2.38   1
   1   1  -7   10.41    2.01   1
  -1  -1  -7   12.81    2.29   1
  -1  -1   7    8.96    1.62   1
   1  -1  -7   11.35    2.32   1
   1  -1  -7   12.58    2.23   1
  -1   1  -7   13.15    2.41   1
  -1   1  -7    9.42    2.45   1
   1   1  -7   17.69    1.24   1
  -1  -1  -7   18.47    1.96   1
   1  -1  -7   16.24    1.68   1
  -1   1  -7   18.80    1.59   1
   1  -1   8    3.74    1.14   1
  -1   1   8    3.85    0.97   1
   1   1   8    4.10    1.25   1
  -1  -1   8    4.55    1.08   1
  -1  -1   8    0.62    6.27   1
   1  -1  -8    4.05    0.93   1
  -1   1  -8    5.12    1.24   1
   1  -1   8   -1.17    2.23   1
  -1   1   8    5.20    1.15   1
  -1   1   8    4.44    1.05   1
  -1  -1  -8    2.47    1.20   1
   1   1   8    3.60    1.49   1
   1  -1  -8    3.43    1.10   1
   1  -1  -8    4.66    1.01   1
  -1   1  -8   -1.81    3.75   1
   1   1  -8    3.48    0.62   1
  -1  -1  -8    1.75    0.72   1
   1  -1   9  100.70   20.77   1
  -1   1   9   99.20   20.43   1
   1   1  -9   98.54   20.27   1
   1   1   9   79.01   16.34   1
  -1  -1   9   95.21   19.60   1
  -1  -1   9   85.05   19.68   1
  -1   1  -9   99.50   20.50   1
   1  -1   9   89.06   17.87   1
   1  -1   9   84.21   17.33   1
  -1   1   9  116.70   23.42   1
  -1   1   9  103.60   20.83   1
   1   1  -9  101.70   20.48   1
   1   1  -9   78.07   15.67   1
  -1  -1  -9  102.80   20.63   1
  -1  -1  -9   91.89   18.70   1
   1   1   9   92.29   18.52   1
   1   1   9  110.50   22.51   1
  -1  -1   9  109.10   21.89   1
  -1  -1   9   98.19   19.73   1
   1  -1  -9   85.08   17.07   1
   1  -1  -9  104.50   21.11   1
  -1   1  -9   76.94   15.47   1
   1   1  -9   88.46    9.48   1
  -1  -1  -9  101.50   11.13   1
   1  -1  -9  103.50   11.22   1
  -1   1  -9  102.00   11.06   1
   1  -1  10    0.62    0.35   1
  -1   1  10    0.63    0.26   1
   1   1 -10    0.59    0.15   1
   1   1  10    0.79    0.37   1
  -1  -1  10    0.51    2.40   1
  -1  -1  10    0.76    0.24   1
   1  -1 -10    0.68    0.16   1
   1  -1  10   -0.53    1.29   1
   1  -1  10    0.93    0.17   1
  -1   1  10    1.19    0.34   1
  -1   1  10    1.11    0.24   1
   1   1 -10    0.92    0.17   1
   1   1 -10    0.81    0.35   1
  -1  -1 -10    0.98    0.21   1
  -1  -1 -10    0.77    0.75   1
   1   1  10    0.14    0.78   1
   1   1  10    0.98    0.18   1
  -1  -1  10    0.86    0.23   1
  -1  -1  10    1.00    0.21   1
   1  -1 -10    0.90    0.17   1
   1  -1 -10    0.83    0.50   1
  -1   1 -10    0.82    0.19   1
   1   1 -10    0.90    0.42   1
   1  -1 -10    1.01    0.77   1
  -1   1  11    7.83   14.64   1
  -1   1  11   12.94    2.26   1
   1   1 -11   14.81    2.33   1
  -1  -1  11    8.35   19.70   1
  -1  -1  11   13.27    2.18   1
   1  -1 -11   13.70    2.16   1
   1  -1  11    8.39    1.69   1
   1  -1  11    4.36    2.76   1
  -1   1  11    8.83    1.86   1
   1   1 -11    9.41    1.89   1
   1   1 -11    6.13    1.39   1
  -1  -1 -11    7.50    2.27   1
  -1  -1 -11   10.03    2.04   1
   1   1  11    9.01    1.81   1
  -1  -1  11    8.54    1.75   1
  -1  -1  11    7.22    1.50   1
   1  -1 -11    9.05    2.09   1
  -1   1 -11   10.06    2.04   1
   1   1 -11    7.78    1.18   1
   1  -1 -11    6.26    1.23   1
  -1   1 -11    5.26    1.10   1
   1  -1  12    3.23    1.09   1
  -1   1  12    3.20    1.02   1
  -1   1  12   -4.98    8.64   1
   1   1 -12    2.97    0.65   1
   1   1  12    3.28    1.19   1
  -1  -1  12    2.32    0.69   1
   1  -1 -12    3.05    0.67   1
   1  -1  12    0.92    2.60   1
   1  -1  12    2.45    0.52   1
  -1   1  12    3.10    0.68   1
   1   1 -12    2.87    0.60   1
   1   1 -12    2.42    0.81   1
  -1  -1 -12    2.79    1.72   1
  -1  -1 -12    3.11    0.69   1
   1   1  12    2.83    0.60   1
  -1  -1  12    1.57    0.40   1
  -1  -1  12    2.53    0.60   1
   1  -1 -12    2.34    0.49   1
  -1   1 -12    2.90    0.64   1
   1   1 -12    2.14    0.57   1
  -1  -1 -12    1.75    0.87   1
   1  -1 -12    2.17    0.83   1
  -1   1 -12    2.21    0.87   1
   1  -1  13    0.69    1.05   1
  -1   1  13   -5.05   10.35   1
  -1   1  13    0.14    0.82   1
   1   1 -13    0.91    0.29   1
  -1  -1 -13    0.56    0.41   1
   1   1  13    2.10    1.26   1
  -1  -1  13    0.31    0.50   1
  -1  -1  13    6.10   16.21   1
   1  -1 -13    0.66    0.28   1
   1  -1  13    0.60    3.26   1
   1  -1  13    0.81    0.18   1
  -1   1  13    0.66    0.39   1
  -1   1  13    0.95    0.29   1
   1   1 -13    0.99    0.21   1
   1   1 -13    0.91    0.66   1
  -1  -1 -13    0.91    0.28   1
  -1  -1 -13    1.53    1.35   1
   1   1  13    0.93    0.21   1
  -1  -1  13    0.50    0.27   1
  -1  -1  13    0.66    0.28   1
   1  -1 -13    0.85    0.88   1
   1  -1 -13    0.71    0.16   1
  -1   1 -13    0.84    0.24   1
   1   1 -13    0.79    0.47   1
  -1  -1 -13    0.78    0.85   1
   1  -1 -13    0.60    0.74   1
  -1   1 -13    0.70    0.62   1
   1  -1  14    7.02    1.93   1
  -1   1  14    7.34    1.92   1
  -1   1  14   11.30   13.53   1
   1   1 -14    7.99    1.57   1
  -1  -1 -14    6.16    1.29   1
   1   1  14    7.86    2.20   1
  -1  -1  14   -1.56   22.69   1
  -1  -1  14    6.79    1.60   1
   1  -1 -14    8.47    1.67   1
   1  -1  14   -1.61    4.46   1
  -1   1  14    3.86    0.84   1
  -1   1  14    6.33    1.38   1
   1   1 -14    5.91    1.54   1
   1   1 -14    9.34    1.82   1
  -1  -1 -14    7.04    2.41   1
  -1  -1  14    4.79    1.08   1
  -1  -1  14    5.97    1.25   1
   1  -1 -14    6.86    1.93   1
   1  -1 -14    7.86    1.53   1
  -1   1 -14    7.55    1.52   1
  -1  -1 -14    5.69    1.46   1
  -1   1 -14    6.22    1.23   1
   1  -1  15   -0.58    1.23   1
  -1   1  15   -0.89    1.18   1
  -1   1  15    0.61   14.74   1
   1   1 -15    0.27    0.23   1
   1   1  15    0.12    1.86   1
  -1  -1  15    0.62    0.91   1
  -1  -1  15    7.58   22.85   1
   1  -1  15    0.19    0.08   1
   1  -1  15    0.95    4.43   1
  -1   1  15    0.15    0.21   1
  -1   1  15    0.41    0.48   1
  -1  -1 -15    0.40    0.26   1
   1   1  15    0.23    0.12   1
  -1  -1  15    0.06    0.49   1
   1  -1 -15    0.08    1.34   1
   1  -1 -15    0.27    0.09   1
  -1   1 -15    0.52    1.86   1
  -1   1 -15    0.33    0.22   1
   1   1 -15    0.06    0.47   1
  -1  -1 -15   -0.12    0.94   1
   1  -1 -15    0.26    0.77   1
  -1   1 -15    0.08    0.59   1
   1  -1  16    0.85    1.76   1
  -1   1  16    7.87   22.63   1
  -1   1  16    1.92    1.87   1
   1   1 -16    1.49    0.43   1
  -1  -1 -16    6.56    1.43   1
   1   1  16    1.55    2.22   1
  -1  -1  16    1.02    1.29   1
  -1  -1  16   -1.23   17.18   1
   1  -1 -16    0.73    0.33   1
  -1   1 -16    1.15    0.42   1
   1  -1  16   -1.10    4.45   1
   1  -1  16    1.22    0.28   1
  -1   1  16    0.99    0.64   1
   1   1 -16    0.92    1.09   1
  -1  -1 -16    1.05    0.43   1
  -1  -1  16    1.22    0.51   1
  -1  -1  16   -0.11    1.01   1
   1  -1 -16    2.09    0.44   1
   1  -1 -16    1.26    1.64   1
  -1   1 -16    0.98    2.68   1
  -1   1 -16    1.77    0.49   1
   1   1 -16    1.14    0.62   1
  -1  -1 -16    1.12    1.19   1
   1  -1 -16    1.06    0.79   1
  -1   1 -16    0.74    0.65   1
   1  -1  17    0.89    0.63   1
  -1   1  17    2.59    0.80   1
   1   1 -17    1.55    0.32   1
   1   1  17    1.46    0.96   1
  -1  -1  17    3.87    7.49   1
  -1  -1  17    2.31    0.65   1
   1  -1  17   -1.82    4.41   1
   1  -1  17    3.22    0.66   1
  -1   1  17    2.99    0.94   1
   1   1 -17    5.19    2.63   1
  -1  -1 -17    4.31    0.98   1
   1   1  17    3.17    0.67   1
  -1  -1  17    0.26    1.47   1
   1  -1 -17    4.43    2.36   1
  -1   1 -17    1.57    2.61   1
  -1   1 -17    4.34    0.95   1
   1   1 -17    2.24    0.80   1
  -1  -1 -17    2.60    1.21   1
   1  -1 -17    2.42    0.90   1
  -1   1 -17    2.17    0.78   1
  -1   1  18    2.93    1.77   1
  -1   1  18   12.39   45.87   1
  -1  -1  18    2.49    2.05   1
  -1  -1  18   10.26   45.40   1
   1  -1 -18   -0.26    0.73   1
  -1   1  18    2.30    1.06   1
   1   1 -18    1.91    1.99   1
  -1  -1  18    2.44    0.80   1
   1  -1 -18    2.52    2.87   1
   1   1 -18    1.93    0.83   1
   1  -1 -18    1.57    0.86   1
   1  -1 -18    0.03    0.45   1
  -1   1  19   -0.22    1.24   1
   1   1 -19    0.47    0.61   1
   1  -1 -19    0.25    0.63   1
   1   2   0  214.00   52.60   1
   1   2   0  292.80   71.92   1
  -1  -2   0  183.70   45.16   1
  -1  -2   0  271.90   66.79   1
   1  -2   0  286.60   70.32   1
  -1   2   0  207.00   50.82   1
   1   2   0  228.50   37.33   1
   1   2   0  239.20   39.09   1
  -1  -2   0  229.50   37.50   1
  -1  -2   0  227.50   37.18   1
   1  -2   0  239.10   39.12   1
   1  -2   0  249.20   40.72   1
  -1   2   0  236.90   38.74   1
  -1   2   0  233.00   38.09   1
  -1  -2   0  238.20   30.01   1
   1  -2   0  210.30   26.46   1
  -1   2   0  224.40   28.24   1
   1  -2   1  440.30  108.10   1
   1   2  -1  438.80  107.70   1
   1   2  -1  413.20  101.50   1
  -1  -2  -1  670.60  164.60   1
  -1  -2  -1  322.60   79.23   1
   1   2   1  476.40  117.00   1
  -1  -2   1  560.50  137.60   1
  -1  -2   1  352.80   86.65   1
  -1   2  -1  382.80   93.96   1
   1  -2   1  511.40   83.54   1
   1  -2   1  514.10   83.96   1
  -1   2   1  494.60   80.77   1
  -1   2   1  519.00   84.76   1
   1   2  -1  506.10   82.65   1
   1   2  -1  496.20   81.02   1
  -1  -2  -1  527.80   86.19   1
  -1  -2  -1  511.10   83.46   1
   1   2   1  423.10   69.08   1
   1   2   1  520.90   85.06   1
  -1  -2   1  482.70   78.82   1
  -1  -2   1  504.20   82.32   1
   1  -2  -1  481.50   78.63   1
   1  -2  -1  516.10   84.29   1
  -1   2  -1  547.20   89.39   1
  -1   2  -1  489.30   79.91   1
   1  -2   1  326.30   21.56   1
  -1   2   1  321.00   21.20   1
   1   2  -1  325.50   21.53   1
  -1  -2   1  336.00   22.20   1
   1  -2  -1  333.10   22.00   1
   1  -2   2 1285.00  315.40   1
   1   2  -2 1201.00  294.80   1
   1   2  -2  945.10  232.00   1
  -1  -2  -2 1206.00  296.00   1
  -1  -2  -2 1044.00  256.40   1
   1   2   2 1018.00  249.80   1
  -1  -2   2 1546.00  379.50   1
  -1  -2   2 1230.00  302.00   1
   1  -2   2 1082.00  212.40   1
   1  -2   2 1242.00  243.80   1
  -1   2   2 1212.00  237.80   1
  -1   2   2 1121.00  220.10   1
   1   2  -2 1233.00  241.90   1
   1   2  -2 1205.00  236.40   1
  -1  -2  -2 1370.00  268.90   1
  -1  -2  -2 1238.00  243.10   1
   1   2   2 1368.00  268.40   1
   1   2   2 1154.00  226.50   1
  -1  -2   2 1351.00  265.10   1
  -1  -2   2 1331.00  261.30   1
   1  -2  -2 1055.00  207.10   1
   1  -2  -2 1257.00  246.70   1
  -1   2  -2 1277.00  250.70   1
  -1   2  -2 1291.00  253.30   1
   1  -2   2 1391.00  174.70   1
  -1   2   2 1202.00  151.00   1
   1   2  -2 1250.00  157.20   1
  -1  -2   2 1230.00  154.60   1
   1  -2  -2 1002.00  125.90   1
  -1   2  -2 1302.00  163.70   1
   1  -2   3  113.90   28.00   1
  -1   2   3  143.20   35.18   1
  -1   2   3   90.59   22.24   1
   1   2  -3   78.39   19.42   1
   1   2  -3   94.23   23.21   1
  -1  -2  -3  131.20   32.27   1
  -1  -2  -3  102.00   25.14   1
   1   2   3  121.30   29.85   1
  -1  -2   3   70.73   17.40   1
  -1  -2   3  127.20   31.38   1
   1  -2  -3   69.77   17.14   1
  -1   2  -3  107.70   26.46   1
   1  -2   3   78.63   12.90   1
  -1   2   3   91.71   15.02   1
   1   2  -3   91.74   14.99   1
   1   2  -3   87.73   14.35   1
  -1  -2  -3   79.65   13.04   1
  -1  -2  -3   88.98   14.56   1
   1   2   3   97.20   15.92   1
   1   2   3  124.40   20.35   1
  -1  -2   3   75.47   12.33   1
  -1  -2   3   96.21   15.72   1
   1  -2  -3   97.42   15.93   1
  -1   2  -3  102.60   16.85   1
  -1   2  -3   89.48   14.68   1
  -1   2   3   78.00    9.91   1
   1  -2  -3   76.61    9.67   1
  -1   2  -3   93.72   11.88   1
   1  -2   4  266.90   41.86   1
  -1   2   4  301.40   47.23   1
  -1   2   4  282.90   44.47   1
   1   2  -4  234.90   36.82   1
  -1  -2  -4  252.10   39.56   1
   1   2   4  205.80   32.34   1
  -1  -2   4  246.00   38.96   1
   1  -2  -4  285.30   44.68   1
  -1   2  -4  282.40   44.26   1
  -1   2   4  155.80   36.00   1
  -1   2   4  136.50   31.53   1
   1   2  -4  154.20   35.62   1
  -1  -2  -4  126.90   29.38   1
   1   2   4  149.00   34.47   1
  -1  -2   4  156.70   36.17   1
   1  -2  -4  143.00   33.03   1
   1  -2  -4  126.00   29.17   1
  -1   2  -4  128.30   29.71   1
   1  -2   4  252.00   16.41   1
   1   2  -4  252.10   16.31   1
  -1  -2   4  253.90   16.45   1
  -1   2  -4  240.00   15.59   1
   1  -2   5   16.52    2.73   1
  -1   2   5   14.35    2.33   1
   1   2  -5   11.51    1.86   1
   1   2  -5   11.72    3.18   1
  -1  -2  -5   16.03    2.73   1
  -1  -2   5   16.46    2.63   1
  -1  -2   5   13.60    4.81   1
   1  -2  -5   14.28    2.27   1
  -1   2  -5   14.47    2.34   1
   1  -2   5   11.18    2.55   1
   1  -2   5   10.29    2.44   1
  -1   2   5   10.94    2.20   1
  -1   2   5    9.34    1.89   1
  -1  -2  -5   11.35    2.54   1
  -1  -2  -5   11.14    2.19   1
   1   2   5   13.52    2.61   1
   1   2   5   10.66    2.40   1
   1  -2  -5    9.70    1.90   1
   1  -2  -5   10.74    2.37   1
  -1   2  -5   10.97    2.46   1
   1  -2   5   14.05    1.28   1
   1   2  -5   13.46    0.92   1
  -1  -2   5   13.09    1.03   1
  -1   2  -5   13.88    1.07   1
   1  -2   6   96.59   20.63  -1
  -1   2   6   86.72   18.51  -1
   1   2  -6   81.06   17.30  -1
   1   2   6   75.29   16.17  -1
  -1  -2   6   88.47   19.66  -1
  -1  -2   6   88.79   18.94  -1
   1  -2  -6   90.05   19.20  -1
  -1   2  -6   86.70   18.51  -1
   1  -2   6   98.30   22.85  -1
   1  -2   6   75.35   17.72  -1
  -1   2   6  104.40   24.16  -1
  -1   2   6   83.38   19.29  -1
   1   2  -6   99.16   22.94  -1
   1   2  -6   96.54   22.28  -1
  -1  -2  -6   88.31   20.40  -1
  -1  -2  -6   90.64   21.09  -1
   1   2   6   97.47   22.50  -1
   1   2   6  102.50   23.82  -1
  -1  -2   6   90.52   20.91  -1
  -1  -2   6  105.00   24.25  -1
   1  -2  -6   91.08   21.16  -1
   1  -2  -6   93.76   21.66  -1
  -1   2  -6  106.00   24.59  -1
  -1   2  -6   82.08   19.30  -1
   1  -2   6   92.95   11.77  -1
  -1  -2  -6   78.19    9.97  -1
  -1  -2   6   95.35   11.94  -1
   1  -2  -6  109.00   13.51  -1
  -1   2  -6   88.23   11.04  -1
   1  -2   7  163.80   35.00   1
  -1   2   7  146.40   31.27   1
   1   2  -7  161.90   34.54   1
   1   2   7  137.10   29.33   1
  -1  -2   7  157.40   33.61   1
   1  -2  -7  152.50   32.53   1
  -1   2  -7  175.80   37.54   1
   1  -2   7  129.40   27.53   1
   1  -2   7  208.40   44.00   1
  -1   2   7  158.80   33.44   1
  -1   2   7  176.40   37.18   1
   1   2  -7  146.60   30.90   1
   1   2  -7  146.40   30.81   1
  -1  -2  -7  152.70   32.14   1
   1   2   7  146.50   30.82   1
  -1  -2   7  145.70   30.67   1
  -1  -2   7  174.50   36.72   1
   1  -2  -7  171.80   36.28   1
   1  -2  -7  164.70   34.68   1
  -1   2  -7  131.20   27.92   1
  -1   2  -7  191.50   40.40   1
   1  -2   7  152.80   17.94   1
   1   2  -7  155.60   17.99   1
  -1  -2  -7  143.00   16.81   1
  -1  -2   7  126.60   14.79   1
  -1   2  -7  152.70   17.77   1
   1  -2   8   45.54    9.82   1
  -1   2   8   49.07   10.55   1
   1   2  -8   60.38   12.93   1
  -1  -2  -8   64.29   13.85   1
   1   2   8   43.07    9.38   1
  -1  -2   8   46.22    9.91   1
   1  -2  -8   48.61   10.40   1
  -1   2  -8   54.89   11.77   1
  -1   2   8   57.38   12.12   1
   1   2  -8   54.05   11.38   1
   1   2  -8   43.77    9.29   1
  -1  -2  -8   49.20   10.60   1
   1   2   8   59.20   12.73   1
  -1  -2   8   46.73    9.87   1
  -1  -2   8   61.35   12.94   1
   1  -2  -8   54.53   11.50   1
   1   2  -8   48.71    5.73   1
  -1  -2  -8   42.85    5.36   1
   1  -2   9   33.05    6.91   1
  -1   2   9   30.47    6.36   1
   1   2  -9   29.20    6.05   1
  -1  -2  -9   16.61    3.53   1
   1   2   9   31.38    6.68   1
  -1  -2   9   32.95   10.90   1
   1  -2  -9   24.01    4.97   1
  -1   2  -9   31.09    6.46   1
   1  -2   9   21.59    5.29   1
   1  -2   9   29.20    5.87   1
  -1   2   9   33.25    6.75   1
  -1   2   9   38.76    7.82   1
   1   2  -9   29.30    5.97   1
  -1  -2  -9   33.24    6.70   1
  -1  -2  -9   34.43    7.23   1
   1   2   9   37.78    8.01   1
   1   2   9   27.12    5.45   1
  -1  -2   9   28.88    5.83   1
  -1  -2   9   30.28    6.11   1
   1  -2  -9   31.29    6.30   1
   1  -2  -9   37.10    7.67   1
  -1   2  -9   20.93    4.26   1
  -1   2  -9   25.00    5.56   1
   1  -2   9   25.46    3.30   1
   1   2  -9   30.54    3.38   1
   1  -2  -9   22.26    2.50   1
   1  -2  -9   30.79    3.76   1
   1  -2  10    2.87    0.57   1
  -1   2  10    2.52    0.51   1
   1   2 -10    1.67    0.30   1
   1   2  10    2.69    0.66   1
  -1  -2  10    1.90    2.40   1
  -1  -2  10    1.78    0.35   1
   1  -2 -10    1.61    0.28   1
  -1   2 -10    1.83    0.36   1
   1  -2  10    2.35    0.49   1
   1  -2  10    1.43    2.76   1
  -1   2  10    4.57    1.08   1
  -1   2  10    4.17    0.90   1
   1   2 -10    2.11    0.64   1
   1   2 -10    2.36    0.49   1
  -1  -2 -10    3.33    0.72   1
  -1  -2 -10    4.73    1.69   1
   1   2  10    2.41    0.51   1
   1   2  10    2.32    1.94   1
  -1  -2  10    2.54    0.57   1
  -1  -2  10    3.48    0.76   1
   1  -2 -10    3.10    0.65   1
   1  -2 -10    4.89    1.50   1
  -1   2 -10    2.26    0.52   1
   1  -2  10    2.41    1.25   1
   1   2 -10    2.85    0.57   1
   1  -2 -10    0.71    0.29   1
   1  -2  11    6.02    1.02   1
  -1   2  11    6.88    1.15   1
   1   2 -11    5.83    0.93   1
  -1  -2  11    1.72    2.60   1
  -1  -2  11    5.98    0.97   1
   1  -2 -11    5.83    0.92   1
  -1   2 -11    5.55    0.90   1
   1  -2  11    1.59    2.97   1
   1  -2  11    6.45    1.30   1
  -1   2  11   11.67    2.45   1
   1   2 -11    7.63    1.67   1
   1   2 -11    8.38    1.68   1
  -1  -2 -11   10.18    2.69   1
  -1  -2 -11   11.08    2.25   1
   1   2  11    8.48    1.71   1
   1   2  11    9.71    3.22   1
  -1  -2  11    8.59    1.76   1
  -1  -2  11    6.17    1.29   1
   1  -2 -11    8.69    1.75   1
   1  -2 -11   11.41    2.68   1
  -1   2 -11    8.33    1.70   1
   1   2 -11    8.88    1.27   1
   1  -2 -11   10.48    2.06   1
  -1   2 -11    8.92    1.39   1
   1  -2  12    3.40    0.99   1
  -1   2  12    3.51    1.11   1
   1   2 -12    4.66    0.96   1
  -1  -2 -12    6.36    1.38   1
   1   2  12    4.48    1.74   1
  -1  -2  12    6.57   11.22   1
  -1  -2  12    3.52    0.85   1
   1  -2 -12    3.98    0.84   1
   1  -2  12    3.79    0.79   1
   1  -2  12   -1.61    3.10   1
  -1   2  12    4.26    0.91   1
  -1   2  12    4.21    1.06   1
   1   2 -12    5.19    1.07   1
   1   2 -12    2.82    0.84   1
  -1  -2 -12    4.82    1.04   1
  -1  -2 -12    3.45    1.78   1
   1   2  12    1.80    2.10   1
   1   2  12    4.24    0.89   1
  -1  -2  12    3.58    0.80   1
   1  -2 -12    3.81    1.48   1
   1  -2 -12    3.97    0.82   1
  -1   2 -12    4.19    0.90   1
  -1   2 -12    3.56    2.18   1
   1   2 -12    3.47    0.68   1
  -1  -2 -12    2.80    1.15   1
   1  -2 -12    3.02    1.19   1
  -1   2 -12    2.60    0.70   1
   1  -2  13   19.77    4.03   1
  -1   2  13   16.55    3.47   1
   1   2 -13   18.60    3.55   1
  -1  -2 -13   19.80    3.83   1
   1   2  13   20.28    4.47   1
  -1  -2  13    8.97   17.75   1
  -1  -2  13   15.47    3.03   1
   1  -2 -13   18.58    3.55   1
   1  -2  13   15.23    2.94   1
  -1   2  13   18.81    3.76   1
  -1   2  13   22.88    4.45   1
   1   2 -13   15.56    3.22   1
  -1  -2 -13   14.12    3.55   1
  -1  -2 -13   22.19    4.33   1
   1   2  13   17.39    3.37   1
   1   2  13    8.94    3.24   1
  -1  -2  13   13.61    2.75   1
  -1  -2  13   16.84    3.31   1
   1  -2 -13   16.90    3.26   1
   1  -2 -13   17.94    3.97   1
  -1   2 -13   20.97    4.07   1
  -1   2 -13   10.53    3.39   1
  -1  -2 -13   35.98    3.18   1
   1  -2 -13   37.42    3.13   1
   1  -2  14    4.37    1.52   1
  -1   2  14    2.66    1.31   1
  -1  -2 -14    4.63    1.04   1
   1   2  14    2.15    2.09   1
  -1  -2  14    4.03    1.02   1
  -1  -2  14  -10.54   20.56   1
   1  -2 -14    5.82    1.17   1
   1  -2  14   -1.78    5.12   1
  -1   2  14    6.30    1.34   1
  -1   2  14    5.28    1.32   1
   1   2 -14    3.75    1.12   1
  -1  -2 -14    3.96    2.30   1
  -1  -2  14    4.02    1.24   1
  -1  -2  14    4.49    1.00   1
   1  -2 -14    4.33    1.92   1
   1  -2 -14    6.57    1.35   1
  -1   2 -14    1.31    2.73   1
  -1  -2 -14    2.36    1.17   1
   1  -2 -14    2.97    1.11   1
  -1   2 -14    3.29    0.82   1
   1  -2  15    1.58    1.31   1
  -1   2  15  -19.62   19.30   1
  -1   2  15    0.71    1.29   1
   1   2 -15    1.44    0.37   1
   1   2  15    3.66    2.40   1
  -1  -2  15   -7.20   20.32   1
   1  -2  15    1.40    0.30   1
   1  -2  15    0.02    5.08   1
  -1   2  15    0.38    0.23   1
  -1   2  15    1.59    0.79   1
   1   2 -15    1.42    0.89   1
   1   2 -15    3.52    2.54   1
  -1  -2 -15    1.48    0.44   1
  -1  -2 -15    2.06    2.29   1
   1   2  15    1.51    0.35   1
  -1  -2  15    1.14    0.39   1
  -1  -2  15    0.69    1.24   1
   1  -2 -15    1.74    0.37   1
   1  -2 -15    2.02    1.86   1
  -1   2 -15    2.08    0.50   1
  -1   2 -15   -0.56    2.88   1
   1   2 -15    0.56    0.14   1
  -1  -2 -15    0.43    0.21   1
   1  -2 -15    0.48    0.21   1
   1  -2 -15   -0.18    0.19   1
  -1   2 -15    0.51    0.13   1
   1  -2  16    0.56    1.36   1
  -1   2  16  -11.34   14.14   1
   1   2 -16    0.17    0.27   1
  -1  -2 -16    0.36    0.46   1
   1   2  16   -0.37    2.90   1
  -1  -2  16    3.06   19.37   1
  -1  -2  16    1.21    0.99   1
  -1   2 -16    0.28    0.28   1
   1  -2  16    0.76    5.45   1
   1  -2  16    0.25    0.10   1
  -1   2  16    0.01    0.20   1
  -1   2  16    0.69    0.63   1
   1   2 -16    0.71    2.08   1
   1   2 -16    0.04    0.86   1
  -1  -2 -16    0.50    1.97   1
  -1  -2  16    0.16    0.22   1
  -1  -2  16    0.22    1.62   1
   1  -2 -16    0.40    1.83   1
   1  -2 -16    0.36    0.09   1
  -1   2 -16   -0.06    2.81   1
  -1   2 -16    0.45    0.24   1
   1   2 -16    0.25    0.12   1
   1  -2 -16    0.15    0.19   1
   1  -2 -16   -0.06    0.21   1
  -1   2 -16    0.15    0.12   1
   1  -2  17    1.22    1.54   1
  -1   2  17   -0.22    1.57   1
  -1   2  17   12.52   19.76   1
   1   2 -17    0.00    0.28   1
   1   2  17   -0.41    3.02   1
  -1  -2  17    3.63   30.27   1
   1  -2  17    0.05    0.08   1
   1  -2  17   -1.57    5.62   1
  -1   2  17    0.09    0.27   1
  -1   2  17   -0.04    0.64   1
   1   2 -17   -0.95    1.90   1
   1   2 -17    0.02    1.07   1
  -1  -2 -17    0.22    0.29   1
  -1  -2 -17    0.26    1.94   1
   1   2  17    0.03    0.11   1
  -1  -2  17   -0.44    2.04   1
  -1  -2  17   -0.11    0.31   1
   1  -2 -17    0.05    0.05   1
   1  -2 -17   -1.56    2.02   1
  -1   2 -17   -0.37    3.11   1
  -1   2 -17   -0.01    0.25   1
   1   2 -17    0.10    0.48   1
  -1  -2 -17   -0.29    1.03   1
   1  -2 -17    0.03    0.85   1
  -1   2 -17    0.06    0.50   1
  -1   2  18    1.91    2.04   1
  -1   2  18   18.11   46.87   1
  -1  -2  18  -32.12   47.17   1
  -1  -2  18    2.86    1.98   1
   1  -2 -18   -0.22    1.14   1
   1   2 -18    0.72    1.58   1
  -1  -2  18    0.33    2.28   1
  -1  -2  18    1.45    0.59   1
   1   2 -18    1.13    0.67   1
   1  -2 -18   -0.39    0.45   1
   1  -2 -18    0.71    0.94   1
  -1   2  19    0.28    1.38   1
   1   2 -19    0.36    0.52   1
   1  -2 -19    0.18    0.68   1
   1   3   0  508.50  124.90   1
   1   3   0  878.10  215.50   1
  -1  -3   0 1058.00  259.70   1
  -1  -3   0  815.70  200.30   1
  -1   3   0  765.80  187.90   1
   1   3   0  705.60  138.50   1
   1   3   0  708.30  139.00   1
  -1  -3   0  726.10  142.50   1
  -1  -3   0  765.70  150.30   1
   1   3   0  640.20   80.54   1
  -1  -3   0  795.30   99.97   1
   1  -3   0  791.60   99.48   1
   1  -3   1  356.40   87.50  -1
  -1   3   1  469.20  115.20  -1
   1   3  -1  448.60  110.20  -1
   1   3  -1  444.50  109.10  -1
  -1  -3  -1  509.30  125.10  -1
   1   3   1  484.50  119.00  -1
  -1  -3   1  409.70  100.60  -1
  -1  -3   1  431.90  106.10  -1
   1  -3  -1  600.10  147.30  -1
  -1   3  -1  317.90   78.04  -1
   1  -3   1  554.50  108.90  -1
  -1   3   1  480.70   94.44  -1
   1   3  -1  471.80   92.64  -1
  -1  -3  -1  541.00  106.20  -1
  -1  -3  -1  492.90   96.75  -1
   1   3   1  599.10  117.60  -1
   1   3   1  503.40   98.83  -1
  -1  -3   1  537.00  105.40  -1
  -1  -3   1  490.90   96.39  -1
   1  -3   1  402.70   50.66  -1
  -1   3   1  383.40   48.22  -1
   1   3  -1  460.00   57.88  -1
  -1  -3  -1  428.40   53.94  -1
  -1  -3   1  345.70   43.47  -1
   1  -3  -1  379.70   47.75  -1
  -1   3  -1  399.40   50.24  -1
   1  -3   2 1108.00  271.90   1
   1   3  -2 1010.00  248.00   1
  -1  -3  -2  979.50  240.50   1
  -1  -3  -2  737.50  181.00   1
   1   3   2  920.60  226.00   1
   1   3   2 1039.00  255.00   1
  -1  -3   2 1097.00  269.30   1
   1  -3   2 1020.00  200.20   1
   1  -3   2 1029.00  202.10   1
  -1   3   2  963.50  189.10   1
  -1   3   2  983.00  193.00   1
   1   3  -2  989.40  194.20   1
   1   3  -2  993.80  195.10   1
  -1  -3  -2  711.10  139.60   1
  -1  -3  -2  928.70  182.30   1
   1   3   2 1003.00  196.80   1
   1  -3  -2  906.00  177.80   1
   1  -3  -2 1010.00  198.30   1
  -1   3  -2  845.70  166.00   1
  -1   3  -2 1077.00  211.50   1
   1  -3   2 1017.00  127.90   1
  -1   3   2  871.90  109.60   1
   1   3  -2 1122.00  141.00   1
  -1  -3  -2  870.80  109.50   1
  -1  -3   2 1121.00  140.90   1
   1  -3  -2  922.50  115.90   1
  -1   3  -2 1068.00  134.20   1
   1  -3   3   83.84   13.17   1
  -1   3   3   73.36   11.51   1
   1   3  -3   75.23   11.85   1
  -1  -3  -3   76.49   12.07   1
  -1  -3  -3   98.66   15.51   1
  -1  -3   3   81.42   12.79   1
  -1  -3   3  106.80   17.05   1
   1  -3  -3   82.65   12.96   1
   1  -3  -3   85.00   13.32   1
  -1   3  -3   90.87   14.26   1
   1  -3   3   49.38   11.53   1
   1  -3   3   52.91   12.40   1
  -1   3   3   48.91   11.39   1
  -1   3   3   53.95   12.52   1
   1   3  -3   75.48   17.42   1
   1   3  -3   48.75   11.29   1
  -1  -3  -3   49.60   11.46   1
  -1  -3  -3   45.53   10.59   1
   1   3   3   62.55   14.44   1
   1   3   3   54.38   12.64   1
  -1  -3   3   42.68    9.87   1
  -1  -3   3   67.41   15.56   1
   1  -3  -3   48.96   11.35   1
   1  -3  -3   50.97   11.93   1
  -1   3  -3   51.60   12.13   1
  -1   3  -3   50.09   11.71   1
  -1   3   3   86.70    5.66   1
   1   3  -3   82.48    5.36   1
   1  -3  -3   82.85    5.39   1
  -1   3  -3   85.84    5.62   1
   1  -3   4  238.40   37.35  -1
  -1   3   4  229.70   35.97  -1
   1   3  -4  275.20   43.19  -1
   1   3  -4  255.50   40.05  -1
  -1  -3  -4  245.60   38.52  -1
  -1  -3  -4  239.80   37.57  -1
   1   3   4  239.50   37.56  -1
  -1  -3   4  270.80   42.42  -1
  -1  -3   4  222.40   34.95  -1
   1  -3  -4  235.00   36.79  -1
  -1   3  -4  216.00   33.85  -1
   1  -3   4  326.40   75.44  -1
   1  -3   4  258.70   59.81  -1
  -1   3   4  272.70   62.96  -1
  -1   3   4  306.80   70.84  -1
   1   3  -4  226.90   52.35  -1
   1   3  -4  312.60   72.15  -1
  -1  -3  -4  280.00   64.66  -1
   1   3   4  319.80   73.84  -1
  -1  -3   4  291.50   67.27  -1
  -1  -3   4  313.00   72.19  -1
   1  -3  -4  271.80   62.72  -1
   1  -3  -4  285.30   65.93  -1
  -1   3  -4  246.40   56.97  -1
  -1   3  -4  297.40   68.80  -1
   1  -3   4  290.30   35.83  -1
   1   3  -4  279.40   34.39  -1
  -1  -3   4  266.00   32.74  -1
   1  -3  -4  261.30   32.16  -1
  -1   3  -4  278.30   34.30  -1
   1  -3   5   70.33   11.06   1
  -1   3   5   79.78   12.54   1
   1   3  -5   67.79   10.66   1
   1   3  -5   83.78   13.62   1
  -1  -3  -5  111.50   17.52   1
   1   3   5   83.77   13.27   1
  -1  -3   5  107.20   17.49   1
  -1  -3   5   86.72   13.61   1
   1  -3  -5   77.89   12.22   1
  -1   3  -5   80.18   12.60   1
   1  -3   5   50.37   11.80   1
   1  -3   5   74.73   17.53   1
  -1   3   5   60.37   14.00   1
  -1   3   5   61.69   14.31   1
   1   3  -5   67.38   15.60   1
   1   3  -5   76.30   17.61   1
  -1  -3  -5   66.31   15.44   1
  -1  -3  -5   64.38   14.88   1
   1   3   5   74.85   17.39   1
   1   3   5   71.75   16.57   1
  -1  -3   5   78.52   18.13   1
  -1  -3   5   67.29   15.55   1
   1  -3  -5   56.46   13.06   1
   1  -3  -5   54.55   12.75   1
  -1   3  -5   56.30   13.35   1
  -1   3  -5   51.05   11.95   1
   1  -3   5   88.18    5.87   1
  -1  -3   5   84.90    5.56   1
   1  -3  -5   87.26    5.69   1
  -1   3  -5   90.02    5.93   1
   1  -3   6   61.22    9.62   1
  -1   3   6   54.16    8.50   1
   1   3  -6   50.80    7.99   1
   1   3   6   57.68    9.10   1
  -1  -3   6   53.93    8.70   1
  -1  -3   6   58.17    9.13   1
   1  -3  -6   57.70    9.05   1
   1  -3   6   99.21   23.07   1
  -1   3   6  110.20   25.51   1
   1   3  -6   75.24   17.36   1
  -1  -3  -6   88.96   20.55   1
  -1  -3  -6  105.00   24.40   1
   1   3   6  113.60   26.35   1
   1   3   6   66.92   15.45   1
  -1  -3   6   84.34   19.47   1
   1  -3  -6  101.30   23.54   1
  -1   3  -6  103.50   24.09   1
   1  -3   6   93.43   11.76   1
   1   3  -6   85.98   10.65   1
  -1  -3   6   90.22   11.25   1
   1  -3   7    9.84    2.23   1
   1   3  -7   10.50    2.31   1
  -1  -3  -7    8.45    2.00   1
  -1  -3   7   11.13    2.43   1
   1  -3  -7   10.55    2.30   1
  -1   3  -7   11.81    2.61   1
   1  -3   7   14.92    2.98   1
  -1   3   7   10.13    1.88   1
  -1   3   7   10.20    1.84   1
   1   3  -7   12.94    2.28   1
   1   3  -7   11.80    2.15   1
  -1  -3  -7   12.21    2.17   1
   1   3   7   12.80    2.26   1
  -1  -3   7   12.05    2.14   1
  -1  -3   7   10.41    1.85   1
   1  -3  -7   10.50    2.18   1
   1  -3  -7   11.85    2.11   1
  -1   3  -7    7.80    2.45   1
   1  -3   7    7.51    1.40   1
   1   3  -7    9.85    1.25   1
   1  -3   8   19.59    3.12   1
  -1   3   8   20.49    3.27   1
   1   3  -8   19.38    3.08   1
  -1  -3  -8   19.10    3.05   1
   1   3   8   17.30    2.85   1
   1  -3  -8   18.28    2.89   1
  -1   3  -8   17.50    2.78   1
   1  -3   8   44.56    9.62   1
  -1   3   8   31.52    6.68   1
  -1   3   8   36.38    7.75   1
   1   3  -8   25.88    5.46   1
   1   3  -8   27.89    5.94   1
  -1  -3  -8   36.72    8.01   1
   1   3   8   36.93    8.02   1
  -1  -3   8   23.56    4.99   1
  -1  -3   8   29.68    6.28   1
   1  -3  -8   32.50    6.87   1
   1  -3  -8   32.31    7.06   1
  -1   3  -8   35.87    7.69   1
  -1   3  -8   29.88    6.93   1
   1  -3   8   27.10    3.64   1
   1   3  -8   29.44    3.51   1
  -1  -3  -8   26.89    3.60   1
  -1  -3   8   33.09    4.23   1
   1  -3  -8   27.72    3.35   1
  -1   3  -8   26.27    3.24   1
   1  -3   9    4.94    1.23   1
  -1   3   9    4.28    1.26   1
   1   3  -9    5.31    1.18   1
   1   3   9   13.83    3.23   1
  -1  -3   9    4.71    1.06   1
  -1  -3   9    3.91    8.29   1
   1  -3  -9    4.85    1.07   1
  -1   3  -9    4.41    1.02   1
   1  -3   9    1.58    2.54   1
  -1   3   9    3.86    0.95   1
  -1   3   9    5.67    1.20   1
   1   3  -9    4.17    0.98   1
   1   3  -9    5.19    1.06   1
  -1  -3  -9    5.36    1.13   1
  -1  -3  -9    4.41    1.49   1
   1   3   9    5.25    1.60   1
   1   3   9    5.00    1.03   1
  -1  -3   9    3.63    0.80   1
  -1  -3   9    4.68    0.99   1
   1  -3  -9    6.09    1.26   1
   1  -3  -9    3.92    1.32   1
  -1   3  -9    4.03    0.93   1
  -1   3  -9    3.23    2.23   1
   1  -3   9    7.96    1.64   1
   1   3  -9    4.35    0.65   1
   1  -3  10   77.24   11.82   1
  -1   3  10   75.29   11.58   1
   1   3 -10   84.89   12.88   1
  -1  -3 -10   78.36   11.97   1
   1   3  10   94.70   14.81   1
  -1  -3  10   81.85   12.44   1
  -1  -3  10   50.55   24.01   1
   1  -3 -10   71.08   10.78   1
  -1   3 -10   75.70   11.49   1
   1  -3  10   55.99   11.15   1
  -1   3  10   62.60   12.50   1
  -1   3  10   57.27   11.50   1
   1   3 -10   68.66   13.67   1
  -1  -3 -10   60.21   12.01   1
  -1  -3 -10   60.66   12.43   1
   1   3  10   55.83   11.12   1
  -1  -3  10   38.26    7.66   1
   1  -3 -10   48.57    9.94   1
  -1   3 -10   35.25    7.06   1
  -1   3 -10   35.73    8.15   1
   1  -3  10   36.60    4.63   1
   1  -3 -10   36.77    4.47   1
   1  -3  11    8.66    2.04   1
  -1   3  11    6.78    1.70   1
   1   3 -11    9.93    2.14   1
  -1  -3 -11    8.56    1.94   1
   1   3  11   12.59    3.37   1
  -1  -3  11    8.17    1.82   1
   1  -3 -11    7.86    1.70   1
  -1   3 -11    8.01    1.74   1
   1  -3  11    7.68    1.54   1
   1  -3  11    2.41    3.85   1
  -1   3  11   11.13    2.26   1
  -1   3  11   11.25    2.41   1
   1   3 -11    7.77    1.69   1
  -1  -3 -11   11.74    3.09   1
  -1  -3 -11   10.95    2.23   1
   1   3  11    9.06    1.83   1
   1   3  11   13.36    3.51   1
  -1  -3  11    6.62    1.42   1
  -1  -3  11    7.69    1.58   1
   1  -3 -11    9.14    1.84   1
   1  -3 -11   10.56    2.73   1
  -1   3 -11    5.69    3.04   1
  -1   3 -11    5.93    1.23   1
   1  -3  11    4.88    1.92   1
   1   3 -11    7.92    1.14   1
   1  -3 -11    8.53    2.02   1
  -1   3 -11    8.27    1.28   1
   1  -3  12   10.06    2.18   1
  -1   3  12    8.04    1.91   1
   1   3 -12    9.36    1.85   1
  -1  -3 -12    9.11    1.88   1
   1   3  12   12.65    3.20   1
  -1  -3  12    9.68    1.98   1
  -1  -3  12    2.86   12.84   1
   1  -3 -12    8.28    1.64   1
  -1   3 -12    8.59    1.71   1
   1  -3  12    0.34    4.28   1
   1  -3  12    8.22    1.68   1
  -1   3  12   10.51    2.18   1
  -1   3  12   11.98    2.63   1
   1   3 -12    8.34    1.87   1
  -1  -3 -12   11.28    2.35   1
  -1  -3 -12    9.37    2.76   1
   1   3  12    9.10    1.88   1
   1   3  12   11.43    3.37   1
  -1  -3  12    9.01    1.88   1
   1  -3 -12    9.00    1.84   1
   1  -3 -12   12.53    3.23   1
  -1   3 -12    6.38    3.12   1
  -1   3 -12    9.06    1.88   1
   1   3 -12    8.88    1.20   1
  -1  -3 -12    9.03    2.04   1
   1  -3 -12    7.06    0.98   1
   1  -3 -12    7.58    1.83   1
  -1   3 -12    8.18    1.21   1
   1  -3  13   31.70    6.21   1
  -1   3  13   28.06    5.63   1
   1   3 -13   27.78    5.27   1
  -1  -3 -13   29.27    5.60   1
   1   3  13   34.78    7.41   1
  -1  -3  13   15.01   23.38   1
  -1  -3  13   26.05    5.00   1
   1  -3 -13   24.39    4.64   1
   1  -3  13   21.05    4.06   1
  -1   3  13   30.71    6.09   1
  -1   3  13   30.15    5.85   1
   1   3 -13   59.52   12.27   1
  -1  -3 -13   32.04    6.23   1
  -1  -3 -13   24.57    5.56   1
   1   3  13   29.43    5.69   1
  -1  -3  13   30.88    6.21   1
   1  -3 -13   35.24    7.34   1
  -1   3 -13   14.79    4.70   1
  -1   3 -13   27.20    5.27   1
   1   3 -13   25.50    2.97   1
   1  -3 -13   15.70    1.92   1
   1  -3 -13   23.24    3.68   1
  -1   3 -13   18.37    2.37   1
   1  -3  14    9.83    2.23   1
  -1   3  14    5.91    1.88   1
  -1  -3 -14    5.66    1.19   1
   1   3  14    7.51    2.97   1
  -1  -3  14    5.79    1.26   1
   1  -3 -14    6.10    1.21   1
   1  -3  14   -2.65    6.78   1
   1   3 -14    6.54    1.61   1
   1   3 -14   14.60    4.38   1
  -1  -3 -14    6.46    2.57   1
   1   3  14   -0.80    3.26   1
  -1  -3  14    6.56    1.41   1
  -1  -3  14    7.28    2.57   1
   1  -3 -14    7.55    1.55   1
  -1   3 -14    4.64    3.68   1
   1   3 -14    3.01    0.26   1
  -1  -3 -14    2.31    0.38   1
   1  -3 -14    2.03    0.37   1
   1  -3 -14    2.45    0.29   1
  -1   3 -14    2.49    0.24   1
   1  -3  15    8.79    2.38   1
  -1   3  15    6.79    2.41   1
   1   3 -15    9.15    1.85   1
  -1  -3 -15    6.26    1.48   1
   1   3  15    9.85    3.62   1
  -1  -3  15    5.64    1.33   1
  -1  -3  15    4.76   23.64   1
   1  -3 -15    5.46    1.16   1
   1  -3  15    1.17    7.06   1
   1  -3  15    5.87    1.18   1
  -1   3  15    7.86    1.63   1
  -1   3  15    9.84    2.32   1
   1   3 -15   11.38    3.84   1
   1   3 -15    5.42    1.47   1
  -1  -3 -15    5.44    2.69   1
  -1  -3 -15    7.68    1.62   1
   1   3  15    0.48    2.98   1
   1   3  15    8.22    1.68   1
  -1  -3  15    6.74    1.44   1
  -1  -3  15    4.78    2.90   1
   1  -3 -15    9.34    3.42   1
   1  -3 -15    8.43    1.69   1
  -1   3 -15    9.65    1.98   1
  -1   3 -15    6.33    4.31   1
   1   3 -15    5.75    1.00   1
  -1  -3 -15    4.49    1.58   1
   1  -3 -15    5.70    1.74   1
  -1   3 -15    5.29    1.00   1
   1  -3  16    0.02    1.40   1
   1   3 -16    0.07    0.23   1
  -1  -3 -16    0.18    0.48   1
   1   3  16    2.07    2.99   1
  -1  -3  16   -4.18   20.69   1
  -1  -3  16    0.15    0.71   1
   1  -3 -16    0.25    0.33   1
   1  -3  16   -1.92    6.76   1
  -1   3  16    0.02    0.18   1
   1   3 -16    0.63    1.99   1
   1   3 -16    0.45    0.73   1
  -1  -3 -16   -0.56    1.83   1
   1   3  16    0.04    0.11   1
   1   3  16    0.57    2.30   1
  -1  -3  16   -0.07    0.20   1
  -1  -3  16   -0.44    2.83   1
   1  -3 -16   -0.40    2.20   1
   1  -3 -16    0.10    0.05   1
  -1   3 -16   -1.66    3.58   1
   1   3 -16    0.14    0.39   1
   1  -3 -16   -0.01    0.43   1
  -1   3 -16    0.04    0.48   1
  -1   3  17   -0.90    7.06   1
  -1   3  17    0.78    1.02   1
   1   3 -17    1.02    0.30   1
   1   3  17    0.88    1.62   1
  -1  -3  17    1.08    0.48   1
  -1  -3  17    5.31   12.10   1
   1  -3 -17    0.74    0.52   1
   1  -3  17    1.13    7.01   1
   1  -3  17    1.47    0.32   1
  -1   3  17    1.53    1.08   1
  -1   3  17   -0.11    0.25   1
   1   3 -17    0.68    1.05   1
   1   3 -17    1.12    2.32   1
  -1  -3 -17    1.19    0.49   1
   1   3  17    1.63    0.39   1
  -1  -3  17    0.88    0.32   1
  -1  -3  17   -0.83    3.11   1
   1  -3 -17    1.24    2.65   1
  -1   3 -17    2.54    0.63   1
  -1   3 -17   -1.62    4.36   1
   1   3 -17    0.40    0.16   1
  -1  -3 -17    0.29    0.27   1
   1  -3 -17   -0.45    0.28   1
   1  -3 -17    0.35    0.28   1
  -1   3 -17    0.40    0.16   1
  -1   3  18   -4.03   28.13   1
  -1   3  18    0.93    3.31   1
  -1  -3  18    0.06    1.50   1
   1  -3 -18   -0.17    1.18   1
   1   3 -18    0.81    1.26   1
   1   3 -18    0.03    2.15   1
  -1  -3  18   -1.12    2.65   1
  -1  -3  18    0.59    0.43   1
   1   3 -18    0.38    0.52   1
   1  -3 -18   -0.17    0.46   1
  -1   3  19   -0.22    1.28   1
   1   3 -19    0.34    0.49   1
   1  -3 -19    0.06    0.47   1
   1  -3 -19    0.12    0.84   1
   1   4   0   68.75   16.98   1
   1   4   0   62.22   15.52   1
  -1  -4   0   61.69   15.32   1
  -1  -4   0   61.02   15.09   1
   1  -4   0   82.81   20.44   1
   1  -4   0   57.29   14.08   1
  -1   4   0   52.76   12.98   1
   1   4   0   49.59   11.46   1
   1   4   0   57.49   13.27   1
  -1  -4   0   70.42   16.26   1
  -1  -4   0   53.66   12.43   1
   1  -4   0   55.78   13.06   1
   1  -4   0   53.14   12.34   1
  -1   4   0   54.75   12.78   1
  -1   4   0   54.51   12.67   1
   1   4   0   65.31    8.40   1
  -1  -4   0   58.34    7.42   1
   1  -4   0   57.06    7.25   1
  -1   4   0   55.31    7.03   1
   1  -4   1  102.60   21.87   1
   1  -4   1  218.10   46.53   1
  -1   4   1  110.60   23.57   1
  -1   4   1  127.20   27.10   1
   1   4  -1  152.10   32.54   1
   1   4  -1  126.80   27.07   1
  -1  -4  -1  125.90   26.95   1
  -1  -4  -1  138.40   29.56   1
   1   4   1  124.60   26.70   1
   1   4   1  183.40   39.12   1
  -1  -4   1  133.40   28.48   1
  -1  -4   1   81.42   17.44   1
   1  -4  -1  141.90   30.22   1
   1  -4   1  127.50   29.59   1
   1  -4   1  128.30   29.68   1
  -1   4   1  125.60   29.12   1
  -1   4   1  121.40   28.08   1
  -1  -4  -1  123.10   28.42   1
  -1  -4  -1  114.60   26.50   1
   1   4   1  119.00   27.50   1
   1   4   1  117.80   27.18   1
   1  -4  -1  126.30   29.29   1
   1  -4  -1  118.00   27.29   1
  -1   4  -1  106.80   24.73   1
  -1   4  -1  129.00   29.92   1
  -1   4   1  120.20    7.80   1
  -1  -4  -1  117.20    7.62   1
   1   4   1  116.40    7.62   1
  -1  -4   1  124.70    8.08   1
   1  -4  -1  114.00    7.39   1
  -1   4  -1  117.80    7.64   1
   1  -4   2   63.29   10.01   1
   1  -4   2   38.82    6.10   1
  -1   4   2   60.64    9.51   1
  -1   4   2   50.68    7.96   1
   1   4  -2   43.23    6.90   1
   1   4  -2   43.50    6.88   1
  -1  -4  -2   51.83    8.19   1
  -1  -4  -2   45.62    7.22   1
   1   4   2   56.57    8.92   1
   1   4   2   54.10    8.60   1
  -1  -4   2   47.14    7.52   1
  -1  -4   2   50.14    7.91   1
   1  -4  -2   37.20    5.84   1
   1  -4  -2   35.80    5.61   1
  -1   4  -2   37.59    5.91   1
   1  -4   2   64.75   15.15   1
   1  -4   2   57.62   13.40   1
  -1   4   2   47.40   11.02   1
  -1   4   2   53.86   12.55   1
   1   4  -2   58.03   13.41   1
   1   4   2   41.62    9.61   1
   1   4   2   60.25   13.98   1
  -1  -4   2   36.80    8.51   1
   1  -4  -2   45.41   10.54   1
   1  -4  -2   58.93   13.78   1
  -1   4  -2   59.03   13.75   1
  -1   4  -2   64.22   15.03   1
   1  -4   2   46.99    5.89   1
  -1   4   2   43.84    5.47   1
  -1  -4   2   45.90    5.70   1
   1  -4  -2   42.88    5.34   1
  -1   4  -2   44.62    5.59   1
   1  -4   3  180.60   38.59   1
  -1   4   3  457.00   97.31   1
   1   4  -3  270.50   57.76   1
   1   4  -3  291.40   62.12   1
  -1  -4  -3  316.10   67.37   1
  -1  -4  -3  284.00   60.52   1
   1   4   3  290.70   62.05   1
  -1  -4   3  463.20   98.79   1
  -1  -4   3  301.40   64.22   1
   1  -4  -3  311.50   66.34   1
   1  -4  -3  246.00   52.41   1
  -1   4  -3  292.60   62.32   1
   1  -4   3  326.20   75.40   1
   1  -4   3  302.50   69.88   1
  -1   4   3  321.10   74.12   1
   1   4  -3  306.40   70.72   1
   1   4  -3  249.60   57.58   1
  -1  -4  -3  257.90   59.49   1
  -1  -4   3  228.10   52.63   1
  -1  -4   3  254.50   58.73   1
   1  -4  -3  344.70   79.65   1
   1  -4  -3  282.60   65.24   1
  -1   4  -3  329.20   76.05   1
  -1   4  -3  330.00   76.31   1
   1  -4   3  316.80   39.04   1
  -1   4   3  299.60   36.90   1
  -1  -4  -3  290.70   35.92   1
  -1  -4   3  289.80   35.66   1
   1  -4  -3  288.10   35.46   1
  -1   4  -3  311.80   38.40   1
   1  -4   4   70.57   15.07   1
  -1   4   4   75.98   16.26   1
   1   4  -4   58.88   12.61   1
   1   4  -4   75.70   16.56   1
  -1  -4  -4   93.72   20.02   1
   1   4   4   56.91   12.33   1
  -1  -4   4   73.27   16.02   1
  -1  -4   4   71.70   15.31   1
   1  -4  -4   69.44   14.80   1
   1  -4  -4   65.38   13.94   1
  -1   4  -4   66.52   14.20   1
   1  -4   4   64.19   15.00   1
   1  -4   4   63.66   14.91   1
  -1   4   4   67.14   15.58   1
   1   4  -4   78.20   18.08   1
   1   4  -4   82.79   19.10   1
  -1  -4  -4   79.72   18.50   1
   1   4   4   86.82   20.14   1
  -1  -4   4   77.32   17.86   1
  -1  -4   4   55.12   12.73   1
   1  -4  -4   68.96   16.11   1
  -1   4  -4   59.92   14.10   1
  -1   4  -4   58.08   13.59   1
   1  -4   4   67.80    8.50   1
   1   4  -4   72.42    8.96   1
  -1  -4  -4   65.75    8.31   1
  -1  -4   4   69.77    8.66   1
   1  -4  -4   75.92    9.41   1
  -1   4  -4   69.73    8.71   1
   1  -4   5  252.20   39.54   1
  -1   4   5  243.50   38.21   1
   1   4  -5  227.40   35.67   1
   1   4  -5  305.10   48.16   1
  -1  -4  -5  260.40   40.82   1
   1   4   5  197.80   31.14   1
  -1  -4   5  255.60   40.06   1
  -1  -4   5  214.90   34.34   1
   1  -4  -5  231.60   36.29   1
  -1   4  -5  242.10   37.95   1
   1  -4   5  147.40   34.18   1
   1  -4   5  215.40   49.93   1
  -1   4   5  172.90   39.99   1
  -1   4   5  173.40   40.07   1
   1   4  -5  164.60   38.01   1
  -1  -4  -5  235.90   54.53   1
  -1  -4  -5  202.00   46.61   1
   1   4   5  245.40   56.70   1
   1   4   5  172.40   39.78   1
  -1  -4   5  193.50   44.66   1
   1  -4  -5  165.90   38.43   1
   1  -4  -5  162.00   37.43   1
  -1   4  -5  148.20   34.36   1
  -1   4  -5  170.30   39.62   1
   1  -4   5  196.80   24.40   1
   1   4  -5  188.90   23.27   1
  -1  -4   5  189.60   23.40   1
  -1   4  -5  188.60   23.31   1
   1  -4   6  224.60   35.29   1
  -1   4   6  195.50   30.74   1
   1   4  -6  216.20   34.40   1
   1   4  -6  181.30   28.47   1
  -1  -4  -6  230.20   36.16   1
  -1  -4  -6  193.00   30.35   1
   1   4   6  215.00   33.89   1
  -1  -4   6  205.80   32.30   1
   1  -4  -6  199.70   31.35   1
  -1   4  -6  194.20   30.50   1
   1  -4   6  191.00   40.51   1
   1  -4   6  135.90   28.75   1
  -1   4   6  139.90   29.48   1
  -1   4   6  121.90   25.71   1
   1   4  -6  171.60   36.11   1
   1   4  -6  157.40   33.14   1
  -1  -4  -6  213.00   44.96   1
  -1  -4  -6  172.60   36.34   1
   1   4   6  153.60   32.32   1
   1   4   6  192.80   40.66   1
  -1  -4   6  157.50   33.16   1
  -1  -4   6  118.30   24.92   1
   1  -4  -6  152.20   32.05   1
   1  -4  -6  148.70   31.46   1
  -1   4  -6  121.10   25.78   1
  -1   4  -6  156.20   33.06   1
   1  -4   6  159.20   18.55   1
   1   4  -6  162.90   18.81   1
   1  -4  -6  173.90   20.10   1
  -1   4  -6  169.20   19.62   1
   1   4  -7   83.28   17.81   1
  -1  -4  -7  147.00   31.41   1
  -1  -4  -7  113.80   24.35   1
   1   4   7  113.90   24.49   1
  -1  -4   7  105.30   23.53   1
  -1  -4   7  101.30   21.64   1
   1  -4  -7  110.70   23.65   1
  -1   4  -7  113.30   24.21   1
   1  -4   7  108.20   22.93   1
   1  -4   7  119.40   25.51   1
  -1   4   7  107.70   22.72   1
   1   4  -7  115.10   24.26   1
   1   4  -7  119.50   25.14   1
  -1  -4  -7  135.90   28.63   1
  -1  -4  -7  148.40   31.40   1
   1   4   7  132.40   27.97   1
   1   4   7  110.00   23.15   1
  -1  -4   7  123.20   25.94   1
  -1  -4   7   98.41   20.75   1
   1  -4  -7   95.40   20.10   1
  -1   4  -7  109.30   23.46   1
  -1   4  -7  138.20   29.27   1
   1   4  -7  115.30   13.35   1
  -1  -4   7  111.00   12.95   1
   1  -4  -7  108.90   12.64   1
  -1   4  -7  101.80   11.89   1
   1  -4   8   22.11    3.42   1
  -1   4   8   27.35    4.32   1
   1   4  -8   19.12    2.95   1
  -1  -4  -8   29.58    4.53   1
  -1  -4  -8   27.96    4.37   1
   1   4   8   27.85    4.61   1
  -1  -4   8   23.13    7.44   1
  -1  -4   8   20.68    3.17   1
   1  -4  -8   22.91    3.51   1
  -1   4  -8   24.83    3.80   1
   1  -4   8   24.96    5.28   1
   1  -4   8   13.20    3.97   1
  -1   4   8   20.55    4.23   1
  -1   4   8   21.23    4.31   1
   1   4  -8   19.78    4.04   1
  -1  -4  -8   27.46    5.78   1
   1   4   8   24.35    5.06   1
  -1  -4   8   20.91    4.22   1
  -1  -4   8   19.73    4.03   1
   1  -4  -8   22.54    4.56   1
   1  -4  -8   17.59    3.85   1
  -1   4  -8   25.71    5.37   1
  -1   4  -8   19.61    4.94   1
   1  -4   8   17.99    2.34   1
   1   4  -8   20.35    2.27   1
  -1  -4   8   19.53    2.37   1
   1  -4  -8   20.72    2.31   1
  -1   4  -8   21.38    2.48   1
   1  -4   9   56.34    8.54   1
  -1   4   9   63.67    9.68   1
   1   4  -9   54.57    8.27   1
  -1  -4  -9   59.04    8.97   1
   1   4   9   54.26    8.32   1
  -1  -4   9   59.09    8.95   1
   1  -4  -9   58.42    8.84   1
  -1   4  -9   66.08   10.00   1
  -1   4   9  113.90   22.93   1
  -1   4   9  121.40   24.39   1
   1   4  -9  103.60   20.83   1
  -1  -4  -9  149.10   30.14   1
  -1  -4  -9  125.90   25.28   1
   1   4   9  152.60   30.77   1
   1   4   9  101.30   20.34   1
  -1  -4   9  105.10   21.10   1
   1  -4  -9  109.00   22.10   1
  -1   4  -9  107.20   21.59   1
  -1   4  -9  116.40   24.12   1
   1  -4   9  110.40   12.16   1
   1   4  -9  112.00   11.94   1
   1  -4  10   14.44    2.27   1
  -1   4  10   15.91    2.57   1
  -1  -4 -10   17.24    2.71   1
   1   4  10   15.27    2.58   1
  -1  -4  10   10.70    4.72   1
  -1  -4  10   13.52    2.10   1
   1  -4 -10   15.20    2.36   1
  -1   4 -10   14.95    2.31   1
   1  -4  10   20.84    4.16   1
  -1   4  10   29.10    5.94   1
  -1   4  10   28.57    5.73   1
  -1  -4 -10   30.29    6.47   1
  -1  -4 -10   24.52    4.92   1
   1   4  10   27.56    5.82   1
   1   4  10   20.82    4.17   1
  -1  -4  10   25.48    5.23   1
   1  -4 -10   28.21    6.05   1
  -1   4 -10   13.29    2.71   1
   1  -4  10   22.86    3.50   1
   1   4 -10   22.22    2.71   1
  -1  -4  10   22.25    3.25   1
   1  -4 -10   22.83    2.77   1
   1  -4  11    4.62    0.79   1
  -1   4  11    4.81    1.00   1
   1   4 -11    4.55    0.74   1
  -1  -4 -11    6.37    1.04   1
   1   4  11    6.51    1.39   1
  -1  -4  11    4.40    0.73   1
  -1  -4  11    1.31    3.91   1
   1  -4 -11    4.11    0.67   1
  -1   4 -11    3.87    0.63   1
   1  -4  11    1.45    2.49   1
  -1   4  11    5.44    0.93   1
   1   4 -11    4.20    0.77   1
   1   4 -11    7.41    1.51   1
  -1  -4 -11    5.60    1.25   1
  -1  -4 -11    4.98    0.86   1
   1   4  11    6.42    1.09   1
   1   4  11    6.87    1.47   1
  -1  -4  11    5.37    1.08   1
  -1  -4  11    6.33    1.09   1
   1  -4 -11    4.57    0.78   1
  -1   4 -11    3.86    1.53   1
   1   4 -11    6.74    1.00   1
   1  -4 -11    5.68    0.85   1
   1  -4 -11    5.82    1.80   1
  -1   4 -11    6.59    1.11   1
   1  -4  12    9.16    1.96   1
  -1   4  12    8.70    2.35   1
   1   4 -12    8.84    1.75   1
  -1  -4 -12    7.52    1.61   1
   1   4  12    6.75    2.77   1
  -1  -4  12    8.66    1.76   1
  -1  -4  12    2.21   14.30   1
   1  -4 -12    6.19    1.26   1
   1  -4  12    7.95    1.63   1
   1  -4  12   -1.39    5.73   1
  -1   4  12    9.22    2.14   1
  -1   4  12   11.40    2.37   1
   1   4 -12    8.24    1.83   1
  -1  -4 -12   10.27    3.06   1
  -1  -4 -12   10.36    2.18   1
   1   4  12    9.22    1.90   1
   1   4  12   10.73    3.05   1
  -1  -4  12   11.04    2.83   1
  -1  -4  12    8.47    1.78   1
   1  -4 -12   10.08    3.07   1
   1  -4 -12    8.80    1.80   1
  -1   4 -12    6.78    1.43   1
  -1   4 -12    5.91    3.72   1
   1  -4  12    7.49    1.46   1
   1   4 -12    9.81    0.71   1
  -1  -4 -12    9.97    1.40   1
   1  -4 -12    9.22    0.62   1
   1  -4 -12    7.18    1.34   1
  -1   4 -12   10.11    0.80   1
  -1   4  13   34.54    7.21   1
  -1  -4 -13   27.65    5.31   1
   1   4  13   22.95    5.76   1
  -1  -4  13   30.92    5.90   1
  -1  -4  13   14.55   24.64   1
   1  -4 -13   28.23    5.36   1
  -1   4 -13   29.94    5.67   1
   1  -4  13   24.93    4.00   1
  -1   4  13   35.15    5.81   1
  -1   4  13   30.52    4.91   1
   1   4 -13   33.73    5.79   1
  -1  -4 -13   23.30    3.77   1
   1   4  13   29.95    4.82   1
  -1  -4  13   40.14    6.88   1
   1  -4 -13   28.94    5.14   1
   1  -4 -13   31.90    5.12   1
  -1   4 -13   23.02    3.71   1
   1  -4  13   19.17    3.72   1
   1   4 -13   30.06    3.44   1
  -1  -4 -13   23.98    3.97   1
   1  -4 -13   33.41    3.78   1
   1  -4  14    1.17    0.97   1
  -1   4  14    0.48    1.98   1
   1   4 -14    0.77    0.27   1
  -1  -4 -14    0.87    0.54   1
   1   4  14   -1.33    2.80   1
  -1  -4  14    4.77   25.85   1
   1  -4 -14    0.53    0.30   1
   1  -4  14   -0.63    4.68   1
   1  -4  14    0.72    0.14   1
  -1   4  14    1.33    0.78   1
  -1   4  14    0.84    0.20   1
   1   4 -14    0.77    0.37   1
   1   4 -14    1.52    1.31   1
  -1  -4 -14    1.01    1.08   1
  -1  -4 -14    0.72    0.24   1
   1   4  14    0.31    1.56   1
   1   4  14    0.86    0.20   1
  -1  -4  14   -0.10    1.97   1
  -1  -4  14    0.93    0.25   1
   1  -4 -14    0.93    0.18   1
   1  -4 -14    0.23    1.51   1
  -1   4 -14    0.67    0.17   1
  -1   4 -14    0.35    2.36   1
   1   4 -14    0.83    0.45   1
  -1  -4 -14    0.92    1.53   1
   1  -4 -14    0.82    1.85   1
  -1   4 -14    0.93    0.51   1
   1  -4  15    3.02    1.35   1
   1   4 -15    2.26    0.55   1
  -1  -4 -15    1.88    0.68   1
   1   4  15    2.26    3.56   1
  -1  -4  15    2.37    0.74   1
  -1  -4  15    4.53   25.84   1
   1  -4 -15    1.45    0.50   1
   1  -4  15   -2.61    7.59   1
   1  -4  15    2.18    0.45   1
  -1   4  15    2.52    1.12   1
   1   4 -15    2.14    0.84   1
   1   4 -15    3.27    2.67   1
  -1  -4 -15    2.62    0.69   1
  -1  -4 -15    2.49    2.33   1
   1   4  15   -0.88    2.65   1
   1   4  15    2.98    0.66   1
  -1  -4  15    2.53    0.61   1
  -1  -4  15    0.94    3.86   1
   1  -4 -15    3.40    2.93   1
  -1   4 -15    2.49    4.69   1
  -1   4 -15    3.01    0.66   1
   1   4 -15    2.27    0.67   1
  -1  -4 -15    2.19    1.76   1
   1  -4 -15    0.98    0.41   1
   1  -4 -15    2.05    1.85   1
   1  -4  16   19.14    4.01   1
  -1   4  16   10.78    4.07   1
   1   4 -16   14.13    2.69   1
  -1  -4 -16   17.90    3.49   1
   1   4  16    9.47    4.23   1
  -1  -4  16    9.67    2.02   1
  -1  -4  16   -2.33   25.93   1
   1  -4 -16   14.58    2.96   1
   1  -4  16   -0.37    6.64   1
  -1   4  16   13.17    2.33   1
  -1   4  16   11.39    1.85   1
   1   4 -16   17.96    3.15   1
   1   4 -16   16.81    4.12   1
  -1  -4 -16   18.89    3.05   1
  -1  -4 -16   17.32    4.31   1
   1   4  16   17.45    2.74   1
  -1  -4  16   -0.16    4.34   1
  -1  -4  16   14.89    2.38   1
   1  -4 -16   17.83    2.77   1
   1  -4 -16   18.75    4.73   1
  -1   4 -16    9.94    6.33   1
   1   4 -16   11.40    1.59   1
   1  -4 -16    8.05    2.20   1
   1  -4 -16    6.92    1.09   1
  -1   4  17    1.43    3.36   1
   1   4 -17    0.12    0.40   1
   1   4  17   -0.11    4.74   1
  -1  -4  17    2.33   39.58   1
  -1  -4  17    2.23    1.08   1
   1  -4 -17    1.44    1.45   1
   1  -4  17    3.68    0.73   1
   1  -4  17   -4.16    8.58   1
  -1   4  17    3.55    1.54   1
   1   4 -17    1.75    1.10   1
   1   4 -17   -0.03    2.61   1
  -1  -4 -17    2.59    0.76   1
   1   4  17    3.69    0.78   1
  -1  -4  17   -2.23    4.46   1
  -1  -4  17    2.91    0.69   1
   1  -4 -17    3.57    3.43   1
  -1   4 -17    5.83    1.22   1
   1   4 -17    2.44    0.87   1
   1  -4 -17    0.13    0.53   1
   1  -4 -17    1.98    1.65   1
  -1   4  18   -4.39   21.72   1
   1  -4 -18    0.28    2.05   1
   1   4 -18    1.36    1.18   1
   1   4 -18   -0.08    2.63   1
  -1  -4  18    1.14    0.44   1
  -1  -4  18   -1.31    2.96   1
   1   4 -18    0.74    0.60   1
   1  -4 -18    1.00    1.43   1
   1  -4 -18   -0.23    0.42   1
  -1   4  19   -1.59    4.00   1
  -1   4  19    0.12    1.56   1
   1   4 -19    1.16    0.63   1
   1  -4 -19   -0.10    0.48   1
   1  -4 -19    0.92    1.27   1
   1   5   0  293.60   46.14   1
   1   5   0  343.30   53.80   1
  -1  -5   0  304.40   47.71   1
  -1  -5   0  333.00   52.32   1
   1  -5   0  377.40   59.19   1
   1  -5   0  290.50   45.50   1
  -1   5   0  334.10   52.34   1
  -1   5   0  300.60   47.13   1
   1   5   0  264.90   61.21   1
  -1  -5   0  252.60   58.38   1
   1  -5   0  235.60   54.41   1
   1  -5   0  232.30   53.77   1
  -1   5   0  239.50   55.35   1
  -1   5   0  234.70   54.29   1
   1  -5   0  323.10   39.78   1
  -1   5   0  331.30   40.78   1
   1  -5   1  233.00   49.71   1
   1  -5   1  189.50   40.37   1
  -1   5   1  237.30   50.55   1
  -1   5   1  301.90   64.35   1
   1   5  -1  244.60   52.29   1
   1   5  -1  237.80   50.71   1
  -1  -5  -1  229.00   48.93   1
  -1  -5  -1  259.90   55.42   1
   1   5   1  258.00   54.97   1
   1   5   1  178.50   38.18   1
  -1  -5   1  164.70   35.17   1
  -1  -5   1  238.90   50.92   1
   1  -5  -1  252.00   53.67   1
  -1   5  -1  196.50   41.85   1
   1  -5   1  234.80   54.25   1
   1  -5   1  238.80   55.29   1
  -1   5   1  231.50   53.49   1
  -1   5   1  250.70   57.98   1
  -1  -5  -1  241.90   55.84   1
  -1  -5  -1  222.10   51.23   1
   1   5   1  270.00   62.34   1
   1   5   1  218.50   50.41   1
   1  -5  -1  231.60   53.63   1
   1  -5  -1  235.30   54.35   1
  -1   5  -1  198.40   45.85   1
  -1   5  -1  231.60   53.60   1
   1  -5   1  253.50   31.25   1
  -1   5   1  257.60   31.73   1
   1   5  -1  260.50   32.12   1
  -1  -5  -1  265.80   32.76   1
   1   5   1  255.30   31.57   1
  -1  -5   1  249.20   30.69   1
   1  -5  -1  240.80   29.67   1
  -1   5  -1  237.90   29.32   1
   1  -5   2   41.98    9.36   1
   1  -5   2   30.73    6.58   1
  -1   5   2   33.82    7.22   1
  -1   5   2   41.61    9.01   1
   1   5  -2   19.23    4.63   1
   1   5  -2   32.34    7.00   1
  -1  -5  -2   28.82    6.42   1
  -1  -5  -2   33.87    7.33   1
   1   5   2   27.49    6.23   1
  -1  -5   2   34.59    7.84   1
  -1  -5   2   35.76    7.71   1
   1  -5  -2   31.18    6.66   1
  -1   5  -2   34.01    7.28   1
   1  -5   2   29.75    6.99   1
   1  -5   2   30.48    7.36   1
  -1   5   2   29.42    6.97   1
  -1   5   2   28.06    6.59   1
  -1  -5  -2   38.40    8.94   1
  -1  -5  -2   33.82    7.82   1
   1   5   2   36.19    8.36   1
   1   5   2   40.25    9.36   1
   1  -5  -2   29.64    6.92   1
   1  -5  -2   27.27    6.60   1
  -1   5  -2   32.30    7.79   1
  -1   5  -2   30.12    7.13   1
   1  -5   2   32.01    4.06   1
  -1   5   2   34.64    4.36   1
  -1  -5  -2   32.07    4.08   1
  -1  -5   2   33.10    4.15   1
   1  -5  -2   30.87    3.88   1
  -1   5  -2   34.98    4.42   1
  -1   5   3  118.70   25.40   1
   1   5  -3   77.71   16.89   1
   1   5  -3   99.34   21.24   1
  -1  -5  -3  138.10   29.49   1
   1   5   3   94.86   20.45   1
  -1  -5   3  111.30   24.11   1
  -1  -5   3  110.70   23.62   1
   1  -5  -3  100.20   21.37   1
   1  -5  -3  115.20   24.55   1
  -1   5  -3   91.68   19.56   1
   1  -5   3   78.16   18.29   1
   1  -5   3   85.44   19.85   1
  -1   5   3   86.27   20.03   1
  -1   5   3   89.44   20.74   1
   1   5  -3   88.41   20.45   1
   1   5  -3   81.06   18.74   1
  -1  -5  -3  113.90   26.29   1
  -1  -5  -3  134.70   31.16   1
   1   5   3  128.50   29.70   1
   1   5   3  127.40   29.40   1
  -1  -5   3  103.80   24.02   1
  -1  -5   3   72.47   16.74   1
   1  -5  -3   79.80   18.63   1
   1  -5  -3   92.02   21.29   1
  -1   5  -3   92.11   21.42   1
  -1   5  -3   74.88   17.57   1
   1  -5   3  147.70    9.64   1
  -1   5   3  132.90    8.65   1
   1   5  -3  128.50    8.34   1
  -1  -5  -3  150.10    9.79   1
  -1  -5   3  126.60    8.22   1
   1  -5  -3  146.30    9.49   1
  -1   5  -3  138.20    9.01   1
   1  -5   4  202.80   43.47   1
   1  -5   4  172.30   36.73   1
  -1   5   4  173.50   37.04   1
   1   5  -4  215.90   46.42   1
  -1  -5  -4  204.90   43.71   1
   1   5   4  133.60   28.67   1
  -1  -5   4  163.70   34.91   1
   1  -5  -4  140.20   29.87   1
   1  -5  -4  192.50   41.00   1
  -1   5  -4  180.80   38.52   1
   1  -5   4  146.30   33.99   1
   1  -5   4  132.30   30.69   1
  -1   5   4  163.60   37.86   1
  -1   5   4  160.20   37.06   1
   1   5  -4  170.90   39.49   1
   1   5  -4  171.90   39.67   1
  -1  -5  -4  275.20   63.60   1
   1   5   4  196.10   45.29   1
  -1  -5   4  203.10   46.92   1
  -1  -5   4  168.40   38.86   1
   1  -5  -4  162.80   37.78   1
   1  -5  -4  165.80   38.31   1
  -1   5  -4  134.00   31.23   1
  -1   5  -4  135.10   31.34   1
   1  -5   4  200.10   13.03   1
   1   5  -4  196.00   12.69   1
  -1  -5  -4  206.90   13.46   1
   1  -5  -4  191.90   12.44   1
  -1   5  -4  207.10   13.45   1
   1  -5   5   20.63    5.37   1
   1  -5   5   30.91    6.66   1
  -1   5   5   21.11    4.72   1
   1   5  -5   43.39    9.95   1
   1   5  -5   31.73    6.89   1
  -1  -5  -5   18.59    4.17   1
  -1  -5  -5   37.71    8.14   1
   1   5   5   22.25    5.29   1
  -1  -5   5   33.98    7.31   1
  -1  -5   5   25.23    6.37   1
   1  -5  -5   29.55    6.34   1
  -1   5  -5   28.21    6.07   1
   1  -5   5   19.58    4.41   1
  -1   5   5   25.55    5.50   1
  -1   5   5   24.62    5.31   1
   1   5  -5   29.84    6.43   1
   1   5  -5   24.16    5.12   1
  -1  -5  -5   28.26    5.98   1
   1   5   5   31.24    6.59   1
   1   5   5   26.02    5.55   1
  -1  -5   5   36.98    7.91   1
  -1  -5   5   27.28    5.76   1
   1  -5  -5   25.51    5.43   1
   1  -5  -5   22.34    5.02   1
  -1   5  -5   18.50    4.23   1
  -1   5   5   36.64    2.32   1
   1   5  -5   34.24    2.12   1
  -1  -5  -5   36.06    2.30   1
  -1  -5   5   35.97    2.28   1
   1  -5  -5   36.34    2.25   1
  -1   5  -5   37.47    2.38   1
   1  -5   6   62.02   13.69   1
   1  -5   6  101.10   21.62   1
  -1   5   6   73.14   15.74   1
   1   5  -6   92.27   19.77   1
   1   5  -6  128.40   27.89   1
  -1  -5  -6  110.80   23.77   1
  -1  -5  -6   84.12   18.01   1
  -1  -5   6  107.40   23.77   1
  -1  -5   6   88.59   18.93   1
   1  -5  -6   86.71   18.52   1
   1  -5  -6   77.05   16.47   1
  -1   5  -6   95.78   20.47   1
   1  -5   6   81.84   17.40   1
   1  -5   6  118.80   25.30   1
  -1   5   6   88.34   18.66   1
  -1   5   6  101.40   21.43   1
   1   5  -6  142.60   30.12   1
   1   5  -6  100.30   21.14   1
  -1  -5  -6  107.10   22.55   1
   1   5   6   96.13   20.25   1
   1   5   6   93.24   19.69   1
  -1  -5   6  147.30   31.12   1
  -1  -5   6   94.84   19.97   1
   1  -5  -6   96.95   20.59   1
   1  -5  -6   90.50   19.08   1
  -1   5  -6   85.12   18.11   1
  -1   5  -6  111.20   23.81   1
   1  -5   6   81.23    5.02   1
   1   5  -6   82.25    5.01   1
  -1  -5  -6   81.09    5.02   1
  -1  -5   6   79.76    4.88   1
   1  -5  -6   82.65    5.04   1
  -1   5  -6   86.30    5.29   1
   1  -5   7   32.59    5.20   1
  -1   5   7   34.56    5.72   1
   1   5  -7   27.39    4.37   1
   1   5  -7   18.93    5.56   1
  -1  -5  -7   32.68    5.19   1
  -1  -5  -7   34.22    5.55   1
   1   5   7   35.60    6.06   1
  -1  -5   7   30.98    4.91   1
  -1  -5   7   33.87    8.09   1
   1  -5  -7   30.61    4.85   1
  -1   5  -7   33.16    5.25   1
   1  -5   7   28.11    6.73   1
  -1   5   7   18.91    4.08   1
   1   5  -7   36.96    8.00   1
   1   5  -7   24.96    5.30   1
  -1  -5  -7   25.46    5.40   1
   1   5   7   27.05    5.72   1
   1   5   7   24.07    5.18   1
  -1  -5   7   22.81    4.82   1
  -1  -5   7   42.84    9.22   1
   1  -5  -7   18.86    4.26   1
   1  -5  -7   22.63    4.80   1
  -1   5  -7   25.63    6.31   1
   1  -5   7   21.75    2.85   1
   1   5  -7   23.89    2.85   1
  -1  -5  -7   23.30    2.92   1
  -1  -5   7   21.99    2.75   1
   1  -5  -7   26.49    3.16   1
   1  -5   8  270.20   40.84   1
  -1   5   8  321.80   48.73   1
   1   5  -8  248.20   37.53   1
  -1  -5  -8  290.40   43.93   1
  -1  -5  -8  291.90   44.09   1
   1   5   8  251.10   38.12   1
  -1  -5   8  238.60   37.07   1
  -1  -5   8  244.30   36.91   1
   1  -5  -8  267.70   40.45   1
   1  -5  -8  244.80   36.99   1
  -1   5  -8  281.10   42.45   1
   1  -5   8  343.40   69.45   1
   1  -5   8  272.30   54.79   1
  -1   5   8  235.20   47.24   1
   1   5  -8  274.80   55.14   1
   1   5  -8  386.80   77.74   1
  -1  -5  -8  389.60   78.31   1
   1   5   8  244.90   49.12   1
   1   5   8  283.50   56.92   1
  -1  -5   8  265.60   53.27   1
  -1  -5   8  463.10   93.01   1
   1  -5  -8  219.70   44.24   1
  -1   5  -8  259.00   52.48   1
  -1   5  -8  333.30   66.99   1
   1  -5   8  243.80   26.02   1
   1   5  -8  237.20   25.10   1
  -1  -5  -8  211.90   22.53   1
  -1  -5   8  261.10   27.77   1
   1  -5  -8  242.30   25.66   1
   1  -5   9  159.00   32.72   1
  -1   5   9  177.70   36.70   1
   1   5  -9  143.30   29.47   1
  -1  -5  -9  164.30   33.79   1
  -1  -5  -9  159.00   32.74   1
   1   5   9  195.00   40.39   1
  -1  -5   9  156.30   34.93   1
  -1  -5   9  147.40   30.31   1
   1  -5  -9  164.90   33.89   1
   1  -5   9  171.10   28.66   1
   1  -5   9  163.90   28.04   1
  -1   5   9  167.80   28.07   1
   1   5  -9  139.40   23.29   1
  -1  -5  -9  179.90   30.18   1
   1   5   9  145.60   24.31   1
   1   5   9  176.30   29.49   1
  -1  -5   9  149.60   24.97   1
   1  -5  -9  135.80   22.82   1
  -1   5  -9  123.00   21.01   1
  -1   5  -9  178.50   29.85   1
  -1  -5   9  166.70   17.89   1
   1  -5  -9  173.00   18.35   1
  -1   5  10   28.76    6.43   1
   1   5 -10   25.24    5.31   1
  -1  -5 -10   26.27    5.59   1
  -1  -5  10   24.74    5.20   1
  -1  -5  10    7.48   10.25   1
   1  -5 -10   27.73    5.82   1
  -1   5 -10   30.10    6.30   1
  -1   5  10   32.62    6.66   1
   1   5 -10   43.17    9.01   1
   1   5 -10   26.69    5.39   1
  -1  -5  10   50.83   10.53   1
  -1  -5  10   23.59    4.72   1
   1  -5 -10   32.15    6.87   1
  -1   5 -10   21.54    4.36   1
  -1   5 -10   21.38    6.00   1
   1  -5  10   28.29    4.02   1
   1   5 -10   29.50    3.51   1
  -1  -5  10   29.73    4.03   1
   1  -5 -10   30.66    3.62   1
   1  -5  11   -8.05    9.45   1
   1  -5  11    0.45    0.45   1
  -1   5  11   -0.21    1.51   1
   1   5 -11    0.43    0.21   1
  -1  -5 -11    0.28    0.20   1
  -1  -5 -11    0.57    0.67   1
   1   5  11   -1.80    2.47   1
  -1  -5  11    0.21    0.28   1
  -1  -5  11   -4.97   11.76   1
   1  -5 -11    0.18    0.26   1
  -1   5 -11    0.57    0.26   1
   1  -5  11    2.37    4.35   1
  -1   5  11    0.10    0.13   1
  -1   5  11    0.41    0.61   1
   1   5 -11   -0.04    1.44   1
   1   5 -11    0.01    0.31   1
  -1  -5  11    0.39    1.68   1
  -1  -5  11    0.19    0.15   1
   1  -5 -11    0.43    1.38   1
  -1   5 -11   -0.29    3.10   1
   1  -5  11    0.19    1.31   1
   1   5 -11    0.17    0.27   1
  -1  -5  11    0.53    1.20   1
   1  -5 -11    0.30    0.19   1
  -1   5 -11    0.22    0.37   1
   1  -5  12   24.65    4.85   1
  -1   5  12   34.13    7.62   1
   1   5 -12   14.42    2.79   1
  -1  -5 -12   31.80    6.14   1
   1   5  12   34.28    7.76   1
  -1  -5  12   24.09    4.68   1
  -1  -5  12   12.17   15.50   1
   1  -5 -12   20.59    3.99   1
  -1   5 -12   24.22    4.67   1
   1  -5  12   20.12    3.88   1
  -1   5  12   31.27    6.06   1
  -1   5  12   31.98    6.38   1
   1   5 -12   21.85    4.32   1
   1   5 -12   33.61    7.14   1
  -1  -5 -12   22.73    4.45   1
  -1  -5  12   24.05    4.67   1
  -1  -5  12   33.72    7.40   1
   1  -5 -12   28.54    6.26   1
   1  -5  12   29.99    2.71   1
   1   5 -12   26.25    1.60   1
  -1  -5 -12   27.24    2.43   1
  -1  -5  12   26.15    2.31   1
   1  -5 -12   27.76    1.65   1
  -1   5 -12   29.32    1.83   1
   1  -5  13    9.28    2.02   1
  -1   5  13    6.90    3.39   1
   1   5 -13    8.12    1.59   1
  -1  -5 -13    7.73    1.65   1
  -1  -5  13    8.81    1.78   1
  -1  -5  13  -24.69   19.18   1
   1  -5 -13    8.45    1.68   1
  -1   5 -13   10.03    1.95   1
   1  -5  13    7.16    1.39   1
  -1   5  13   12.81    2.89   1
  -1   5  13   10.65    2.10   1
   1   5 -13   13.20    3.73   1
   1   5 -13    8.34    1.76   1
  -1  -5 -13    8.03    1.64   1
  -1  -5  13    2.58    3.75   1
  -1  -5  13    9.64    1.92   1
   1  -5 -13   11.60    3.68   1
  -1   5 -13    8.36    1.65   1
   1  -5  13    8.39    2.03   1
  -1  -5 -13   14.83    2.13   1
  -1  -5  13   10.94    1.82   1
   1  -5 -13   11.24    0.75   1
   1  -5 -13   10.66    1.99   1
  -1   5 -13   10.92    0.87   1
   1  -5  14    4.93    1.34   1
   1   5 -14    4.80    0.96   1
  -1  -5 -14    4.78    1.10   1
   1   5  14   -0.28    3.47   1
  -1  -5  14   13.35   20.06   1
  -1  -5  14    5.09    1.11   1
   1  -5  14    1.43    8.54   1
   1  -5  14    4.43    0.91   1
  -1   5  14    6.12    1.30   1
  -1   5  14    5.86    1.79   1
   1   5 -14    3.81    2.70   1
   1   5 -14    3.83    1.07   1
  -1  -5 -14    3.68    0.91   1
   1   5  14    4.61    1.00   1
   1   5  14    1.99    2.35   1
  -1  -5  14    4.71    1.04   1
  -1  -5  14   -1.89    3.88   1
   1  -5 -14    5.67    3.18   1
   1  -5 -14    4.05    0.85   1
  -1   5 -14    4.91    1.05   1
  -1   5 -14    3.21    5.69   1
   1  -5  14    4.20    2.23   1
   1   5 -14    6.32    0.58   1
  -1  -5 -14    7.19    2.15   1
   1  -5 -14    7.94    2.42   1
   1  -5 -14    5.78    0.44   1
  -1   5 -14    5.27    0.60   1
   1  -5  15    3.00    1.37   1
  -1   5  15   -1.24    3.26   1
   1   5 -15    1.99    0.51   1
  -1  -5 -15    2.35    0.86   1
   1   5  15   -2.87    4.23   1
  -1  -5  15    2.62    0.78   1
  -1  -5  15   -3.84   18.76   1
   1  -5 -15    1.60    0.58   1
  -1   5 -15    2.60    0.60   1
   1  -5  15    2.31    0.48   1
   1  -5  15   -2.77    9.31   1
  -1   5  15    2.87    1.21   1
  -1   5  15    3.03    0.68   1
   1   5 -15    2.10    0.83   1
   1   5 -15    1.50    2.49   1
  -1  -5 -15    1.49    0.54   1
   1   5  15    2.40    0.55   1
  -1  -5  15    2.42    0.60   1
   1  -5 -15    2.91    0.60   1
   1  -5 -15    4.65    3.25   1
  -1   5 -15    2.95    0.65   1
  -1   5 -15    0.79    6.71   1
   1   5 -15    2.18    0.61   1
  -1  -5 -15    1.49    2.14   1
   1  -5 -15    1.84    0.46   1
   1  -5 -15    1.23    2.61   1
   1  -5  16   39.54    7.61   1
   1   5 -16   33.03    6.17   1
  -1  -5 -16   30.86    5.84   1
  -1  -5  16   -8.65   25.64   1
  -1  -5  16   25.76    4.89   1
   1  -5  16   25.44    4.74   1
  -1   5  16   32.62    6.43   1
  -1   5  16   36.33    6.81   1
   1   5 -16   21.25    5.17   1
   1   5 -16   25.82    5.08   1
  -1  -5 -16   28.99    5.53   1
   1   5  16   28.47    5.35   1
  -1  -5  16   27.11    5.12   1
   1  -5 -16   33.56    7.46   1
   1  -5 -16   32.69    6.09   1
  -1   5 -16    9.73    6.99   1
   1  -5 -16   24.41    4.41   1
  -1   5 -16   28.23    3.27   1
  -1   5  17    2.03    4.24   1
  -1  -5  17    1.99    0.95   1
   1  -5 -17   -0.52    2.07   1
   1  -5  17    2.44    0.49   1
   1   5 -17    2.17    1.05   1
   1   5 -17    2.37    2.95   1
  -1  -5 -17    1.44    0.69   1
   1  -5 -17    2.13    2.21   1
   1  -5 -17    0.50    0.44   1
   1  -5 -18   11.73    6.14   1
   1   5 -18    5.23    2.82   1
   1   5 -18    5.85    1.86   1
   1  -5 -18    4.92    1.88   1
  -1   5  19    4.18    5.10   1
  -1   5  19   -0.07    1.97   1
   1   5 -19    0.14    0.49   1
   1  -5 -19   -0.03    0.39   1
   1   6   0    7.65    2.55   1
  -1  -6   0    9.98    2.29   1
   1  -6   0   10.28    2.22   1
   1  -6   0   16.81    3.86   1
  -1   6   0   16.59    3.92   1
  -1   6   0   10.41    2.30   1
   1   6   0   12.17    2.86   1
  -1  -6   0   11.51    2.72   1
   1  -6   0    9.43    2.31   1
   1  -6   0   10.20    2.99   1
  -1   6   0   11.84    2.94   1
  -1   6   0   10.93    2.97   1
   1  -6   1  138.20   21.73   1
   1  -6   1  113.90   17.84   1
  -1   6   1  156.30   24.55   1
   1   6  -1  127.00   20.07   1
  -1  -6  -1  141.60   22.25   1
   1   6   1  132.30   20.90   1
  -1  -6   1  140.70   22.09   1
   1  -6  -1  119.30   18.70   1
  -1   6  -1  103.80   16.34   1
  -1   6  -1  119.90   18.81   1
   1  -6   1  146.70   33.95   1
   1  -6   1  154.60   35.93   1
  -1   6   1  158.80   36.74   1
  -1   6   1  168.70   39.12   1
  -1  -6  -1  209.50   48.39   1
  -1  -6  -1  176.20   40.69   1
   1   6   1  200.10   46.19   1
   1   6   1  148.40   34.25   1
   1  -6  -1  159.70   36.94   1
   1  -6  -1  154.20   35.83   1
  -1   6  -1  136.10   31.51   1
  -1   6  -1  148.50   34.47   1
   1  -6   2  224.10   47.75   1
   1  -6   2  191.20   40.84   1
  -1   6   2  213.60   45.49   1
  -1   6   2  254.00   54.19   1
   1   6  -2  142.80   30.70   1
  -1  -6  -2  281.10   59.94   1
  -1  -6   2  254.20   54.17   1
   1  -6  -2  243.10   51.84   1
   1  -6  -2  228.80   48.73   1
  -1   6  -2  220.90   47.06   1
   1  -6   2  199.10   46.18   1
   1  -6   2  228.30   52.78   1
  -1   6   2  200.90   46.45   1
  -1   6   2  203.80   47.16   1
  -1  -6  -2  200.80   46.34   1
   1   6   2  257.60   59.47   1
   1   6   2  210.00   48.45   1
   1  -6  -2  201.50   46.73   1
   1  -6  -2  205.10   47.39   1
  -1   6  -2  198.30   46.01   1
  -1   6  -2  192.50   44.56   1
   1  -6   2  244.90   30.22   1
  -1   6   2  221.00   27.26   1
   1   6  -2  246.50   30.41   1
  -1  -6  -2  263.90   32.55   1
   1   6   2  230.80   28.58   1
   1  -6  -2  236.00   29.08   1
  -1   6  -2  247.40   30.51   1
   1  -6   3   16.90    4.67   1
   1  -6   3    8.07    1.79   1
  -1   6   3    8.83    1.92   1
  -1   6   3   10.57    2.61   1
   1   6  -3    8.45    1.99   1
   1   6  -3    6.15    2.66   1
  -1  -6  -3    8.96    2.29   1
  -1  -6  -3    9.32    2.18   1
   1   6   3   10.85    2.43   1
   1   6   3    9.50    2.73   1
  -1  -6   3    8.51    2.79   1
  -1  -6   3    7.43    1.69   1
   1  -6  -3    6.43    1.43   1
   1  -6  -3    9.27    2.08   1
  -1   6  -3    8.93    1.97   1
   1  -6   3   10.82    2.76   1
   1  -6   3   10.59    3.07   1
  -1   6   3    9.42    2.35   1
  -1  -6  -3    8.14    1.93   1
   1   6   3    7.73    1.81   1
   1   6   3    7.56    1.81   1
   1  -6  -3   11.05    3.15   1
  -1   6  -3   10.24    2.74   1
  -1   6  -3   11.68    3.42   1
   1  -6   3    6.71    0.52   1
  -1   6   3    6.78    0.52   1
   1   6  -3    6.88    0.50   1
  -1  -6  -3    6.85    0.53   1
  -1  -6   3    7.07    0.51   1
   1  -6  -3    6.59    0.48   1
   1  -6   4   54.50    8.58   1
   1  -6   4   73.22   11.74   1
  -1   6   4   62.51    9.91   1
   1   6  -4   61.06    9.87   1
   1   6  -4   60.13    9.51   1
  -1  -6  -4   68.28   10.79   1
  -1  -6  -4   52.98    8.41   1
   1   6   4   58.60    9.40   1
   1   6   4   76.85   12.12   1
  -1  -6   4   53.17    8.38   1
  -1  -6   4   61.09    9.89   1
   1  -6  -4   51.30    8.08   1
  -1   6  -4   60.03    9.45   1
   1  -6   4   62.57   13.47   1
  -1   6   4   66.11   14.03   1
  -1   6   4   64.54   13.71   1
   1   6  -4   70.19   14.88   1
   1   6  -4   52.67   11.10   1
  -1  -6  -4   52.79   11.14   1
  -1  -6  -4   75.52   15.90   1
   1   6   4   58.03   12.23   1
   1   6   4   53.34   11.27   1
  -1  -6   4   55.08   11.60   1
  -1  -6   4   73.92   15.66   1
   1  -6  -4   72.48   15.56   1
   1  -6  -4   59.02   12.48   1
  -1   6  -4   57.56   12.34   1
   1  -6   4   63.13    7.44   1
   1   6  -4   59.17    6.89   1
  -1  -6  -4   62.52    7.36   1
  -1  -6   4   59.83    6.99   1
   1  -6  -4   58.39    6.81   1
  -1   6  -4   58.81    6.90   1
  -1   6   5   36.31    8.12   1
   1   6  -5   27.04    5.91   1
  -1  -6  -5   18.84    4.11   1
  -1  -6  -5   28.74    6.42   1
   1   6   5   19.84    4.94   1
  -1  -6   5   27.95    6.92   1
   1  -6  -5   20.15    4.35   1
   1  -6  -5   24.24    5.23   1
  -1   6  -5   20.56    4.45   1
   1  -6   5   21.47    4.84   1
   1  -6   5   22.48    4.98   1
  -1   6   5   21.34    4.60   1
  -1   6   5   25.48    5.48   1
   1   6  -5   22.85    4.83   1
   1   6  -5   26.13    5.67   1
  -1  -6  -5   22.53    4.78   1
  -1  -6  -5   27.16    5.73   1
   1   6   5   19.45    4.15   1
   1   6   5   24.06    5.09   1
  -1  -6   5   22.13    4.67   1
  -1  -6   5   22.27    4.94   1
   1  -6  -5   22.51    4.80   1
   1  -6  -5   28.48    6.34   1
  -1   6  -5   20.61    4.69   1
  -1   6  -5   26.04    6.03   1
   1  -6   5   21.99    2.75   1
  -1   6   5   22.94    2.85   1
   1   6  -5   22.00    2.62   1
  -1  -6  -5   24.31    3.01   1
  -1  -6   5   22.21    2.69   1
   1  -6  -5   21.68    2.61   1
  -1   6  -5   22.92    2.80   1
   1  -6   6    5.33    1.82   1
  -1   6   6    2.37    0.76   1
   1   6  -6    3.47    0.67   1
   1   6  -6    5.06    1.59   1
  -1  -6  -6    4.75    0.83   1
   1   6   6    4.72    1.32   1
  -1  -6   6    3.61    0.62   1
  -1  -6   6    5.79    1.72   1
   1  -6  -6    4.39    0.74   1
   1  -6  -6    4.08    0.69   1
  -1   6  -6    3.92    0.66   1
   1  -6   6    6.57    2.05   1
   1  -6   6    5.41    1.58   1
  -1   6   6    8.32    1.93   1
  -1   6   6    5.84    1.35   1
   1   6  -6    5.95    1.30   1
   1   6  -6    6.35    1.68   1
  -1  -6  -6    6.30    1.39   1
   1   6   6    5.43    1.18   1
   1   6   6    4.91    1.12   1
  -1  -6   6    5.57    1.20   1
  -1  -6   6    6.66    1.85   1
   1  -6  -6    5.95    1.31   1
   1  -6  -6    7.42    2.09   1
  -1   6  -6    7.07    2.52   1
  -1   6  -6    5.16    1.71   1
   1  -6   6    3.16    0.29   1
   1   6  -6    3.41    0.25   1
  -1  -6  -6    3.28    0.33   1
  -1  -6   6    3.46    0.27   1
   1  -6  -6    3.22    0.25   1
  -1   6  -6    3.13    0.25   1
   1  -6   7   73.97   15.26   1
   1  -6   7   75.41   16.94   1
  -1   6   7  103.20   21.57   1
   1   6  -7   74.24   15.34   1
   1   6  -7   71.12   15.59   1
  -1  -6  -7   52.78   10.98   1
  -1  -6  -7   72.64   14.98   1
   1   6   7   54.14   11.48   1
  -1  -6   7   64.27   13.24   1
  -1  -6   7   49.88   11.66   1
   1  -6  -7   66.22   13.64   1
   1  -6  -7   64.62   13.31   1
  -1   6  -7   68.90   14.20   1
   1  -6   7   89.05   18.29   1
   1  -6   7   61.01   12.46   1
  -1   6   7   69.37   14.02   1
   1   6  -7   74.01   14.88   1
   1   6  -7   73.30   14.89   1
  -1  -6  -7   71.39   14.36   1
   1   6   7   63.94   12.89   1
   1   6   7   74.43   14.95   1
  -1  -6   7   72.11   14.49   1
  -1  -6   7   87.75   17.84   1
   1  -6  -7   67.22   13.51   1
   1  -6  -7   64.67   13.21   1
  -1   6  -7   68.17   13.93   1
  -1   6  -7   74.59   15.54   1
   1  -6   7   73.62    8.06   1
   1   6  -7   66.95    7.15   1
  -1  -6  -7   70.82    7.67   1
  -1  -6   7   67.87    7.33   1
   1  -6  -7   63.96    6.84   1
   1  -6   8    6.75    7.42   1
   1  -6   8    9.98    2.17   1
  -1   6   8    5.79    2.24   1
   1   6  -8    3.82    4.14   1
   1   6  -8    8.02    1.74   1
  -1  -6  -8    8.26    1.79   1
   1   6   8   13.02    3.71   1
  -1  -6   8    8.23    1.75   1
  -1  -6   8    4.33    6.78   1
   1  -6  -8    8.57    1.85   1
   1  -6  -8    9.21    1.95   1
  -1   6  -8    9.69    2.06   1
   1  -6   8    9.40    2.30   1
   1  -6   8    6.77    3.05   1
  -1   6   8    7.50    1.64   1
   1   6  -8    9.36    2.33   1
   1   6  -8    9.64    1.99   1
  -1  -6  -8    9.22    1.91   1
   1   6   8    9.02    1.85   1
   1   6   8    7.83    1.68   1
  -1  -6   8   10.53    2.86   1
  -1  -6   8   11.26    2.29   1
   1  -6  -8    9.49    1.95   1
   1  -6  -8    7.63    2.03   1
  -1   6  -8    8.48    3.37   1
  -1   6  -8   10.27    2.48   1
   1  -6   8    8.42    1.36   1
  -1  -6  -8    9.72    1.25   1
  -1  -6   8   10.25    1.40   1
   1  -6  -8    9.19    1.09   1
   1  -6   9   37.09   10.86   1
   1  -6   9   58.74    9.05   1
  -1   6   9   60.51    9.67   1
   1   6  -9   48.97    7.53   1
  -1  -6  -9   54.85    8.51   1
  -1  -6  -9   51.77    7.95   1
   1   6   9   48.60    7.87   1
  -1  -6   9   48.45    7.44   1
  -1  -6   9   49.18   11.25   1
   1  -6  -9   49.89    7.65   1
  -1   6  -9   54.38    8.34   1
   1  -6   9   29.70    7.56   1
   1  -6   9   68.74   13.95   1
  -1   6   9   49.06    9.90   1
   1   6  -9   49.44   10.17   1
   1   6  -9   50.41   10.08   1
  -1  -6  -9   45.01    9.01   1
   1   6   9   45.73    9.13   1
   1   6   9   51.86   10.43   1
  -1  -6   9   51.81   10.33   1
  -1  -6   9   55.43   11.54   1
   1  -6  -9   41.85    8.67   1
   1  -6  -9   55.17   11.01   1
  -1   6  -9   67.83   13.69   1
  -1   6  -9   40.57    9.32   1
   1  -6   9   52.51    3.40   1
   1   6  -9   52.61    3.21   1
  -1  -6  -9   52.35    3.25   1
  -1  -6   9   52.45    3.33   1
   1  -6  -9   52.64    3.21   1
   1  -6  10   50.78    7.86  -1
  -1   6  10   53.49    8.94  -1
   1   6 -10   44.67    6.88  -1
  -1  -6 -10   60.98    9.48  -1
  -1  -6 -10   50.80    7.81  -1
   1   6  10   57.09    9.77  -1
  -1  -6  10   36.51   16.24  -1
  -1  -6  10   44.16    6.80  -1
   1  -6 -10   52.61    8.11  -1
   1  -6 -10   59.59    9.14  -1
  -1   6 -10   53.85    8.27  -1
   1   6 -10   44.49    9.37  -1
   1   6 -10   41.39    8.30  -1
  -1  -6 -10   31.33    6.29  -1
   1   6  10   42.53    8.60  -1
   1   6  10   38.68    7.73  -1
  -1  -6  10   42.17    8.42  -1
  -1  -6  10   36.00    7.93  -1
  -1   6 -10   30.73    8.11  -1
  -1   6 -10   32.89    6.65  -1
   1   6 -10   39.33    4.61  -1
  -1  -6 -10   42.94    5.12  -1
  -1  -6  10   36.79    4.74  -1
   1  -6 -10   38.05    4.45  -1
  -1   6 -10   33.69    4.15  -1
   1  -6  11    7.72    1.61   1
   1  -6  11   -2.43   11.98   1
  -1   6  11    9.85    3.31   1
   1   6 -11    7.48    1.50   1
  -1  -6 -11   10.62    2.10   1
  -1  -6 -11    9.09    2.00   1
   1   6  11   10.60    3.49   1
  -1  -6  11   11.37   12.18   1
  -1  -6  11    7.56    1.52   1
   1  -6 -11    8.44    1.71   1
   1  -6 -11    5.99    1.23   1
  -1   6 -11    8.61    1.71   1
   1  -6  11    4.85    6.52   1
   1  -6  11    8.89    1.82   1
  -1   6  11    9.74    2.29   1
   1   6 -11    9.49    2.04   1
   1   6 -11   10.52    3.06   1
  -1  -6 -11   15.19    3.83   1
  -1  -6 -11    6.64    1.45   1
   1   6  11    8.71    1.81   1
   1   6  11   10.08    2.33   1
  -1  -6  11    4.46    2.89   1
  -1  -6  11    8.95    1.86   1
   1  -6 -11    9.31    2.83   1
  -1   6 -11    8.34    5.07   1
  -1   6 -11    4.97    1.10   1
   1  -6  11    6.96    0.86   1
   1   6 -11    7.29    0.50   1
  -1  -6 -11    6.81    0.51   1
  -1  -6  11    6.78    0.77   1
   1  -6 -11    7.40    0.49   1
  -1   6 -11    7.49    0.56   1
   1  -6  12   -8.04   21.15   1
   1  -6  12   32.92    6.30   1
  -1   6  12   29.17    6.94   1
   1   6 -12   32.32    6.12   1
  -1  -6 -12   36.17    6.96   1
   1   6  12   34.10    8.11   1
  -1  -6  12   36.32    6.89   1
   1  -6 -12   27.61    5.27   1
   1  -6 -12   31.15    5.92   1
  -1   6 -12   40.32    7.62   1
   1  -6  12   36.09    6.96   1
   1  -6  12    8.50    9.09   1
  -1   6  12   38.02    7.56   1
   1   6 -12   36.31    7.71   1
   1   6 -12   34.31    6.70   1
  -1  -6 -12   67.29   13.57   1
  -1  -6 -12   31.68    6.17   1
   1   6  12   52.34   10.36   1
   1   6  12   31.26    6.05   1
  -1  -6  12   35.13    6.80   1
   1  -6 -12   38.94    8.24   1
  -1   6 -12   23.44    4.56   1
  -1   6 -12   25.67    7.89   1
   1  -6  12   41.19    5.80   1
   1   6 -12   36.86    4.11   1
  -1  -6 -12   35.08    3.98   1
  -1  -6  12   40.22    5.54   1
   1  -6 -12   45.62    5.01   1
   1  -6  13   18.03   25.09   1
   1  -6  13   11.12    2.24   1
  -1   6  13    8.22    3.97   1
   1   6 -13   12.91    2.44   1
  -1  -6 -13   11.59    2.30   1
  -1  -6 -13   12.84    2.48   1
   1   6  13    4.63    3.31   1
  -1  -6  13    6.48   18.45   1
  -1  -6  13   11.68    2.26   1
   1  -6 -13    9.38    1.85   1
  -1   6 -13   14.90    2.79   1
   1  -6  13   -4.38    9.30   1
   1  -6  13   11.68    2.38   1
  -1   6  13   12.60    3.09   1
   1   6 -13   10.69    2.33   1
   1   6 -13   11.90    3.87   1
  -1  -6 -13   23.92    5.87   1
  -1  -6 -13    9.39    2.01   1
   1   6  13   19.10    4.47   1
   1   6  13   12.02    2.48   1
  -1  -6  13   13.16    2.73   1
  -1  -6  13    1.68    4.14   1
   1  -6 -13   10.70    4.11   1
  -1   6 -13   10.33    2.14   1
  -1   6 -13   11.92    6.87   1
   1   6 -13   12.35    1.48   1
  -1  -6 -13    9.14    1.22   1
  -1  -6 -13   10.30    2.63   1
  -1  -6  13   10.89    2.71   1
   1  -6 -13   17.05    1.90   1
  -1   6 -13   12.15    1.56   1
   1  -6  14    7.44    1.76   1
  -1   6  14    3.76    3.75   1
   1   6 -14    6.28    1.30   1
  -1  -6 -14    5.21    1.14   1
  -1  -6 -14    5.34    1.36   1
   1   6  14    3.78    3.35   1
  -1  -6  14   -0.69   21.01   1
  -1  -6  14    6.63    1.45   1
   1  -6 -14    5.65    1.25   1
  -1   6 -14    7.20    1.46   1
   1  -6  14    5.85    1.18   1
   1  -6  14   -4.77    8.94   1
  -1   6  14    7.57    2.08   1
   1   6 -14    6.27    2.96   1
   1   6 -14    5.63    1.36   1
  -1  -6 -14    9.96    3.40   1
  -1  -6 -14    4.87    1.14   1
   1   6  14    5.81    2.31   1
   1   6  14    5.80    1.21   1
  -1  -6  14   -0.03    3.94   1
  -1  -6  14    7.27    1.52   1
   1  -6 -14    8.34    3.48   1
  -1   6 -14    7.58    1.56   1
  -1   6 -14    6.30    7.02   1
   1  -6  14    9.54    2.53   1
   1   6 -14    8.34    0.65   1
  -1  -6 -14    9.20    2.33   1
  -1  -6  14    7.97    2.19   1
   1  -6 -14    7.98    0.53   1
   1  -6 -14    7.92    2.37   1
  -1   6 -14    7.94    0.71   1
   1  -6  15    1.46    0.46   1
  -1   6  15    0.84    1.56   1
   1   6 -15    1.05    0.23   1
  -1  -6 -15    1.10    0.37   1
  -1  -6  15    1.01    0.27   1
  -1  -6  15    8.12    5.80   1
   1  -6 -15    0.18    0.35   1
   1  -6 -15    0.23    0.34   1
  -1   6 -15    1.61    0.28   1
   1  -6  15    1.81    0.35   1
  -1   6  15    2.31    0.51   1
  -1  -6 -15    1.24    0.49   1
  -1  -6 -15    3.18    2.11   1
   1   6  15    0.08    1.75   1
   1   6  15    1.82    0.41   1
  -1  -6  15    1.45    0.40   1
  -1   6 -15    2.03    0.44   1
   1   6 -15    1.12    0.46   1
  -1  -6 -15   -0.06    0.36   1
  -1  -6 -15    1.06    2.35   1
   1  -6 -15    0.38    2.51   1
   1  -6 -15    1.77    0.40   1
  -1   6 -15    1.32    0.56   1
   1  -6  16    2.71    1.23  -1
  -1   6  16   -3.49    5.67  -1
   1   6 -16    2.64    0.62  -1
   1   6  16    0.24    3.98  -1
  -1  -6  16  -13.55   26.65  -1
  -1  -6  16    3.11    0.79  -1
   1  -6 -16    2.14    1.79  -1
   1  -6  16    1.29    9.00  -1
   1  -6  16    3.46    0.68  -1
  -1   6  16    1.93    0.50  -1
  -1   6  16    3.28    1.33  -1
   1   6 -16    3.15    1.04  -1
   1   6 -16    2.46    2.58  -1
  -1  -6 -16    3.13    0.90  -1
  -1  -6 -16    4.04    2.46  -1
   1   6  16    4.39    0.93  -1
   1   6  16    0.85    2.32  -1
  -1  -6  16    3.76    0.83  -1
  -1  -6  16   -0.70    4.52  -1
   1  -6 -16    3.29    2.65  -1
  -1   6 -16    1.31    6.86  -1
  -1   6 -16    5.64    1.16  -1
   1  -6 -16    2.98    0.55  -1
   1  -6 -16    3.48    2.95  -1
  -1   6 -16    2.98    0.72  -1
  -1   6  17   -0.69    5.16   1
   1  -6 -17    0.06    0.86   1
   1  -6 -17   -2.41    3.47   1
   1  -6  17    2.91    0.58   1
   1   6 -17    1.69    1.05   1
   1   6 -17    1.82    2.86   1
   1   6 -17    1.60    0.55   1
   1  -6 -17    0.94    0.35   1
   1  -6 -18    0.52    4.80   1
   1  -6 -18    0.08    0.88   1
   1   6 -18   -0.12    1.53   1
   1   6 -18    0.32    0.97   1
  -1  -6  18    0.22    0.36   1
  -1  -6  18    0.42    2.39   1
   1   6 -18    0.27    0.40   1
   1  -6 -18    0.25    1.66   1
   1  -6 -18    0.11    0.28   1
   1   7   0    1.14    2.21   1
  -1  -7   0    0.22    0.49   1
   1  -7   0    0.25    0.90   1
  -1   7   0    0.19    0.38   1
   1   7   0    0.04    0.21   1
   1   7   0    0.13    0.29   1
  -1  -7   0    0.03    0.53   1
  -1  -7   0    0.02    0.29   1
   1  -7   0   -0.04    1.44   1
   1  -7   0    0.10    0.43   1
  -1   7   0    0.23    0.61   1
  -1   7   0    0.04    1.12   1
   1   7   0    0.08    0.28   1
  -1  -7   0    0.14    0.22   1
   1  -7   0    0.06    0.22   1
  -1   7   0    0.13    0.23   1
   1  -7   1  220.20   47.07   1
   1  -7   1  187.30   39.95   1
  -1   7   1  263.20   56.27   1
  -1   7   1  220.20   46.98   1
   1   7  -1  233.20   50.03   1
  -1  -7  -1  192.30   41.09   1
   1   7   1  180.20   38.66   1
   1   7   1  250.20   53.47   1
  -1  -7   1  223.50   47.76   1
  -1  -7   1  212.80   45.67   1
   1  -7  -1  197.80   42.21   1
   1  -7  -1  149.60   31.95   1
  -1   7  -1  237.40   50.74   1
  -1   7  -1  193.40   41.30   1
   1  -7   1  235.70   49.87   1
   1  -7   1  204.70   43.15   1
  -1   7   1  233.50   49.24   1
  -1  -7  -1  234.50   49.40   1
   1   7   1  178.90   37.65   1
   1   7   1  216.80   45.64   1
   1  -7  -1  232.90   49.29   1
  -1   7  -1  202.40   42.69   1
  -1   7  -1  217.00   45.88   1
   1  -7   1  228.40   26.39   1
  -1   7   1  235.90   27.25   1
   1   7  -1  215.90   24.96   1
  -1  -7  -1  213.10   24.61   1
   1   7   1  245.50   28.44   1
  -1  -7   1  208.80   24.11   1
   1  -7  -1  218.20   25.20   1
   1  -7   2  234.60   36.93   1
   1  -7   2  193.90   30.44   1
  -1   7   2  261.20   41.06   1
  -1   7   2  228.60   35.88   1
   1   7  -2  179.80   28.56   1
   1   7  -2  211.00   33.16   1
  -1  -7  -2  193.80   30.47   1
  -1  -7  -2  234.20   36.92   1
   1   7   2  263.20   41.34   1
  -1  -7   2  250.10   39.29   1
   1  -7  -2  225.10   35.32   1
   1  -7  -2  238.30   37.43   1
  -1   7  -2  229.10   35.96   1
   1  -7   2  197.30   41.77   1
  -1   7   2  210.50   44.39   1
  -1  -7  -2  154.20   32.44   1
  -1  -7  -2  242.10   50.99   1
   1   7   2  188.90   39.76   1
   1  -7  -2  202.40   42.84   1
  -1   7  -2  199.80   42.17   1
   1  -7   2  228.20   26.38   1
  -1   7   2  210.90   24.36   1
   1   7  -2  203.00   23.45   1
  -1  -7  -2  223.50   25.83   1
  -1  -7   2  221.70   25.61   1
   1  -7  -2  211.70   24.44   1
  -1   7  -2  218.00   25.17   1
   1  -7   3   21.97    3.61   1
   1  -7   3   20.08    3.18   1
  -1   7   3   23.33    3.69   1
  -1   7   3   22.24    3.60   1
   1   7  -3   19.97    3.24   1
  -1  -7  -3   24.45    3.98   1
   1   7   3   25.04    4.00   1
  -1  -7   3   23.12    3.98   1
   1  -7  -3   21.77    3.46   1
   1  -7  -3   18.94    3.01   1
  -1   7  -3   17.63    2.81   1
   1  -7   3   29.90    6.71   1
  -1   7   3   24.84    5.41   1
  -1   7   3   28.21    6.08   1
  -1  -7  -3   22.02    4.65   1
  -1  -7  -3   29.62    6.30   1
   1   7   3   23.24    4.92   1
   1   7   3   18.55    3.94   1
   1  -7  -3   29.62    6.64   1
   1  -7  -3   26.73    5.71   1
  -1   7  -3   29.68    6.50   1
   1  -7   3   19.37    1.24   1
  -1   7   3   19.17    1.23   1
   1   7  -3   18.77    1.19   1
  -1  -7  -3   20.43    1.31   1
  -1  -7   3   19.95    1.26   1
   1  -7  -3   18.51    1.17   1
  -1   7  -3   19.64    1.25   1
   1  -7   4  295.00   62.90   1
  -1   7   4  394.90   84.37   1
   1   7  -4  358.50   76.53   1
   1   7  -4  441.80   94.58   1
  -1  -7  -4  372.30   79.49   1
  -1  -7  -4  379.10   80.90   1
   1   7   4  327.70   70.16   1
   1   7   4  318.60   67.97   1
  -1  -7   4  244.50   52.18   1
   1  -7  -4  292.50   62.41   1
   1  -7  -4  312.50   66.68   1
   1  -7   4  306.50   53.82   1
   1  -7   4  325.40   57.05   1
  -1   7   4  327.00   57.31   1
  -1   7   4  347.20   60.85   1
   1   7  -4  323.70   56.74   1
   1   7  -4  290.20   50.81   1
  -1  -7  -4  273.20   47.81   1
  -1  -7  -4  277.10   48.53   1
   1   7   4  302.20   52.89   1
   1   7   4  234.30   41.03   1
  -1  -7   4  315.50   55.26   1
  -1  -7   4  334.90   58.67   1
   1  -7  -4  319.80   56.01   1
   1  -7  -4  334.50   58.74   1
  -1   7  -4  309.50   54.31   1
  -1   7  -4  305.00   53.59   1
   1   7  -4  280.00   16.96   1
  -1  -7  -4  256.40   15.56   1
  -1  -7   4  253.90   15.38   1
   1  -7  -4  264.70   16.03   1
  -1   7  -4  274.70   16.65   1
   1  -7   5  344.10   73.89   1
   1  -7   5  244.70   52.23   1
   1   7  -5  271.70   58.03   1
   1   7  -5  266.20   57.26   1
  -1  -7  -5  284.70   60.80   1
  -1  -7  -5  235.50   50.37   1
   1   7   5  243.10   52.22   1
  -1  -7   5  294.20   62.79   1
  -1  -7   5  266.40   57.32   1
   1  -7  -5  205.70   43.92   1
   1  -7  -5  233.30   49.79   1
  -1   7  -5  261.30   55.75   1
   1  -7   5  191.00   40.34   1
   1  -7   5  217.80   46.09   1
  -1   7   5  248.80   52.45   1
  -1   7   5  253.10   53.38   1
   1   7  -5  238.60   50.21   1
   1   7  -5  263.00   55.51   1
  -1  -7  -5  243.50   51.23   1
  -1  -7  -5  216.40   45.57   1
   1   7   5  204.80   43.11   1
   1   7   5  217.50   45.77   1
  -1  -7   5  309.90   65.35   1
  -1  -7   5  250.10   52.63   1
   1  -7  -5  231.80   48.82   1
   1  -7  -5  244.90   51.85   1
  -1   7  -5  207.40   44.03   1
  -1   7  -5  196.50   41.59   1
   1  -7   5  261.10   30.21   1
  -1   7   5  245.00   28.33   1
   1   7  -5  256.70   29.61   1
  -1  -7  -5  258.40   29.87   1
  -1  -7   5  255.90   29.56   1
   1  -7  -5  262.20   30.24   1
  -1   7  -5  250.20   28.91   1
   1  -7   6   46.39    7.34   1
   1  -7   6   34.11    5.18   1
  -1   7   6   37.31    5.77   1
   1   7  -6   33.31    5.10   1
  -1  -7  -6   41.85    6.38   1
  -1  -7  -6   32.78    5.04   1
   1   7   6   35.51    5.57   1
  -1  -7   6   35.32    5.37   1
  -1  -7   6   37.00    5.94   1
   1  -7  -6   31.98    4.86   1
   1  -7  -6   43.77    6.66   1
  -1   7  -6   34.83    5.29   1
   1  -7   6   39.01    8.12   1
   1  -7   6   48.87   10.08   1
  -1   7   6   58.61   11.89   1
  -1   7   6   46.48    9.40   1
   1   7  -6   71.01   14.52   1
   1   7  -6   55.02   11.06   1
  -1  -7  -6   45.42    9.16   1
   1   7   6   43.33    8.72   1
  -1  -7   6   54.77   11.00   1
   1  -7  -6   42.45    8.56   1
   1  -7  -6   57.80   11.92   1
  -1   7  -6   56.19   11.87   1
   1  -7   6   45.32    5.00   1
  -1  -7  -6   41.65    4.56   1
  -1  -7   6   47.36    5.15   1
   1  -7  -6   37.99    4.10   1
  -1   7   7   36.13    8.14   1
   1   7  -7   46.81   11.23   1
   1   7  -7   56.65   11.75   1
  -1  -7  -7   49.77   10.41   1
  -1  -7  -7   48.92   10.12   1
   1   7   7   70.67   15.37   1
  -1  -7   7   42.39   10.68   1
  -1  -7   7   56.31   11.61   1
   1  -7  -7   60.14   12.41   1
   1  -7  -7   44.05    9.11   1
  -1   7   7   47.89    9.74   1
  -1   7   7   46.98    9.49   1
   1   7  -7   51.25   10.60   1
  -1  -7  -7   43.51    8.78   1
  -1  -7  -7   60.39   12.12   1
   1   7   7   40.78    8.24   1
   1   7   7   48.49    9.76   1
  -1  -7   7   33.29    7.27   1
   1  -7  -7   47.24    9.51   1
   1  -7  -7   44.93    9.37   1
  -1   7  -7   41.62    9.29   1
  -1   7  -7   53.38   11.12   1
   1  -7   7   60.69    3.54   1
   1   7  -7   58.51    3.30   1
  -1  -7  -7   59.85    3.42   1
  -1  -7   7   58.34    3.35   1
   1  -7   8   36.92    7.76   1
  -1   7   8   36.57    8.34   1
   1   7  -8   32.21    6.79   1
  -1  -7  -8   30.39    6.49   1
  -1  -7  -8   34.67    7.27   1
   1   7   8   41.88   10.17   1
  -1  -7   8   33.53    7.01   1
   1  -7  -8   29.63    6.22   1
   1  -7  -8   29.18    6.11   1
   1  -7   8   22.57    5.45   1
   1  -7   8   29.67    6.16   1
  -1   7   8   32.20    6.57   1
   1   7  -8   28.12    6.00   1
   1   7  -8   37.03    7.41   1
  -1  -7  -8   42.12    8.39   1
  -1  -7  -8   26.79    5.39   1
   1   7   8   28.47    5.74   1
   1   7   8   31.48    6.30   1
  -1  -7   8   38.29    7.64   1
   1  -7  -8   30.83    6.56   1
  -1   7  -8   42.06    8.75   1
  -1   7  -8   29.31    7.08   1
   1  -7   8   37.50    4.68   1
   1   7  -8   31.92    3.73   1
  -1  -7  -8   39.20    4.67   1
  -1  -7   8   32.00    3.88   1
   1  -7  -8   34.38    4.02   1
   1  -7   9   10.31    9.84   1
  -1   7   9   10.70    4.62   1
   1   7  -9    8.78    1.95   1
  -1  -7  -9   11.21    2.61   1
  -1  -7  -9    9.66    2.10   1
  -1  -7   9    8.26    1.78   1
  -1  -7   9    2.18    9.51   1
   1  -7  -9   10.18    2.18   1
  -1   7  -9    9.23    1.99   1
   1  -7   9   13.45    3.18   1
  -1   7   9    9.95    2.27   1
   1   7  -9    8.78    2.56   1
   1   7  -9   10.74    2.20   1
  -1  -7  -9    8.32    1.74   1
   1   7   9    7.85    1.67   1
   1   7   9    9.06    1.85   1
  -1  -7   9    4.58    2.66   1
  -1  -7   9   11.35    2.29   1
   1  -7  -9    6.55    2.28   1
   1  -7  -9   10.42    2.11   1
  -1   7  -9   12.84    2.91   1
   1   7  -9    8.03    0.54   1
  -1  -7   9    8.19    0.66   1
   1  -7  -9    8.17    0.55   1
   1  -7  10   31.66    6.12   1
   1  -7  10   11.74   11.78   1
  -1   7  10   19.60    5.29   1
   1   7 -10   27.92    5.40   1
  -1  -7 -10   33.12    6.38   1
  -1  -7 -10   33.88    6.63   1
   1   7  10   38.68    8.67   1
  -1  -7  10   26.80    5.16   1
  -1  -7  10   21.88   12.09   1
   1  -7 -10   32.82    6.31   1
   1  -7 -10   30.75    5.93   1
  -1   7 -10   32.67    6.27   1
   1  -7  10   56.70   11.89   1
  -1   7  10   37.55    7.82   1
   1   7 -10   31.71    7.06   1
   1   7 -10   33.55    6.87   1
  -1  -7 -10   28.24    5.80   1
   1   7  10   28.41    5.80   1
   1   7  10   35.39    7.30   1
  -1  -7  10   34.33    6.99   1
   1  -7 -10   32.89    7.27   1
   1  -7 -10   32.39    6.59   1
  -1   7 -10   32.87    6.82   1
  -1   7 -10   31.00    8.33   1
   1  -7  10   29.79    3.71   1
   1   7 -10   34.80    3.85   1
  -1  -7 -10   37.91    4.28   1
  -1  -7  10   34.88    4.17   1
   1  -7 -10   33.29    3.68   1
  -1   7 -10   34.87    3.97   1
   1  -7  11   16.49    3.20   1
   1   7  11    8.73    4.28   1
  -1  -7  11    6.11   14.03   1
  -1  -7  11   15.36    2.95   1
   1  -7 -11   16.51    3.18   1
   1  -7 -11   15.37    2.97   1
   1  -7  11   -0.96    6.26   1
  -1   7  11   16.36    2.84   1
   1   7 -11   17.76    3.86   1
   1   7 -11   23.13    3.80   1
  -1  -7 -11   18.73    3.10   1
   1   7  11   22.43    3.77   1
   1   7  11   17.08    2.78   1
  -1  -7  11   19.55    3.16   1
   1  -7 -11   19.06    3.07   1
   1  -7 -11   13.67    3.08   1
  -1   7 -11   13.60    6.00   1
  -1   7 -11   17.09    2.83   1
   1  -7  11   19.82    1.64   1
   1   7 -11   19.56    1.19   1
  -1  -7 -11   20.30    1.26   1
  -1  -7  11   18.26    1.47   1
   1  -7 -11   18.18    1.09   1
  -1   7 -11   20.97    1.34   1
   1  -7  12   15.96    3.12   1
   1  -7  12   25.34   22.61   1
  -1   7  12   14.62    4.54   1
   1   7 -12   13.71    2.65   1
  -1  -7 -12   24.53    4.82   1
   1   7  12   16.76    6.02   1
  -1  -7  12   -3.78   13.59   1
   1  -7 -12   17.28    3.35   1
   1  -7 -12   17.50    3.40   1
  -1   7 -12   15.86    3.03   1
   1  -7  12   15.52    3.00   1
   1  -7  12   -3.02    7.99   1
  -1   7  12   25.23    5.18   1
   1   7 -12   19.48    3.85   1
   1   7 -12   17.66    4.46   1
  -1  -7 -12   13.86    2.77   1
   1   7  12   16.40    3.20   1
   1   7  12   22.36    4.58   1
  -1  -7  12    4.31    4.36   1
  -1  -7  12   17.01    3.32   1
   1  -7 -12   18.04    3.49   1
   1  -7 -12   20.42    5.07   1
  -1   7 -12   15.40    6.48   1
  -1   7 -12   10.80    2.15   1
   1  -7  12   14.05    1.22   1
   1   7 -12   12.59    0.79   1
  -1  -7 -12   14.76    0.96   1
  -1  -7  12   15.29    1.23   1
  -1   7 -12   14.29    0.92   1
   1  -7  13   20.88   25.76   1
   1  -7  13   10.81    2.15   1
  -1   7  13   10.87    5.29   1
   1   7 -13   10.05    1.93   1
  -1  -7 -13   12.34    2.49   1
  -1  -7 -13   11.52    2.21   1
   1   7  13    7.54    4.30   1
  -1  -7  13   13.40    2.56   1
  -1  -7  13   -2.48   18.61   1
   1  -7 -13    7.63    1.54   1
   1  -7 -13   17.61    3.35   1
  -1   7 -13   11.38    2.15   1
   1  -7  13   -6.94    9.27   1
   1  -7  13    9.82    2.01   1
  -1   7  13   14.05    3.37   1
   1   7 -13   11.61    2.53   1
   1   7 -13    9.72    3.47   1
  -1  -7 -13   23.33    5.85   1
   1   7  13   16.09    3.78   1
  -1  -7  13   11.28    2.35   1
  -1  -7  13   -0.25    4.36   1
   1  -7 -13   10.71    2.19   1
   1  -7 -13   11.37    3.81   1
  -1   7 -13   15.50    8.79   1
  -1   7 -13    8.61    1.81   1
   1  -7  13   12.43    3.22   1
   1   7 -13   10.91    1.33   1
  -1  -7 -13   10.03    2.72   1
  -1  -7 -13   10.28    1.33   1
   1  -7 -13   10.22    1.20   1
  -1   7 -13   12.17    1.57   1
   1  -7  14   -5.05    6.56   1
  -1   7  14    1.03    1.67   1
   1   7 -14    0.70    0.19   1
  -1  -7 -14    0.49    0.29   1
  -1  -7 -14    0.71    0.26   1
   1   7  14   -0.21    1.80   1
  -1  -7  14    0.83    0.23   1
   1  -7 -14    0.77    0.42   1
   1  -7 -14    0.61    0.29   1
  -1   7 -14    1.17    0.22   1
   1  -7  14   -1.00   11.11   1
   1  -7  14    1.32    0.28   1
  -1   7  14    1.46    1.11   1
   1   7 -14    0.99    2.80   1
   1   7 -14    0.79    0.61   1
  -1  -7 -14    3.32    2.53   1
  -1  -7 -14    0.68    0.51   1
   1   7  14    0.44    1.44   1
   1   7  14    0.91    0.29   1
  -1  -7  14    1.48    0.43   1
   1  -7 -14    0.46    2.24   1
   1  -7 -14    0.70    0.16   1
  -1   7 -14    1.48    0.38   1
  -1   7 -14    1.84    8.49   1
   1  -7  14   -0.82    2.44   1
  -1  -7 -14    0.50    0.38   1
  -1  -7  14    2.12    2.32   1
   1  -7 -14    0.48    0.22   1
   1  -7  15   21.59    4.20   1
   1  -7  15   -5.97   23.30   1
  -1   7  15   12.68    6.19   1
   1   7 -15   19.10    3.61   1
  -1  -7 -15   19.46    3.78   1
  -1  -7 -15   16.04    3.10   1
   1   7  15    6.41    5.49   1
  -1  -7  15   19.47    3.71   1
  -1  -7  15    3.25   21.19   1
  -1   7 -15   19.59    3.68   1
   1  -7  15   18.46    3.44   1
  -1   7  15   14.32    3.11   1
   1   7 -15   17.54    3.48   1
  -1  -7 -15   27.02    6.00   1
   1   7  15   23.83    5.19   1
  -1  -7  15   20.81    3.94   1
   1  -7 -15   14.81    4.20   1
  -1   7 -15   28.41    5.33   1
  -1   7 -15   19.74    9.34   1
   1  -7  15    8.84    3.89   1
  -1  -7 -15   15.06    1.88   1
  -1  -7 -15   17.24    4.10   1
  -1  -7  15   14.28    3.66   1
   1  -7 -15   12.22    3.86   1
  -1   7 -15   20.85    2.49   1
  -1  -7 -16   -0.10    0.32   1
   1   7  16    1.58    1.91   1
  -1  -7  16    1.17    0.29   1
   1  -7 -16    0.22    1.08   1
   1  -7 -16   -0.04    0.62   1
   1  -7  16    1.49    0.31   1
   1  -7  16    5.28   11.03   1
  -1   7  16    1.71    1.24   1
   1   7 -16    1.05    3.48   1
   1   7 -16    1.65    0.81   1
  -1  -7 -16    1.19    0.67   1
  -1  -7 -16    2.32    2.60   1
   1   7  16    0.28    2.00   1
   1   7  16    1.70    0.46   1
  -1  -7  16    0.89    5.66   1
  -1  -7  16    1.77    0.49   1
   1  -7 -16    1.62    2.97   1
  -1   7 -16    3.60    8.14   1
  -1   7 -16    2.60    0.59   1
   1  -7  16    0.69    0.58   1
   1   7 -16    0.83    0.18   1
  -1  -7 -16    0.10    0.22   1
   1  -7 -16    0.19    0.12   1
   1  -7 -16    0.68    0.66   1
  -1   7  17   -1.65    4.85   1
   1  -7 -17   -0.38    1.10   1
   1   7 -17    0.54    0.82   1
   1   7 -17   -1.02    3.52   1
  -1  -7  17    0.76    0.36   1
   1   7 -17    0.40    0.42   1
   1  -7 -17    0.73    2.75   1
  -1   7  18    1.82    2.30   1
   1   7 -18    0.27    1.00   1
   1   7 -18   -1.61    2.15   1
  -1  -7  18    0.36    2.72   1
  -1  -7  18    0.34    0.33   1
   1   7 -18    0.22    0.38   1
   1  -7 -18   -0.05    0.26   1
   1   8   0  188.30   40.28   1
   1   8   0  137.60   29.80   1
  -1  -8   0  153.60   32.85   1
  -1  -8   0  120.00   25.90   1
   1  -8   0  169.30   36.28   1
   1  -8   0  163.90   34.99   1
  -1   8   0  145.10   31.02   1
  -1   8   0  175.10   37.55   1
   1   8   0  132.00   27.82   1
   1   8   0  117.40   24.74   1
  -1  -8   0  123.50   26.08   1
   1  -8   0  143.00   30.17   1
   1  -8   0  125.30   26.73   1
  -1   8   0  138.00   29.16   1
  -1   8   0  140.80   29.88   1
   1   8   0  195.60   11.91   1
  -1  -8   0  198.60   12.06   1
   1  -8   0  195.70   11.90   1
  -1   8   0  201.20   12.23   1
   1  -8   1  229.50   35.99   1
   1  -8   1  252.00   39.61   1
  -1   8   1  282.40   44.37   1
  -1   8   1  263.20   41.32   1
   1   8  -1  203.00   31.97   1
   1   8  -1  305.80   48.05   1
  -1  -8  -1  265.10   41.65   1
  -1  -8  -1  276.50   43.54   1
   1   8   1  200.80   31.68   1
   1   8   1  223.20   35.05   1
  -1  -8   1  266.00   41.79   1
   1  -8  -1  225.50   35.38   1
   1  -8  -1  311.20   48.86   1
  -1   8  -1  233.10   36.59   1
  -1   8  -1  268.80   42.24   1
   1  -8   1  253.40   44.53   1
   1  -8   1  269.90   47.30   1
  -1   8   1  300.60   52.69   1
  -1   8   1  241.00   42.29   1
  -1  -8  -1  211.40   37.01   1
  -1  -8  -1  285.60   50.05   1
   1   8   1  313.60   54.92   1
   1   8   1  199.60   34.94   1
   1  -8  -1  273.70   47.96   1
   1  -8  -1  260.90   45.87   1
  -1   8  -1  264.40   46.43   1
  -1   8  -1  251.70   44.13   1
   1  -8   1  292.50   33.76   1
  -1   8   1  261.30   30.16   1
  -1  -8  -1  282.40   32.58   1
   1   8   1  314.00   36.32   1
  -1  -8   1  265.90   30.67   1
   1  -8  -1  290.70   33.54   1
  -1   8  -1  296.30   34.18   1
   1  -8   2  181.50   28.65   1
   1  -8   2  190.60   29.92   1
  -1   8   2  168.90   26.67   1
  -1   8   2  147.60   23.18   1
   1   8  -2  207.20   32.92   1
  -1  -8  -2  186.80   29.36   1
  -1  -8  -2  142.10   22.57   1
   1   8   2  197.60   31.04   1
   1   8   2  214.00   33.99   1
  -1  -8   2  230.70   36.26   1
   1  -8  -2  197.50   31.09   1
   1  -8  -2  164.80   25.87   1
  -1   8  -2  208.50   32.76   1
   1  -8   2  155.30   32.78   1
   1  -8   2  148.10   31.49   1
  -1   8   2  132.90   28.11   1
  -1   8   2  164.30   34.68   1
  -1  -8  -2  157.50   33.22   1
   1   8   2  159.80   33.65   1
   1  -8  -2  156.80   33.33   1
   1  -8  -2  148.70   31.37   1
  -1   8  -2  155.60   33.02   1
  -1   8  -2  158.70   33.56   1
  -1   8   2  229.80   13.96   1
  -1  -8  -2  221.40   13.44   1
   1   8   2  210.40   12.84   1
  -1  -8   2  209.00   12.69   1
   1  -8  -2  224.60   13.64   1
  -1   8  -2  213.10   12.94   1
   1  -8   3   14.38    2.29   1
  -1   8   3   17.91    2.84   1
   1   8  -3   18.66    3.05   1
   1   8  -3   13.36    2.45   1
  -1  -8  -3   18.46    3.07   1
  -1  -8  -3   16.62    2.73   1
   1   8   3   14.11    2.29   1
   1   8   3   11.19    2.17   1
  -1  -8   3   15.58    2.50   1
  -1  -8   3   26.22    4.59   1
   1  -8  -3   15.93    2.58   1
   1  -8   3   27.14    6.27   1
   1  -8   3   30.00    6.51   1
  -1   8   3   23.48    5.12   1
  -1  -8  -3   17.97    3.79   1
  -1  -8  -3   27.09    5.83   1
   1   8   3   18.95    4.02   1
   1   8   3   21.17    4.52   1
   1  -8  -3   22.87    4.90   1
   1  -8   3   21.04    2.60   1
  -1   8   3   19.00    2.35   1
  -1  -8   3   21.03    2.55   1
   1  -8  -3   18.15    2.20   1
  -1   8  -3   19.20    2.34   1
   1  -8   4   69.50   14.31   1
   1  -8   4   63.27   13.32   1
  -1   8   4   85.73   17.94   1
   1   8  -4   68.54   14.20   1
   1   8  -4   81.50   17.39   1
  -1  -8  -4   63.16   13.16   1
  -1  -8  -4   70.44   14.59   1
   1   8   4   84.38   17.40   1
   1   8   4   73.85   15.73   1
  -1  -8   4   54.36   11.22   1
  -1  -8   4   73.59   15.79   1
   1  -8  -4   56.34   11.63   1
   1  -8  -4   61.06   12.62   1
  -1   8  -4   65.94   13.59   1
   1  -8   4   72.01   12.19   1
  -1   8   4   48.34    8.15   1
  -1   8   4   61.84   10.42   1
   1   8  -4   62.20   10.44   1
   1   8  -4   60.81   10.16   1
  -1  -8  -4   60.84   10.16   1
  -1  -8  -4   68.99   11.57   1
   1   8   4   67.35   11.27   1
   1   8   4   54.34    9.09   1
  -1  -8   4   65.44   10.95   1
  -1  -8   4   59.83    9.99   1
   1  -8  -4   57.23    9.82   1
   1  -8  -4   63.10   10.58   1
  -1   8  -4   62.24   10.60   1
  -1   8  -4   63.54   10.94   1
   1  -8   4   65.30    7.06   1
  -1   8   4   70.82    7.64   1
   1   8  -4   58.18    6.23   1
  -1  -8  -4   65.84    7.08   1
  -1  -8   4   65.70    7.05   1
   1  -8  -4   62.81    6.72   1
  -1   8  -4   68.05    7.30   1
   1  -8   5  175.20   36.02   1
   1  -8   5  198.00   41.04   1
  -1   8   5  148.00   30.63   1
   1   8  -5  194.80   40.63   1
  -1  -8  -5  156.90   32.36   1
  -1  -8  -5  208.20   42.84   1
   1   8   5  185.90   38.65   1
  -1  -8   5  192.40   39.54   1
  -1  -8   5  235.50   49.01   1
   1  -8  -5  188.60   38.78   1
   1  -8  -5  183.90   37.82   1
  -1   8  -5  169.10   34.77   1
   1  -8   5  185.10   37.31   1
  -1   8   5  185.90   37.39   1
  -1   8   5  179.80   36.17   1
   1   8  -5  206.80   41.49   1
   1   8  -5  162.50   32.75   1
  -1  -8  -5  191.30   38.43   1
  -1  -8  -5  165.40   33.16   1
   1   8   5  168.40   33.80   1
   1   8   5  154.10   30.93   1
  -1  -8   5  201.20   40.42   1
  -1  -8   5  188.50   37.81   1
   1  -8  -5  184.10   37.26   1
   1  -8  -5  158.90   31.91   1
  -1   8  -5  175.50   35.64   1
   1  -8   5  186.40   19.85   1
  -1   8   5  201.50   21.44   1
   1   8  -5  179.80   19.06   1
  -1  -8  -5  167.50   17.79   1
  -1  -8   5  187.10   19.87   1
  -1   8  -5  185.50   19.70   1
   1  -8   6   30.98    6.43   1
   1  -8   6   57.74   13.69   1
  -1   8   6   26.92    6.20   1
   1   8  -6   38.90    9.62   1
  -1  -8  -6   32.47    6.79   1
   1   8   6   44.35   10.15   1
  -1  -8   6   34.63    7.18   1
   1  -8  -6   30.63    6.38   1
   1  -8  -6   29.80    6.21   1
  -1   8  -6   28.61    5.94   1
   1  -8   6   25.07    5.33   1
   1  -8   6   27.93    5.97   1
  -1   8   6   27.40    5.60   1
  -1   8   6   33.37    6.87   1
   1   8  -6   35.03    7.05   1
  -1  -8  -6   30.18    6.14   1
   1   8   6   27.96    5.65   1
   1   8   6   27.06    5.49   1
  -1  -8   6   31.51    6.33   1
   1  -8  -6   25.81    5.22   1
   1  -8  -6   35.38    7.61   1
  -1   8  -6   27.32    5.96   1
  -1   8  -6   30.08    6.88   1
   1  -8   6   29.35    3.34   1
  -1   8   6   29.87    3.38   1
   1   8  -6   30.22    3.29   1
  -1  -8  -6   26.79    2.96   1
  -1  -8   6   26.30    2.93   1
   1  -8  -6   28.92    3.15   1
   1  -8   7   59.28   10.31  -1
   1  -8   7   55.80    8.56  -1
   1   8  -7   53.85    8.30  -1
   1   8  -7   49.23    8.35  -1
  -1  -8  -7   52.22    8.03  -1
  -1  -8  -7   56.76    8.79  -1
   1   8   7   67.29   10.88  -1
  -1  -8   7   57.60    8.82  -1
  -1  -8   7   46.61    8.32  -1
   1  -8  -7   55.54    8.53  -1
   1  -8  -7   53.62    8.23  -1
  -1   8  -7   53.03    8.14  -1
   1  -8   7   50.81   10.39  -1
   1  -8   7   53.05   10.90  -1
  -1   8   7   65.49   13.18  -1
   1   8  -7   67.62   13.84  -1
  -1  -8  -7   66.42   13.22  -1
   1   8   7   49.50    9.90  -1
  -1  -8   7   79.00   16.33  -1
   1  -8  -7   68.69   14.10  -1
  -1   8  -7   60.36   12.90  -1
  -1   8  -7   67.78   13.86  -1
   1  -8   7   61.79    7.29  -1
   1   8  -7   60.29    6.95  -1
  -1  -8  -7   63.88    7.41  -1
   1  -8  -7   59.45    6.86  -1
   1  -8   8   13.58   10.14  -1
   1  -8   8    7.49    1.68  -1
   1   8  -8    8.13    5.54  -1
   1   8  -8    8.40    1.92  -1
  -1  -8  -8    4.85    1.46  -1
  -1  -8   8   10.84    8.81  -1
  -1  -8   8    7.89    1.72  -1
   1  -8  -8    6.17    1.49  -1
   1  -8  -8    7.69    1.71  -1
  -1   8  -8    8.40    1.82  -1
   1  -8   8    6.71    1.89  -1
   1  -8   8    4.94    2.05  -1
  -1   8   8    6.34    1.35  -1
  -1   8   8    6.80    1.64  -1
   1   8  -8    7.96    1.64  -1
   1   8  -8    5.90    2.61  -1
  -1  -8  -8    8.34    1.68  -1
  -1  -8  -8    5.93    1.31  -1
   1   8   8    6.12    1.27  -1
   1   8   8    4.94    1.06  -1
  -1  -8   8    2.56    2.69  -1
  -1  -8   8    8.58    1.73  -1
   1  -8  -8    6.92    2.28  -1
   1  -8  -8    7.00    1.44  -1
  -1   8  -8    4.14    3.17  -1
  -1   8  -8    8.77    2.41  -1
   1  -8   8    8.65    0.90  -1
   1   8  -8    8.43    0.58  -1
  -1  -8  -8    9.02    0.65  -1
  -1  -8   8    8.95    0.76  -1
   1  -8  -8    8.35    0.57  -1
   1  -8   9   79.64   19.79   1
   1  -8   9   72.85   13.95   1
  -1   8   9   49.16   10.64   1
   1   8  -9   80.90   15.51   1
  -1  -8  -9   75.56   14.53   1
  -1  -8  -9   78.22   14.97   1
   1   8   9  141.10   28.27   1
  -1  -8   9   66.56   18.07   1
  -1  -8   9   65.56   12.53   1
   1  -8  -9   69.62   13.32   1
   1  -8  -9   69.96   13.39   1
   1  -8   9   56.88   12.42   1
   1  -8   9  104.30   21.49   1
  -1   8   9   80.98   16.59   1
  -1   8   9   77.39   15.74   1
   1   8  -9   86.91   17.66   1
   1   8  -9   91.10   19.18   1
  -1  -8  -9   66.25   13.52   1
  -1  -8  -9   77.78   15.78   1
   1   8   9   53.38   10.89   1
   1   8   9   68.47   13.92   1
  -1  -8   9   79.43   16.12   1
   1  -8  -9   79.74   16.65   1
   1  -8  -9   72.70   14.77   1
  -1   8  -9  125.20   25.69   1
  -1   8  -9   72.10   15.93   1
   1  -8   9   93.24   10.40   1
   1   8  -9   75.96    8.21   1
  -1  -8  -9   87.61    9.52   1
  -1  -8   9   78.12    8.63   1
   1  -8  -9   73.01    7.90   1
   1   8 -10   11.80    2.40   1
  -1  -8 -10   10.95    2.18   1
   1   8  10   17.30    7.40   1
  -1  -8  10   -1.09   12.11   1
  -1  -8  10   11.33    2.22   1
   1  -8 -10   11.47    2.29   1
  -1   8 -10   11.80    2.31   1
   1  -8  10   21.05    5.01   1
   1  -8  10    1.51    4.45   1
  -1   8  10   11.07    2.55   1
  -1   8  10   15.20    3.16   1
   1   8 -10   12.21    4.31   1
   1   8 -10   13.90    2.91   1
  -1  -8 -10   10.59    2.30   1
   1   8  10   11.49    2.40   1
   1   8  10   10.54    2.27   1
  -1  -8  10   13.70    2.82   1
  -1  -8  10    5.58    5.21   1
   1  -8 -10   10.00    3.04   1
   1  -8 -10   12.41    2.55   1
  -1   8 -10    8.34    5.35   1
  -1   8 -10   15.47    3.51   1
   1  -8  10   12.19    1.92   1
   1   8 -10   12.12    1.44   1
  -1  -8 -10   14.70    1.78   1
  -1  -8  10   13.04    1.91   1
   1  -8 -10   11.22    1.31   1
  -1   8 -10   12.69    1.60   1
   1  -8  11    5.41   22.36   1
   1  -8  11   23.35    4.49   1
  -1   8  11   39.95   11.30   1
   1   8 -11   25.03    4.81   1
  -1  -8 -11   23.03    4.56   1
  -1  -8 -11   25.83    4.94   1
   1   8  11   35.49   11.31   1
  -1  -8  11   -6.03   13.44   1
  -1  -8  11   21.50    4.10   1
   1  -8 -11   23.02    4.42   1
   1  -8 -11   31.32    5.98   1
  -1   8 -11   24.50    4.65   1
  -1   8  11   27.96    5.67   1
  -1   8  11   31.15    6.05   1
   1   8 -11   25.46    6.49   1
   1   8 -11   25.18    4.93   1
  -1  -8 -11   19.28    3.84   1
   1   8  11   22.65    4.42   1
   1   8  11   30.92    6.13   1
  -1  -8  11    8.14    5.42   1
  -1  -8  11   23.54    4.57   1
   1  -8 -11   23.95    5.54   1
   1  -8 -11   25.27    4.89   1
  -1   8 -11   21.53    4.26   1
  -1   8 -11   25.44    8.13   1
   1  -8  11   34.35    2.46   1
   1   8 -11   29.82    1.80   1
  -1  -8 -11   35.18    2.09   1
  -1  -8  11   34.92    2.40   1
  -1   8 -11   32.63    2.01   1
   1  -8  12   26.01    3.66   1
   1  -8  12   12.50   47.57   1
  -1   8  12   19.66   15.20   1
  -1  -8 -12   24.18    3.33   1
  -1  -8 -12   27.37    4.05   1
   1   8  12   11.44   11.69   1
  -1  -8  12  -37.27   34.55   1
   1  -8 -12   28.73    3.97   1
  -1   8 -12   26.77    3.67   1
   1  -8  12   19.39    3.95   1
   1  -8  12    2.58    8.73   1
  -1   8  12   23.59    4.85   1
  -1   8  12   12.87    2.94   1
   1   8 -12   17.30    3.66   1
   1   8 -12   12.86    5.10   1
  -1  -8 -12   14.67    3.14   1
   1   8  12   15.77    3.26   1
  -1  -8  12    0.27    5.59   1
  -1  -8  12   17.72    3.64   1
   1  -8 -12   18.75    3.82   1
   1  -8 -12   15.49    4.49   1
  -1   8 -12   12.18    2.55   1
   1  -8  12   23.82    2.22   1
   1   8 -12   25.20    1.47   1
  -1  -8 -12   25.22    1.48   1
   1  -8 -12   24.07    1.37   1
  -1   8 -12   25.80    1.56   1
   1  -8  13    5.77    1.31   1
  -1   8  13   -0.47    8.89   1
  -1  -8 -13    6.40    1.68   1
  -1  -8 -13    6.96    1.47   1
   1   8  13    6.11    7.41   1
  -1  -8  13    7.12   19.42   1
  -1  -8  13    6.96    1.47   1
   1  -8 -13    7.31    1.67   1
  -1   8 -13    6.25    1.28   1
   1  -8  13    5.46    1.11   1
   1  -8  13    0.49    8.03   1
  -1   8  13    8.46    1.75   1
  -1   8  13    5.47    1.77   1
   1   8 -13    6.37    4.16   1
   1   8 -13    6.32    1.48   1
  -1  -8 -13   11.19    3.61   1
  -1  -8 -13    3.40    1.01   1
   1   8  13    5.66    1.21   1
   1   8  13    9.21    2.29   1
  -1  -8  13    6.20    1.30   1
  -1  -8  13    0.63    6.08   1
   1  -8 -13    6.45    1.31   1
   1  -8 -13    5.46    2.69   1
  -1   8 -13    5.39    7.63   1
   1  -8  13    7.82    2.67   1
   1   8 -13    6.04    0.86   1
  -1  -8 -13    8.21    1.12   1
  -1  -8  13    7.14    2.45   1
   1  -8 -13    6.08    0.78   1
  -1   8 -13    5.79    0.93   1
   1  -8  14   10.87    2.31   1
   1  -8  14    5.34   21.87   1
  -1   8  14    4.25    7.84   1
   1   8 -14   11.59    2.37   1
  -1  -8 -14    8.98    2.06   1
   1   8  14   -2.12    7.74   1
  -1  -8  14   12.37   19.83   1
  -1  -8  14   10.49    2.15   1
   1  -8 -14    7.11    1.68   1
  -1   8 -14   11.85    2.37   1
   1  -8  14   -0.81    8.62   1
   1  -8  14   10.29    1.93   1
  -1   8  14   13.71    2.60   1
   1   8 -14   10.00    2.09   1
   1   8 -14    8.04    4.54   1
  -1  -8 -14    8.50    1.90   1
  -1  -8 -14   17.70    4.59   1
   1   8  14    5.23    1.82   1
   1   8  14    9.52    1.85   1
  -1  -8  14    1.25    5.91   1
  -1  -8  14   10.67    2.06   1
   1  -8 -14   10.57    1.98   1
  -1   8 -14    7.74    8.46   1
  -1   8 -14   11.62    2.21   1
   1  -8  14    9.77    3.48   1
   1   8 -14   10.00    1.29   1
  -1  -8 -14    8.19    2.93   1
   1  -8 -14    8.28    1.02   1
   1  -8  15    0.11    0.58   1
  -1   8  15    1.32   10.39   1
  -1  -8 -15    0.23    0.37   1
  -1  -8 -15    0.29    0.63   1
   1   8  15    2.06    7.25   1
  -1  -8  15    0.33    0.34   1
  -1  -8  15   -5.65   28.70   1
   1  -8 -15    0.18    0.69   1
   1  -8 -15    0.04    1.35   1
   1  -8  15    2.72    7.63   1
  -1   8  15    0.36    0.82   1
  -1   8  15    0.23    0.17   1
   1   8 -15    0.16    0.50   1
  -1  -8 -15   -0.03    0.58   1
  -1  -8 -15    0.51    1.93   1
   1   8  15    0.22    0.24   1
   1   8  15    0.24    1.33   1
  -1  -8  15   -0.34    6.11   1
  -1  -8  15    0.44    0.23   1
   1  -8 -15    0.36    0.10   1
   1  -8 -15    1.06    2.08   1
  -1   8 -15    0.29    7.19   1
   1  -8  15    0.29    0.49   1
   1   8 -15    0.11    0.10   1
  -1  -8 -15   -0.01    0.14   1
  -1  -8 -15    0.05    0.42   1
  -1  -8  15   -0.02    0.49   1
   1  -8 -15    0.01    0.07   1
  -1   8 -15    0.14    0.10   1
  -1   8  16   -5.26    8.73   1
   1  -8 -16   12.21    6.15   1
   1  -8  16    0.09    8.06   1
   1  -8  16    7.26    1.39   1
   1   8 -16    6.20    1.58   1
   1   8 -16    4.19    5.19   1
  -1  -8 -16    6.60    1.75   1
   1   8  16    8.14    1.68   1
  -1  -8  16   -2.23    6.73   1
  -1  -8  16    8.94    1.80   1
  -1   8 -16    0.83    8.62   1
  -1   8 -16   11.41    2.23   1
   1  -8  16    3.07    3.75   1
   1   8 -16    6.03    1.12   1
  -1  -8  16    5.68    3.54   1
   1  -8 -16    4.02    0.76   1
   1  -8 -16    5.99    4.10   1
  -1   8  17    0.46    2.84   1
   1  -8 -17   -0.67    1.08   1
   1  -8 -17   -7.59    5.42   1
   1   8 -17    2.39    3.76   1
   1   8 -17    3.41    1.38   1
  -1  -8  17   -0.40    4.18   1
  -1  -8  17    4.69    1.05   1
   1   8 -17    2.16    0.58   1
   1  -8 -17    0.56    0.33   1
   1  -8 -17    1.83    2.91   1
   1   9   0    2.43    0.90   1
   1   9   0    0.41    0.35   1
  -1  -9   0    1.45    0.44   1
  -1  -9   0    1.79    0.66   1
   1  -9   0    1.43    0.27   1
  -1   9   0    1.30    0.36   1
  -1   9   0    1.86    0.66   1
   1   9   0    3.04    0.76   1
   1   9   0    0.91    0.20   1
  -1  -9   0    2.68    1.09   1
  -1  -9   0    1.89    0.38   1
  -1   9   0    2.28    1.00   1
  -1   9   0    2.27    1.37   1
   1   9   0    2.38    0.44   1
   1  -9   0    1.24    0.30   1
  -1   9   0    1.52    0.30   1
   1  -9   1  159.80   33.03   1
   1  -9   1  183.70   37.74   1
  -1   9   1  176.00   36.40   1
  -1   9   1  177.70   36.56   1
   1   9  -1  131.40   27.44   1
   1   9  -1  218.30   44.92   1
  -1  -9  -1  162.90   33.86   1
  -1  -9  -1  178.90   36.84   1
   1   9   1  163.00   33.98   1
   1   9   1  167.10   34.39   1
  -1  -9   1  165.60   34.41   1
  -1  -9   1  189.30   38.96   1
   1  -9  -1  179.90   36.97   1
   1  -9  -1  212.70   43.87   1
  -1   9  -1  162.50   33.43   1
  -1   9  -1  184.30   38.11   1
   1  -9   1  157.20   31.64   1
   1  -9   1  148.70   30.30   1
  -1  -9  -1  144.80   29.03   1
  -1  -9  -1  151.80   30.58   1
   1   9   1  183.60   36.82   1
   1   9   1  152.70   30.66   1
   1  -9  -1  133.50   26.86   1
  -1   9  -1  138.00   27.85   1
  -1   9  -1  146.30   29.63   1
   1  -9   1  217.10   12.11   1
  -1   9   1  213.70   11.90   1
   1   9  -1  198.50   11.07   1
  -1  -9  -1  211.00   11.75   1
   1   9   1  233.80   13.06   1
   1  -9  -1  220.20   12.27   1
  -1   9  -1  216.30   12.04   1
   1  -9   2  178.60   36.90   1
   1  -9   2  185.40   38.08   1
  -1   9   2  145.50   29.92   1
  -1   9   2  205.60   42.43   1
   1   9  -2  214.80   44.55   1
  -1  -9  -2  178.20   36.71   1
  -1  -9  -2  189.50   39.22   1
   1   9   2  188.20   38.70   1
   1   9   2  212.40   44.14   1
  -1  -9   2  187.00   38.47   1
   1  -9  -2  164.10   33.73   1
   1  -9  -2  189.50   39.07   1
  -1   9  -2  147.20   30.30   1
  -1   9  -2  124.80   25.79   1
   1  -9   2  158.00   26.45   1
  -1   9   2  174.60   29.23   1
  -1   9   2  117.70   19.73   1
  -1  -9  -2  172.50   28.87   1
  -1  -9  -2  131.40   21.92   1
   1   9   2  156.40   26.09   1
   1   9   2  166.80   27.85   1
   1  -9  -2  133.40   22.30   1
   1  -9  -2  141.20   23.81   1
  -1   9  -2  154.90   26.05   1
   1  -9   2  192.70   20.47   1
  -1   9   2  164.20   17.44   1
   1   9  -2  192.70   20.45   1
  -1  -9  -2  173.80   18.44   1
   1   9   2  194.20   20.71   1
  -1  -9   2  167.70   17.81   1
   1  -9  -2  175.70   18.62   1
  -1   9  -2  172.60   18.31   1
   1  -9   3   84.09   12.88   1
   1  -9   3   81.01   12.26   1
  -1   9   3  107.50   16.44   1
  -1   9   3   89.32   13.52   1
   1   9  -3   89.43   13.86   1
  -1  -9  -3   79.66   12.22   1
  -1  -9  -3   93.47   14.20   1
   1   9   3  103.20   16.01   1
   1   9   3   84.80   12.86   1
  -1  -9   3   89.95   13.63   1
   1  -9  -3   66.36   10.11   1
   1  -9  -3   89.38   13.54   1
  -1   9  -3   98.25   14.90   1
   1  -9   3   88.03   14.78   1
  -1   9   3   93.30   15.67   1
  -1   9   3   80.69   13.57   1
  -1  -9  -3   82.98   13.85   1
   1   9   3   93.59   15.63   1
   1  -9  -3   83.85   14.28   1
   1  -9  -3   89.51   14.98   1
  -1   9  -3   93.76   15.93   1
   1  -9   3   77.85    4.38   1
  -1   9   3   80.90    4.55   1
   1   9  -3   79.22    4.44   1
  -1  -9  -3   77.88    4.37   1
   1   9   3   73.06    4.18   1
   1  -9  -3   74.06    4.15   1
  -1   9  -3   73.49    4.12   1
   1  -9   4   17.60    2.69   1
  -1   9   4   19.36    2.96   1
  -1  -9  -4   20.60    3.24   1
  -1  -9  -4   22.50    3.50   1
   1   9   4   18.13    2.80   1
   1   9   4   17.15    3.05   1
  -1  -9   4   14.48    2.23   1
   1  -9  -4   22.40    3.45   1
   1  -9  -4   22.35    3.43   1
  -1   9  -4   21.15    3.25   1
   1  -9   4   27.86    4.99   1
   1  -9   4   36.29    6.21   1
  -1   9   4   24.08    4.12   1
  -1   9   4   29.53    5.06   1
   1   9  -4   23.62    3.95   1
   1   9  -4   26.61    4.48   1
  -1  -9  -4   28.42    4.84   1
  -1  -9  -4   20.99    3.51   1
   1   9   4   16.02    2.69   1
   1   9   4   33.65    5.67   1
  -1  -9   4   29.28    4.91   1
  -1  -9   4   23.52    3.94   1
   1  -9  -4   27.81    4.70   1
   1  -9  -4   28.98    5.15   1
  -1   9  -4   34.87    6.12   1
  -1   9  -4   32.25    5.79   1
   1  -9   4   23.11    2.61   1
  -1   9   4   21.30    2.41   1
   1   9  -4   23.66    2.61   1
  -1  -9  -4   23.02    2.56   1
   1  -9  -4   23.13    2.55   1
  -1   9  -4   24.34    2.70   1
   1  -9   5   22.11    3.75   1
   1  -9   5   26.66    4.06   1
  -1   9   5   31.36    5.25   1
   1   9  -5   25.22    4.80   1
  -1  -9  -5   28.09    4.36   1
  -1  -9  -5   23.51    3.74   1
   1   9   5   25.43    3.92   1
   1   9   5   27.86    4.85   1
  -1  -9   5   29.21    4.46   1
  -1  -9   5   28.82    5.21   1
   1  -9  -5   24.46    3.75   1
   1  -9  -5   25.61    3.95   1
  -1   9  -5   24.01    3.67   1
   1  -9   5   34.59    7.14   1
   1  -9   5   33.07    7.13   1
  -1   9   5   33.54    6.82   1
  -1   9   5   33.05    6.76   1
   1   9  -5   36.99    7.37   1
   1   9  -5   32.75    6.80   1
  -1  -9  -5   30.35    6.05   1
  -1  -9  -5   44.09    8.96   1
   1   9   5   37.87    7.61   1
   1   9   5   28.32    5.67   1
  -1  -9   5   34.35    6.84   1
  -1  -9   5   33.12    6.65   1
   1  -9  -5   31.03    6.72   1
   1  -9  -5   28.69    5.77   1
  -1   9  -5   38.60    8.55   1
  -1   9  -5   32.75    7.04   1
   1  -9   5   34.10    3.83   1
  -1   9   5   33.16    3.71   1
   1   9  -5   32.66    3.56   1
  -1  -9  -5   31.35    3.45   1
  -1  -9   5   31.94    3.55   1
   1  -9  -5   30.14    3.29   1
   1  -9   6   29.78    6.24   1
   1  -9   6   36.00    8.96   1
  -1   9   6   36.64    8.75   1
  -1  -9  -6   38.26    8.10   1
  -1  -9  -6   30.50    6.62   1
   1   9   6   42.65    9.89   1
  -1  -9   6   40.85   10.91   1
   1  -9  -6   29.44    6.21   1
   1  -9  -6   29.10    6.15   1
  -1   9  -6   25.61    5.38   1
   1  -9   6   29.71    6.33   1
   1  -9   6   36.00    7.49   1
  -1   9   6   34.08    6.97   1
   1   9  -6   36.55    7.29   1
  -1  -9  -6   28.44    5.67   1
  -1  -9  -6   44.68    9.07   1
   1   9   6   26.72    5.36   1
   1   9   6   36.16    7.28   1
  -1  -9   6   31.81    6.34   1
   1  -9  -6   39.47    8.50   1
  -1   9  -6   36.51    8.35   1
  -1   9  -6   32.47    7.01   1
   1  -9   6   26.73    1.71   1
  -1   9   6   24.17    1.58   1
   1   9  -6   27.78    1.71   1
  -1  -9  -6   28.00    1.75   1
  -1  -9   6   24.78    1.56   1
   1  -9  -6   26.67    1.65   1
   1  -9   7   77.56   17.90   1
   1  -9   7   59.23   12.36   1
  -1   9   7   56.03   12.54   1
   1   9  -7   67.51   15.88   1
  -1  -9  -7   76.11   16.06   1
  -1  -9   7   62.19   12.96   1
  -1  -9   7   68.27   16.89   1
   1  -9  -7   51.62   10.79   1
   1  -9  -7   62.61   13.09   1
  -1   9  -7   50.01   10.43   1
   1  -9   7   57.41   11.77   1
   1  -9   7   60.84   12.49   1
  -1   9   7   66.24   13.35   1
  -1   9   7   50.85   10.18   1
   1   9  -7   69.55   14.37   1
   1   9  -7   74.87   14.92   1
  -1  -9  -7   75.31   15.15   1
  -1  -9  -7   58.99   11.75   1
   1   9   7   43.84    8.76   1
   1   9   7   66.02   13.21   1
  -1  -9   7   69.59   14.11   1
  -1  -9   7   62.94   12.53   1
   1  -9  -7   51.56   10.29   1
   1  -9  -7   74.42   15.39   1
  -1   9  -7   60.39   12.95   1
  -1   9  -7   65.65   13.46   1
  -1  -9   7   65.85    7.70   1
   1  -9  -7   60.44    6.97   1
   1  -9   8    2.92    2.25   1
   1  -9   8    1.36    0.26   1
  -1   9   8    1.97    1.27   1
   1   9  -8    1.07    0.30   1
   1   9  -8   -0.03    1.40   1
  -1  -9  -8    0.90    0.30   1
  -1  -9  -8    0.69    0.39   1
   1   9   8    2.23    1.55   1
  -1  -9   8    1.21    0.22   1
  -1  -9   8    2.09    2.39   1
   1  -9  -8    1.48    0.39   1
   1  -9  -8    1.01    0.29   1
  -1   9  -8    1.16    0.22   1
   1  -9   8    2.52    1.38   1
  -1   9   8    1.87    0.86   1
  -1   9   8    1.48    0.43   1
   1   9  -8    2.38    2.52   1
   1   9  -8    2.30    0.54   1
  -1  -9  -8    1.71    0.37   1
  -1  -9  -8    2.42    0.86   1
   1   9   8    1.91    0.52   1
   1   9   8    1.35    0.37   1
  -1  -9   8    1.49    2.34   1
  -1  -9   8    1.92    0.42   1
   1  -9  -8    1.69    0.40   1
   1  -9  -8    2.24    1.84   1
  -1   9  -8    1.48    1.57   1
   1  -9   8    1.98    0.64   1
   1   9  -8    1.70    0.33   1
  -1  -9  -8    1.44    0.30   1
  -1  -9   8    1.38    0.44   1
   1  -9  -8    1.54    0.29   1
   1  -9   9   15.01    2.95   1
   1  -9   9   22.89   13.16   1
  -1   9   9   13.25    5.09   1
   1   9  -9   -2.41    6.17   1
  -1  -9  -9   14.51    3.07   1
  -1  -9  -9   14.94    2.96   1
  -1  -9   9   13.55    2.64   1
  -1  -9   9   12.88   10.99   1
   1  -9  -9   16.22    3.22   1
   1  -9  -9   16.82    3.33   1
  -1   9  -9   12.58    2.46   1
   1  -9   9   13.75    3.25   1
   1  -9   9   16.70    3.23   1
  -1   9   9   13.99    2.42   1
  -1   9   9   17.92    3.25   1
   1   9  -9   16.63    3.90   1
   1   9  -9   16.02    2.75   1
  -1  -9  -9   16.82    3.00   1
   1   9   9   15.44    2.67   1
  -1  -9   9   15.84    2.70   1
  -1  -9   9   12.46    4.61   1
   1  -9  -9   15.94    2.72   1
   1  -9  -9   15.52    3.38   1
  -1   9  -9   22.31    4.23   1
  -1   9  -9   14.97    4.45   1
   1  -9   9   17.75    2.42   1
   1   9  -9   13.50    1.57   1
  -1  -9  -9   13.99    1.65   1
  -1  -9   9   15.27    1.96   1
   1  -9  -9   14.43    1.66   1
   1  -9  10    9.19    1.85   1
   1  -9  10   11.81   20.76   1
  -1   9  10   -0.25    5.69   1
   1   9 -10    9.73    2.00   1
  -1  -9 -10    9.42    1.89   1
  -1  -9 -10   10.27    2.32   1
   1   9  10   11.15    5.83   1
  -1  -9  10    8.30    1.63   1
  -1  -9  10    6.22   10.43   1
   1  -9 -10    8.70    1.78   1
   1  -9 -10   10.01    2.06   1
  -1   9 -10    8.41    1.65   1
   1  -9  10   18.26    4.21   1
   1  -9  10    7.62    3.55   1
  -1   9  10    9.44    2.19   1
   1   9 -10    9.97    2.01   1
   1   9 -10   10.72    5.00   1
  -1  -9 -10   12.61    2.45   1
   1   9  10    7.78    1.61   1
   1   9  10    8.61    1.76   1
  -1  -9  10   10.04    1.97   1
   1  -9 -10    8.70    2.92   1
  -1   9 -10   16.43    3.52   1
  -1   9 -10   10.85    5.41   1
   1  -9  10    9.71    1.73   1
   1   9 -10    8.92    1.10   1
  -1  -9 -10    9.28    1.17   1
  -1  -9  10   11.52    1.76   1
   1  -9 -10    8.89    1.08   1
  -1   9 -10    7.97    1.16   1
   1  -9  11   14.56    2.79  -1
   1  -9  11   29.82   24.07  -1
  -1   9  11   -9.04    7.54  -1
   1   9 -11   16.35    3.14  -1
  -1  -9 -11   18.38    3.70  -1
  -1  -9  11   13.05    2.46  -1
  -1  -9  11   -3.14   12.72  -1
   1  -9 -11   12.87    2.50  -1
   1  -9 -11   13.34    2.58  -1
  -1   9 -11   13.60    2.55  -1
   1  -9  11    6.53    3.68  -1
  -1   9  11   14.25    2.45  -1
   1   9 -11   14.11    4.24  -1
   1   9 -11   11.27    1.97  -1
  -1  -9 -11   13.42    2.44  -1
   1   9  11   10.35    1.81  -1
   1   9  11   12.16    2.15  -1
  -1  -9  11    6.45    4.63  -1
  -1  -9  11   12.89    2.21  -1
   1  -9 -11   14.95    2.55  -1
  -1   9 -11   13.56    2.42  -1
  -1   9 -11   10.69    4.24  -1
   1   9 -11   15.26    1.71  -1
  -1  -9 -11   18.19    2.04  -1
   1  -9 -11   15.67    1.72  -1
  -1   9 -11   15.52    1.83  -1
   1  -9  12   16.26    2.33   1
   1  -9  12  -17.22   32.40   1
  -1   9  12    9.46    8.22   1
   1   9 -12   13.76    2.00   1
  -1  -9 -12   14.92    2.10   1
  -1  -9 -12   16.15    2.52   1
  -1  -9  12   16.57    2.31   1
  -1  -9  12  -29.74   20.92   1
   1  -9 -12   17.64    2.56   1
   1  -9 -12   18.50    2.63   1
   1  -9  12   -0.90    5.83   1
   1  -9  12   16.17    3.29   1
  -1   9  12   10.27    2.64   1
  -1   9  12   17.93    3.70   1
   1   9 -12    9.21    6.29   1
   1   9 -12   12.83    2.76   1
  -1  -9 -12   11.56    2.68   1
   1   9  12    8.64    1.84   1
   1   9  12   13.56    2.98   1
  -1  -9  12    0.51    6.11   1
  -1  -9  12   14.16    2.92   1
   1  -9 -12   14.47    2.96   1
   1  -9 -12    7.07    3.14   1
  -1   9 -12    8.37    1.80   1
  -1   9 -12    9.29    7.45   1
   1  -9  12   20.24    2.23   1
  -1  -9  12   21.43    2.12   1
  -1   9 -12   20.83    1.34   1
   1   9 -13    6.08    1.38   1
  -1  -9 -13    6.35    1.86   1
  -1  -9 -13    6.53    1.43   1
   1   9  13   -0.08   11.95   1
   1  -9 -13    7.04    1.69   1
  -1   9 -13    6.11    1.27   1
   1  -9  13   -0.10    6.86   1
   1  -9  13    5.20    1.05   1
  -1   9  13    7.57    1.58   1
  -1   9  13    4.18    1.55   1
   1   9 -13    4.53    1.15   1
   1   9 -13   -1.20    6.22   1
  -1  -9 -13    4.91    1.50   1
  -1  -9 -13   11.76    3.78   1
   1   9  13    4.43    1.03   1
   1   9  13    6.41    1.68   1
  -1  -9  13    4.83    1.02   1
   1  -9 -13    5.51    1.12   1
   1  -9 -13    5.29    2.88   1
  -1   9 -13    4.17    0.91   1
  -1   9 -13    2.88    7.68   1
   1  -9  13    4.19    1.94   1
   1   9 -13    5.25    0.78   1
  -1  -9 -13    7.89    1.03   1
  -1  -9  13    5.36    2.02   1
   1  -9 -13    5.21    0.68   1
  -1   9 -13    5.15    0.87   1
   1  -9  14    2.77    0.78   1
   1  -9  14   -3.09   28.27   1
  -1   9  14    3.80    8.49   1
   1   9 -14    2.01    0.66   1
  -1  -9 -14    3.05    1.21   1
  -1  -9 -14    3.36    0.84   1
   1   9  14   -7.42   11.79   1
  -1  -9  14  -12.52   25.11   1
  -1  -9  14    2.96    0.70   1
   1  -9 -14    2.02    0.99   1
   1  -9 -14    0.82    0.98   1
  -1   9 -14    3.88    0.82   1
   1  -9  14    2.93    0.56   1
   1  -9  14    0.55    6.36   1
  -1   9  14    2.07    1.00   1
  -1   9  14    4.04    0.83   1
   1   9 -14    3.18    5.67   1
   1   9 -14    2.64    0.79   1
  -1  -9 -14    3.06    1.20   1
  -1  -9 -14    3.49    2.28   1
   1   9  14    2.52    1.12   1
   1   9  14    2.44    0.65   1
  -1  -9  14    2.84    0.62   1
  -1  -9  14   -0.90    6.47   1
   1  -9 -14    2.87    2.32   1
   1  -9 -14    3.17    0.61   1
  -1   9 -14    3.55    0.74   1
   1   9 -14    3.11    0.58   1
  -1  -9 -14    3.31    0.57   1
  -1  -9  14    2.93    2.49   1
   1  -9 -14    2.06    0.38   1
  -1   9 -14    2.50    0.62   1
   1   9  15    7.94   17.25  -1
   1  -9 -15    7.25    3.77  -1
   1  -9 -15    6.28    2.29  -1
   1  -9  15   -1.42    7.10  -1
   1  -9  15   10.47    2.03  -1
  -1   9  15    8.55    2.36  -1
   1   9 -15    9.31    2.08  -1
  -1  -9 -15   18.53    4.96  -1
  -1  -9 -15   10.43    2.56  -1
   1   9  15   11.35    2.35  -1
   1   9  15   13.78    3.29  -1
  -1  -9  15   -0.05    8.51  -1
  -1  -9  15   14.38    2.86  -1
   1  -9 -15   10.24    4.02  -1
  -1   9 -15    8.78    8.78  -1
  -1   9 -15   16.60    3.26  -1
   1  -9  15   10.25    4.33  -1
   1   9 -15   13.48    1.94  -1
  -1  -9 -15   16.47    2.28  -1
  -1  -9  15   11.03    4.37  -1
   1  -9 -15   11.89    1.66  -1
  -1   9  16    0.49   11.04   1
   1  -9 -16   -0.13    1.90   1
   1  -9 -16   13.37    7.40   1
   1  -9  16    0.60    8.46   1
   1  -9  16    8.98    1.72   1
   1   9 -16    8.06    2.00   1
   1   9 -16   10.52    9.94   1
  -1  -9  16   10.50    2.11   1
  -1  -9  16   -1.03    7.45   1
  -1   9 -16   14.13    2.75   1
  -1  -9  16    7.55    3.18   1
   1  -9 -16    5.64    0.76   1
   1  -9 -16    6.02    3.32   1
   1   9 -17    0.66    1.08   1
   1   9 -17   -2.11    4.83   1
  -1  -9  17    0.93    0.41   1
   1   9 -17    0.60    0.36   1
   1  -9 -17    0.10    0.25   1
   1  10   0   63.41   10.19   1
  -1 -10   0   68.22   10.40   1
   1 -10   0   63.48    9.62   1
  -1  10   0   68.32   10.62   1
   1  10   0   81.91   16.44   1
   1  10   0   66.60   13.43   1
  -1 -10   0   66.61   13.37   1
  -1 -10   0   67.51   13.72   1
   1 -10   0   64.20   12.99   1
   1 -10   0   63.16   13.36   1
  -1  10   0   63.76   12.99   1
  -1  10   0   72.86   14.97   1
   1  10   0   78.82    8.55   1
  -1 -10   0   71.59    7.66   1
   1 -10   0   71.86    7.71   1
  -1  10   0   71.83    7.69   1
   1 -10   1   57.94   12.26   1
   1 -10   1   67.33   13.87   1
  -1  10   1   75.34   16.06   1
  -1  10   1   65.76   13.59   1
   1  10  -1   62.11   12.89   1
   1  10  -1   50.91   11.67   1
  -1 -10  -1   60.22   12.50   1
   1  10   1   66.42   14.86   1
  -1 -10   1   63.30   13.12   1
   1 -10  -1   56.19   11.58   1
  -1  10  -1   71.99   15.36   1
  -1  10  -1   54.31   11.26   1
   1 -10   1   58.01   11.78   1
   1 -10   1   54.16   11.58   1
  -1  10   1   52.03   10.64   1
  -1  10   1   50.29   10.34   1
   1  10  -1   48.77    9.82   1
   1  10  -1   35.40    7.20   1
  -1 -10  -1   54.79   11.27   1
  -1 -10  -1   56.13   11.26   1
   1  10   1   56.84   11.41   1
   1  10   1   59.52   12.01   1
  -1 -10   1   57.80   11.64   1
   1 -10  -1   55.59   11.87   1
   1 -10  -1   49.11    9.95   1
  -1  10  -1   46.92    9.64   1
  -1  10  -1   62.85   13.08   1
   1 -10   1   65.70    3.73   1
  -1  10   1   65.35    3.69   1
   1  10  -1   68.50    3.89   1
  -1 -10  -1   67.68    3.82   1
   1  10   1   64.83    3.71   1
  -1 -10   1   64.79    3.66   1
   1 -10  -1   67.87    3.84   1
  -1  10  -1   71.43    4.03   1
  -1  10   2    3.03    0.95   1
  -1  10   2    2.16    0.39   1
   1  10  -2    2.05    0.49   1
   1  10  -2    3.90    1.48   1
  -1 -10  -2    2.32    0.75   1
  -1 -10  -2    2.52    0.57   1
   1  10   2    1.80    0.37   1
   1  10   2    4.82    1.42   1
  -1 -10   2    2.17    0.43   1
   1 -10  -2    3.14    0.70   1
   1 -10  -2    1.78    0.32   1
  -1  10  -2    2.09    0.44   1
   1 -10   2    5.57    2.49   1
   1 -10   2    6.39    1.55   1
  -1  10   2    4.62    1.33   1
  -1  10   2    6.42    1.61   1
  -1 -10  -2    5.29    1.79   1
   1  10   2    2.88    0.61   1
   1  10   2    5.78    1.29   1
   1 -10  -2    5.24    2.51   1
   1 -10  -2    4.70    1.07   1
  -1  10  -2    5.03    1.56   1
  -1  10  -2    6.80    2.42   1
   1 -10   2    1.93    0.18   1
  -1  10   2    2.03    0.19   1
   1  10  -2    2.05    0.20   1
  -1 -10  -2    2.08    0.18   1
   1  10   2    2.16    0.28   1
  -1 -10   2    1.96    0.17   1
   1 -10  -2    2.46    0.20   1
  -1  10  -2    2.13    0.18   1
   1 -10   3   90.75   19.34   1
   1 -10   3   92.65   19.27   1
  -1  10   3   94.72   19.69   1
  -1  10   3  121.30   25.77   1
   1  10  -3   90.92   19.01   1
   1  10  -3  105.00   22.76   1
  -1 -10  -3   83.70   17.50   1
  -1 -10  -3   85.33   18.10   1
   1  10   3  102.30   22.33   1
   1  10   3   87.41   18.20   1
  -1 -10   3   76.57   15.94   1
   1 -10  -3   68.39   14.40   1
   1 -10  -3   99.02   20.60   1
  -1  10  -3   73.70   15.92   1
  -1  10  -3   99.68   20.78   1
   1 -10   3   88.20   18.16   1
   1 -10   3   86.29   17.33   1
  -1  10   3   72.03   14.48   1
  -1  10   3  100.70   20.24   1
  -1 -10  -3   95.21   19.16   1
  -1 -10  -3   96.06   19.11   1
   1  10   3   97.63   19.44   1
   1  10   3   93.51   18.68   1
   1 -10  -3   88.59   17.71   1
   1 -10  -3   81.65   16.84   1
  -1  10  -3  121.90   24.62   1
  -1  10  -3   90.73   18.60   1
   1 -10   3  119.20    7.23   1
  -1  10   3  106.30    6.43   1
   1  10  -3  116.80    7.04   1
  -1 -10  -3  110.70    6.67   1
   1  10   3  116.60    7.09   1
  -1 -10   3  110.00    6.64   1
   1 -10  -3  103.50    6.23   1
   1 -10   4   46.93    7.49   1
   1 -10   4   43.87    6.73   1
  -1  10   4   55.20    8.46   1
  -1  10   4   51.15    8.14   1
  -1 -10  -4   41.08    6.35   1
  -1 -10  -4   47.21    7.37   1
   1  10   4   44.05    6.78   1
   1 -10  -4   42.62    6.59   1
   1 -10  -4   46.21    7.11   1
  -1  10  -4   49.90    7.69   1
   1 -10   4   60.44   10.16   1
   1 -10   4   51.24    8.90   1
  -1  10   4   50.01    8.42   1
  -1  10   4   62.34   10.45   1
   1  10  -4   61.62   10.27   1
  -1 -10  -4   50.78    8.41   1
  -1 -10  -4   49.44    8.34   1
   1  10   4   47.73    7.92   1
   1  10   4   57.27    9.54   1
   1 -10  -4   53.82    8.97   1
   1 -10  -4   50.71    8.79   1
  -1  10  -4   67.65   11.56   1
  -1  10  -4   58.96   10.24   1
   1 -10   4   44.44    2.74   1
  -1  10   4   46.40    2.86   1
   1  10  -4   45.88    2.80   1
  -1 -10  -4   47.45    2.89   1
   1  10   4   42.73    2.70   1
  -1 -10   4   44.14    2.70   1
   1 -10  -4   44.95    2.74   1
  -1  10  -4   47.40    2.89   1
   1 -10   5   78.75   17.27   1
   1 -10   5   62.03   12.92   1
  -1  10   5   71.63   15.72   1
   1  10  -5   81.46   18.58   1
  -1 -10  -5   67.36   14.28   1
   1  10   5   80.78   16.83   1
  -1 -10   5   68.46   14.27   1
   1 -10  -5   49.40   10.32   1
   1 -10  -5   75.27   15.81   1
  -1  10  -5   72.46   15.13   1
   1 -10   5   76.35   15.45   1
   1 -10   5   62.47   12.95   1
  -1  10   5   57.23   11.57   1
   1  10  -5   76.65   15.42   1
   1  10  -5   73.20   14.58   1
  -1 -10  -5   74.26   15.00   1
   1  10   5   72.80   14.58   1
  -1 -10   5   72.20   14.42   1
  -1 -10   5   62.64   12.47   1
   1 -10  -5   63.34   13.25   1
  -1  10  -5   74.32   15.67   1
  -1  10  -5   68.15   14.08   1
   1 -10   5   68.59    8.03   1
  -1  10   5   72.96    8.51   1
   1  10  -5   64.34    7.43   1
  -1 -10  -5   68.57    7.92   1
   1 -10   6   32.62    8.55   1
   1 -10   6   39.68    8.30   1
  -1  10   6   30.48    7.88   1
   1  10  -6   52.78   13.48   1
  -1 -10  -6   47.03    9.92   1
  -1 -10  -6   48.75   10.47   1
   1  10   6   50.90   12.27   1
  -1 -10   6   39.48    8.25   1
   1 -10  -6   38.82    8.16   1
  -1  10  -6   40.18    8.42   1
   1 -10   6   37.07    8.04   1
   1 -10   6   43.84    9.24   1
  -1  10   6   32.54    6.71   1
  -1  10   6   37.92    7.90   1
   1  10  -6   33.12    7.28   1
   1  10  -6   43.95    8.93   1
  -1 -10  -6   37.35    7.59   1
  -1 -10  -6   55.42   11.52   1
   1  10   6   51.28   10.52   1
   1  10   6   33.61    6.85   1
  -1 -10   6   39.45    8.11   1
  -1 -10   6   39.47    8.01   1
  -1  10  -6   42.51    9.23   1
  -1  10  -6   52.22   11.83   1
   1 -10   6   37.16    2.35   1
   1  10  -6   38.07    2.33   1
  -1 -10  -6   36.12    2.24   1
  -1 -10   6   37.24    2.32   1
   1 -10  -6   38.63    2.37   1
   1 -10   7   31.26    8.48   1
   1 -10   7   42.76    8.21   1
  -1  10   7   32.71    8.23   1
   1  10  -7   40.45   10.61   1
  -1 -10  -7   42.47    8.47   1
   1  10   7   50.58   11.08   1
  -1 -10   7   46.39    8.89   1
  -1 -10   7   28.53   10.04   1
   1 -10  -7   41.28    7.97   1
   1 -10  -7   40.01    7.73   1
  -1  10  -7   43.01    8.25   1
   1 -10   7   41.21    8.82   1
   1  10  -7   52.68   10.71   1
   1  10  -7   46.96   10.37   1
  -1 -10  -7   62.29   12.94   1
  -1 -10  -7   50.69   10.29   1
   1  10   7   38.82    7.92   1
   1  10   7   56.26   11.53   1
  -1 -10   7   54.76   11.36   1
  -1 -10   7   52.23   10.60   1
   1 -10  -7   42.95    9.73   1
  -1  10  -7   47.41   10.08   1
   1 -10   7   48.58    5.47   1
   1  10  -7   50.61    5.52   1
  -1 -10  -7   50.67    5.54   1
  -1 -10   7   49.70    5.53   1
   1 -10  -7   47.43    5.18   1
   1 -10   8   23.95    9.35   1
   1 -10   8   25.90    5.01   1
  -1  10   8   15.61    5.99   1
   1  10  -8   24.34    9.28   1
  -1 -10  -8   30.32    5.92   1
  -1 -10  -8   29.25    5.94   1
   1  10   8   31.44    8.04   1
  -1 -10   8   27.94    5.38   1
   1 -10  -8   29.27    5.70   1
   1 -10  -8   23.83    4.68   1
  -1  10  -8   24.35    4.70   1
   1 -10   8   26.95    5.99   1
   1 -10   8   27.53    6.36   1
   1  10  -8   30.45    6.22   1
   1  10  -8   27.07    7.28   1
  -1 -10  -8   26.95    5.48   1
  -1 -10  -8   35.23    7.50   1
   1  10   8   31.26    6.47   1
   1  10   8   21.83    4.49   1
  -1 -10   8   25.18    5.68   1
  -1 -10   8   27.67    5.63   1
   1 -10  -8   24.11    4.93   1
   1 -10  -8   28.89    6.92   1
  -1  10  -8   25.89    7.87   1
  -1  10  -8   38.83    8.58   1
   1 -10   8   26.24    3.14   1
  -1 -10  -8   27.79    3.12   1
  -1 -10   8   27.69    3.23   1
   1 -10   9    6.97    1.09   1
  -1  10   9   12.48    9.64   1
   1  10  -9    7.74    1.27   1
   1  10  -9  -21.98   18.43   1
  -1 -10  -9    6.80    1.11   1
  -1 -10  -9    5.02    1.50   1
   1  10   9   -7.99    8.41   1
  -1 -10   9    2.53   13.58   1
  -1 -10   9    7.59    1.15   1
   1 -10   9    4.85    1.95   1
   1 -10   9    3.39    2.13   1
  -1  10   9    4.25    0.92   1
  -1  10   9    2.75    1.05   1
   1  10  -9    5.33    1.11   1
   1  10  -9    3.22    3.62   1
  -1 -10  -9    5.61    1.73   1
  -1 -10  -9    6.65    1.30   1
   1  10   9    5.38    1.23   1
   1  10   9    3.26    0.73   1
  -1 -10   9    4.88    0.97   1
  -1 -10   9    0.89    2.54   1
   1 -10  -9    4.91    1.00   1
   1 -10  -9    3.11    2.32   1
  -1  10  -9    7.84    2.44   1
  -1  10  -9    4.35    4.71   1
   1 -10   9    6.61    0.74   1
   1  10  -9    6.53    0.46   1
  -1 -10  -9    6.23    0.44   1
  -1 -10   9    5.85    0.59   1
   1 -10  -9    5.93    0.41   1
   1 -10  10    8.16   12.84   1
   1  10 -10    5.99    1.32   1
  -1 -10 -10    4.74    1.43   1
  -1 -10  10    4.99    0.99   1
  -1 -10  10    4.83    9.70   1
   1 -10 -10    5.08    1.19   1
   1 -10 -10    4.77    1.15   1
  -1  10 -10    3.97    0.81   1
   1 -10  10    8.82    2.84   1
   1 -10  10    4.44    3.17   1
  -1  10  10    4.99    1.11   1
  -1  10  10    4.17    1.50   1
   1  10 -10    5.22    1.18   1
  -1 -10 -10    6.50    1.34   1
  -1 -10 -10    7.03    2.18   1
   1  10  10    3.80    0.91   1
   1  10  10    5.80    1.39   1
  -1 -10  10    5.16    1.09   1
   1 -10 -10    4.67    2.94   1
   1 -10 -10    5.38    1.13   1
  -1  10 -10    3.10    5.59   1
  -1  10 -10    9.65    2.51   1
   1  10 -10    5.04    0.67   1
   1 -10 -10    5.27    0.66   1
  -1  10 -10    5.40    0.80   1
   1 -10  11   73.14   23.96   1
   1 -10  11   13.76    2.64   1
  -1  10  11   10.19    7.79   1
   1  10 -11   14.23    2.82   1
  -1 -10 -11   13.38    2.86   1
  -1 -10 -11    9.71    1.91   1
   1  10  11    0.80    9.60   1
  -1 -10  11    4.38   14.34   1
  -1 -10  11   12.30    2.33   1
   1 -10 -11   11.42    2.34   1
   1 -10 -11   10.54    2.24   1
  -1  10 -11   10.40    1.97   1
   1 -10  11    5.66    4.56   1
  -1  10  11   15.37    3.19   1
  -1  10  11   12.56    3.10   1
   1  10 -11   12.61    6.71   1
  -1 -10 -11   20.29    4.75   1
   1  10  11   14.76    3.17   1
   1  10  11   10.13    2.21   1
  -1 -10  11    1.41    5.62   1
   1 -10 -11   12.61    2.59   1
   1 -10 -11   11.11    4.06   1
  -1  10 -11   13.95    3.04   1
   1 -10  11   11.68    0.97   1
   1  10 -11   12.24    0.73   1
  -1 -10 -11   11.73    0.70   1
  -1 -10  11   12.86    1.01   1
   1 -10 -11   13.06    0.76   1
  -1  10 -11   12.36    0.78   1
   1 -10  12   -7.85   20.43   1
   1 -10  12    3.67    0.92   1
  -1  10  12   -2.08   10.66   1
   1  10 -12    3.21    0.94   1
  -1 -10 -12    3.55    0.92   1
   1  10  12    2.02    7.11   1
  -1 -10  12    9.58   19.76   1
   1 -10 -12    2.30    1.13   1
   1 -10 -12    3.96    1.17   1
  -1  10 -12    2.61    0.60   1
   1 -10  12    2.16    3.17   1
  -1  10  12    2.60    1.00   1
   1  10 -12    3.91    4.23   1
   1  10 -12    2.65    0.63   1
   1  10  12    2.76    0.68   1
  -1 -10  12   -0.75    4.86   1
  -1 -10  12    2.85    0.53   1
   1 -10 -12    3.36    2.13   1
  -1  10 -12    1.24    4.36   1
   1 -10  12    2.82    1.24   1
   1  10 -12    2.87    0.49   1
  -1 -10 -12    3.14    0.50   1
  -1 -10  12    3.33    1.22   1
   1 -10 -12    2.61    0.41   1
   1 -10  13    5.02   24.18   1
   1 -10  13    5.44    1.20   1
  -1  10  13   -3.25   10.72   1
   1  10 -13    3.64    0.94   1
  -1 -10 -13    5.45    1.24   1
  -1 -10 -13    5.36    1.63   1
  -1 -10  13   -6.88   19.10   1
  -1 -10  13    5.13    1.06   1
   1 -10 -13    5.84    1.50   1
   1 -10 -13    1.58    1.36   1
  -1  10 -13    4.93    0.99   1
   1 -10  13    4.65    0.88   1
   1 -10  13    2.65    4.98   1
  -1  10  13    2.05    1.25   1
  -1  10  13    6.62    1.31   1
   1  10 -13    3.01    6.35   1
   1  10 -13    3.70    0.95   1
  -1 -10 -13    5.93    1.94   1
   1  10  13    5.31    1.23   1
   1  10  13    4.69    1.22   1
  -1 -10  13    4.09    0.83   1
   1 -10 -13    5.50    3.29   1
   1 -10 -13    4.70    0.90   1
  -1  10 -13    3.68    6.49   1
  -1  10 -13    3.75    0.79   1
   1 -10  13    5.02    1.40   1
   1  10 -13    5.71    0.44   1
  -1 -10 -13    5.74    0.40   1
   1 -10 -13    5.42    0.38   1
  -1  10 -13    5.87    0.52   1
   1 -10  14    9.96    2.42   1
  -1  10  14    4.18   16.56   1
  -1 -10 -14    6.94    2.17   1
  -1 -10 -14   13.98    3.34   1
   1  10  14   11.84   13.07   1
  -1 -10  14    9.68    2.27   1
   1 -10 -14   14.68    4.20   1
   1 -10  14    8.95    1.74   1
   1 -10  14   -2.24    5.55   1
  -1  10  14    6.53    2.06   1
   1  10 -14    8.28    8.64   1
   1  10 -14    7.31    1.72   1
  -1 -10 -14   15.87    4.31   1
   1  10  14   12.07    2.75   1
  -1 -10  14    2.17    9.52   1
  -1 -10  14   10.81    2.17   1
   1 -10 -14    8.22    4.00   1
  -1  10 -14   10.67    2.12   1
  -1  10 -14    4.86    7.22   1
   1 -10  14   16.18    3.38   1
   1  10 -14   13.96    1.08   1
  -1 -10 -14   14.43    1.04   1
  -1 -10  14   18.23    3.52   1
   1 -10 -14   13.54    0.98   1
  -1  10 -14   12.26    1.13   1
   1 -10 -15    0.34    4.18   1
   1 -10  15    2.22    7.05   1
   1 -10  15    1.89    0.38   1
   1  10 -15    1.06    0.77   1
  -1 -10 -15    0.44    1.89   1
  -1 -10 -15    1.16    1.44   1
   1  10  15    0.98    0.71   1
  -1 -10  15   -5.77    8.99   1
  -1 -10  15    2.17    0.55   1
  -1  10 -15    1.81    0.44   1
  -1  10 -15    3.46   10.43   1
   1  10 -15    0.53    0.31   1
  -1 -10  15    1.48    2.45   1
   1 -10 -15    1.14    0.30   1
   1  10 -16    0.23    0.82   1
   1  10 -16   -0.84    5.72   1
  -1 -10  16    0.45    0.35   1
  -1 -10  16    0.08    4.88   1
   1  10 -16    0.45    0.28   1
   1 -10 -16    0.24    0.21   1
  -1 -11   0   53.25   11.79   1
   1 -11   0   28.44    6.25   1
  -1  11   0   34.35    7.24   1
   1  11   0   43.68    8.82   1
   1  11   0   44.01    8.77   1
  -1 -11   0   33.78    6.73   1
  -1 -11   0   35.63    7.37   1
   1 -11   0   37.47    7.59   1
   1 -11   0   30.67    6.98   1
  -1  11   0   34.77    7.20   1
  -1  11   0   38.83    8.14   1
   1 -11   0   37.20    4.38   1
  -1  11   0   40.41    4.73   1
   1 -11   1   91.51   14.25   1
   1 -11   1   67.22   10.29   1
  -1  11   1   79.77   12.57   1
  -1  11   1   75.68   11.62   1
   1  11  -1  105.20   16.16   1
  -1 -11  -1   55.79    8.85   1
   1  11   1   72.57   11.14   1
  -1 -11   1   71.79   11.34   1
   1 -11  -1   76.10   11.83   1
   1 -11  -1   65.83   10.08   1
  -1  11  -1   66.19   10.18   1
  -1  11  -1   78.49   12.32   1
   1 -11   1   83.48   17.38   1
   1 -11   1   85.51   17.16   1
  -1  11   1   76.78   15.55   1
  -1  11   1   85.22   17.19   1
   1  11  -1   88.50   17.70   1
   1  11  -1   78.39   15.62   1
  -1 -11  -1   90.52   18.37   1
   1  11   1   74.26   14.86   1
  -1 -11   1   69.09   13.82   1
  -1 -11   1   54.85   10.93   1
   1 -11  -1   85.55   17.84   1
   1 -11  -1   74.42   14.91   1
  -1  11  -1   95.18   19.42   1
  -1  11  -1   77.75   15.74   1
   1 -11   1   61.01    3.71   1
  -1  11   1   65.22    3.96   1
   1  11  -1   56.78    3.47   1
  -1 -11  -1   60.94    3.69   1
  -1 -11   1   57.49    3.49   1
   1 -11  -1   62.01    3.76   1
  -1  11  -1   64.96    3.94   1
   1 -11   2   45.81    7.03   1
   1 -11   2   55.20    8.78   1
  -1  11   2   64.25   10.33   1
  -1  11   2   53.60    8.23   1
   1  11  -2   40.24    7.06   1
   1  11  -2   59.52    9.19   1
  -1 -11  -2   50.64    8.07   1
   1  11   2   52.45    8.06   1
  -1 -11   2   51.61    7.94   1
   1 -11  -2   43.96    6.75   1
   1 -11  -2   60.17    9.44   1
  -1  11  -2   47.39    7.69   1
  -1  11  -2   51.17    7.89   1
   1 -11   2   62.00   13.11   1
   1 -11   2   60.49   12.20   1
  -1  11   2   62.16   12.61   1
  -1  11   2   59.84   12.17   1
  -1 -11  -2   49.51    9.86   1
   1  11   2   56.14   11.19   1
   1 -11  -2   62.82   13.34   1
   1 -11  -2   56.21   11.29   1
  -1  11  -2   65.53   13.42   1
  -1  11  -2   59.74   12.49   1
   1 -11   2   56.93    6.66   1
  -1  11   2   52.80    6.16   1
   1  11  -2   58.20    6.78   1
  -1 -11  -2   56.62    6.56   1
   1  11   2   62.74    7.45   1
  -1 -11   2   57.68    6.69   1
   1 -11  -2   59.62    6.91   1
  -1  11  -2   58.97    6.83   1
   1 -11   3    6.29    2.02   1
   1 -11   3    6.48    1.04   1
  -1  11   3    4.98    0.81   1
  -1  11   3    6.09    2.30   1
   1  11  -3    8.00    1.38   1
  -1 -11  -3    6.74    1.18   1
  -1 -11  -3    7.06    1.62   1
   1  11   3    5.23    0.87   1
   1  11   3    6.99    2.72   1
  -1 -11   3    5.51    0.91   1
   1 -11  -3    5.60    1.22   1
   1 -11  -3    5.86    0.96   1
  -1  11  -3    6.48    1.11   1
  -1  11  -3    3.03    1.82   1
   1 -11   3   10.26    3.39   1
   1 -11   3   10.38    2.33   1
  -1  11   3   10.06    2.32   1
  -1  11   3    9.95    2.42   1
  -1 -11  -3    9.91    2.68   1
  -1 -11  -3    6.25    1.26   1
   1  11   3   10.94    2.33   1
   1  11   3    6.88    1.40   1
   1 -11  -3    8.35    3.00   1
   1 -11  -3   10.13    2.15   1
  -1  11  -3    8.54    2.82   1
  -1  11  -3   13.11    3.41   1
  -1  11   3    5.27    0.40   1
   1  11  -3    4.93    0.36   1
  -1 -11  -3    5.43    0.38   1
   1  11   3    5.21    0.49   1
  -1 -11   3    5.05    0.36   1
   1 -11  -3    5.16    0.37   1
  -1  11  -3    5.60    0.40   1
   1 -11   4    8.46    2.21   1
   1 -11   4    9.03    1.42   1
  -1  11   4   10.56    2.71   1
   1  11  -4   10.21    3.17   1
  -1 -11  -4   11.02    1.82   1
  -1 -11  -4   11.54    2.06   1
   1  11   4   11.42    1.81   1
   1  11   4   13.94    3.45   1
  -1 -11   4    8.49    1.35   1
   1 -11  -4   10.45    1.67   1
   1 -11  -4   11.12    1.87   1
  -1  11  -4   10.76    1.75   1
   1 -11   4   13.43    3.00   1
   1 -11   4   14.58    4.17   1
  -1  11   4   12.96    2.90   1
  -1  11   4   17.27    3.81   1
  -1 -11  -4   13.89    3.32   1
  -1 -11  -4    9.30    1.90   1
   1  11   4   14.23    3.04   1
   1  11   4   10.63    2.19   1
   1 -11  -4   11.59    3.37   1
   1 -11  -4   13.69    2.89   1
  -1  11  -4   12.38    3.70   1
  -1  11  -4   16.10    4.14   1
   1 -11   4   10.70    1.48   1
  -1  11   4    8.68    1.19   1
  -1 -11   4   11.25    1.48   1
   1 -11  -4   10.38    1.32   1
  -1  11  -4   11.59    1.48   1
   1 -11   5    9.49    2.61   1
   1 -11   5    6.75    0.99   1
  -1  11   5    8.76    2.84   1
   1  11  -5    3.59    3.43   1
  -1 -11  -5    7.31    1.16   1
  -1 -11  -5    7.87    1.52   1
   1  11   5    8.27    1.23   1
  -1 -11   5    6.77    1.00   1
   1 -11  -5    8.34    1.27   1
   1 -11  -5    8.69    1.41   1
  -1  11  -5    8.08    1.23   1
   1 -11   5    9.39    2.98   1
   1 -11   5   11.30    2.67   1
  -1  11   5    8.67    2.06   1
  -1  11   5    9.95    2.22   1
   1  11  -5    8.88    1.98   1
   1  11  -5    9.27    1.90   1
  -1 -11  -5    7.53    1.55   1
  -1 -11  -5    9.81    2.51   1
   1  11   5    7.02    1.47   1
   1  11   5   10.31    2.26   1
  -1 -11   5    7.87    1.60   1
  -1 -11   5    9.82    2.03   1
   1 -11  -5    7.97    1.69   1
   1 -11  -5    9.27    3.02   1
  -1  11  -5    9.90    3.67   1
  -1  11  -5    8.92    2.92   1
   1 -11   5    8.47    1.18   1
  -1  11   5    8.05    1.11   1
  -1 -11  -5    7.63    0.95   1
  -1 -11   5    8.48    1.13   1
   1 -11  -5    7.61    0.95   1
   1 -11   6    6.73    1.01   1
   1 -11   6    9.13    6.01   1
  -1  11   6    4.21    5.32   1
   1  11  -6   10.48    7.48   1
  -1 -11  -6    7.54    1.24   1
   1  11   6    3.45    4.87   1
  -1 -11   6    7.29    1.08   1
   1 -11  -6    7.54    1.43   1
   1 -11  -6    6.80    1.09   1
  -1  11  -6    7.32    1.13   1
   1 -11   6    7.81    2.57   1
  -1  11   6    6.02    1.18   1
  -1  11   6    6.07    1.41   1
  -1 -11  -6    7.51    1.28   1
   1  11   6    7.22    1.28   1
  -1 -11   6    5.95    1.21   1
  -1 -11   6    6.64    1.13   1
   1 -11  -6    5.48    0.98   1
   1 -11  -6    6.47    2.90   1
  -1  11  -6    7.41    2.63   1
   1 -11   6    6.45    1.01   1
  -1  11   6    6.05    0.94   1
   1  11  -6    5.78    0.74   1
  -1 -11  -6    6.69    0.86   1
  -1 -11   6    6.00    0.89   1
   1 -11   7    2.78    6.85   1
   1 -11   7    0.56    0.29   1
   1  11  -7   -0.21    9.19   1
  -1 -11  -7    1.10    0.59   1
  -1 -11  -7    0.47    1.58   1
   1  11   7    1.94    4.77   1
  -1 -11   7    0.64    0.30   1
   1 -11  -7    0.41    0.60   1
  -1  11  -7    0.71    0.34   1
   1 -11   7    0.62    1.27   1
   1 -11   7    0.24    1.36   1
  -1  11   7    0.64    0.71   1
  -1  11   7    0.31    0.27   1
   1  11  -7    0.62    0.21   1
   1  11  -7    1.58    2.36   1
  -1 -11  -7    0.56    0.14   1
  -1 -11  -7    0.63    1.03   1
   1  11   7    0.67    0.51   1
   1  11   7    0.56    0.22   1
  -1 -11   7    0.55    0.14   1
  -1 -11   7    0.52    0.69   1
   1 -11  -7    0.46    2.09   1
   1 -11  -7    0.57    0.19   1
  -1  11  -7    0.40    1.48   1
  -1  11  -7    1.83    3.94   1
   1 -11   7    0.47    0.40   1
  -1  11   7    0.46    0.37   1
   1  11  -7    0.55    0.22   1
  -1 -11  -7    0.54    0.21   1
  -1 -11   7    0.53    0.36   1
   1 -11  -7    0.50    0.20   1
   1 -11   8    0.71    8.62   1
   1 -11   8    4.62    0.98   1
  -1  11   8   -2.04    7.20   1
  -1 -11  -8    2.91    1.61   1
  -1 -11  -8    4.47    1.15   1
   1  11   8    0.20    5.68   1
  -1 -11   8    9.30    8.30   1
   1 -11  -8    3.10    0.94   1
   1 -11  -8    3.75    0.99   1
   1 -11   8    5.59    2.56   1
  -1  11   8    3.46    0.77   1
  -1  11   8    4.14    1.44   1
   1  11  -8    4.82    0.99   1
   1  11  -8    5.87    4.58   1
  -1 -11  -8    5.16    1.96   1
   1  11   8    5.08    1.30   1
  -1 -11   8    4.75    0.94   1
  -1 -11   8    4.31    1.88   1
   1 -11  -8    4.26    0.87   1
   1 -11  -8    5.00    3.15   1
  -1  11  -8    3.58    5.06   1
   1 -11   8    6.98    0.76   1
   1  11  -8    7.10    0.50   1
  -1 -11  -8    6.94    0.48   1
   1 -11  -8    6.61    0.46   1
   1 -11   9    2.76    9.45   1
   1  11  -9    1.57   12.71   1
  -1 -11  -9    4.47    1.50   1
  -1 -11   9   -6.32    9.64   1
  -1 -11   9    6.30    1.24   1
   1 -11  -9    7.53    1.68   1
   1 -11  -9    5.57    1.28   1
  -1  11  -9    4.96    1.00   1
   1 -11   9    7.59    3.29   1
   1 -11   9   10.49    3.12   1
  -1  11   9    7.67    2.13   1
  -1  11   9    5.80    1.27   1
   1  11  -9    6.76    5.06   1
   1  11  -9    7.01    1.50   1
  -1 -11  -9    6.54    1.35   1
   1  11   9    4.42    1.00   1
  -1 -11   9    7.50    2.91   1
  -1 -11   9    6.06    1.26   1
   1 -11  -9    8.00    3.72   1
   1 -11  -9    6.41    1.35   1
  -1  11  -9   10.45    3.31   1
  -1  11  -9    7.97    6.22   1
   1 -11   9    5.84    1.18   1
   1  11  -9    6.83    0.85   1
  -1 -11  -9    5.99    0.77   1
  -1 -11   9    6.91    1.06   1
   1 -11  -9    6.60    0.80   1
  -1  11  -9    6.49    0.88   1
   1 -11  10    2.94    0.71   1
   1 -11  10   -6.97   12.47   1
  -1  11  10    0.50    8.90   1
  -1 -11 -10    3.18    1.34   1
  -1 -11 -10    2.97    0.88   1
   1  11  10    4.00    7.06   1
  -1 -11  10    5.57   13.61   1
  -1 -11  10    3.12    0.67   1
   1 -11 -10    2.14    1.00   1
   1 -11 -10    2.45    1.05   1
  -1  11 -10    2.28    0.50   1
   1 -11  10    4.19    2.14   1
   1 -11  10    2.92    2.95   1
  -1  11  10    2.60    0.65   1
  -1  11  10    2.14    1.27   1
   1  11 -10    3.02    0.76   1
  -1 -11 -10    4.26    2.45   1
  -1 -11 -10    3.87    0.81   1
   1  11  10    2.67    1.00   1
   1  11  10    2.58    0.67   1
  -1 -11  10    3.17    0.69   1
   1 -11 -10    1.52    3.25   1
   1 -11 -10    2.94    0.64   1
  -1  11 -10    1.09    5.19   1
  -1  11 -10    4.70    1.63   1
   1 -11  10    2.40    1.00   1
   1  11 -10    2.74    0.44   1
  -1 -11 -10    3.75    0.54   1
  -1 -11  10    2.50    0.75   1
   1 -11 -10    2.37    0.35   1
  -1  11 -10    3.40    0.60   1
   1 -11  11   37.02    7.28   1
  -1  11  11   46.96   17.39   1
   1  11 -11   40.33    8.01   1
  -1 -11 -11   39.81    7.93   1
   1 -11 -11   63.57   12.66   1
   1 -11 -11   42.60    8.46   1
  -1  11 -11   30.98    6.07   1
   1 -11  11   23.56    6.35   1
  -1  11  11   32.99    7.02   1
  -1  11  11   42.12    8.45   1
   1  11 -11   41.11   12.13   1
  -1 -11 -11   60.78   13.00   1
   1  11  11   47.76    9.76   1
   1  11  11   31.64    6.42   1
  -1 -11  11   32.61    8.68   1
   1 -11 -11   34.67    6.93   1
   1 -11 -11   37.38    9.24   1
  -1  11 -11   26.95    9.75   1
  -1  11 -11   40.95    8.34   1
   1 -11  11   42.29    5.05   1
  -1 -11 -11   41.04    4.33   1
  -1 -11  11   43.79    5.09   1
   1 -11  12    0.08    4.63   1
   1 -11  12    2.00    0.39   1
   1  11 -12    1.63    0.45   1
  -1 -11 -12    1.09    0.59   1
   1  11  12    1.00    3.13   1
  -1 -11  12    1.23    0.24   1
  -1 -11  12    1.65    4.70   1
   1 -11 -12    1.81    0.46   1
  -1  11 -12    1.53    0.27   1
   1 -11  12    2.71    3.67   1
   1 -11  12    1.74    0.34   1
  -1  11  12    0.88    1.15   1
  -1  11  12    1.95    0.47   1
   1  11 -12    1.50    6.87   1
   1  11 -12    2.22    0.72   1
  -1 -11 -12    2.91    1.89   1
   1  11  12    1.45    0.52   1
   1  11  12    2.44    0.89   1
  -1 -11  12    2.14    0.47   1
  -1 -11  12   -0.11    5.08   1
   1 -11 -12    2.12    2.84   1
   1 -11 -12    1.87    0.38   1
  -1  11 -12    1.73    0.50   1
  -1  11 -12    0.48    6.45   1
   1  11 -12    1.98    0.42   1
  -1 -11 -12    2.27    0.40   1
  -1 -11  12    2.40    1.22   1
   1 -11 -12    1.86    0.33   1
  -1  11 -12    2.15    0.52   1
   1 -11  13   20.50    3.94   1
  -1  11  13    8.96   12.72   1
  -1 -11 -13   24.83    4.86   1
  -1 -11 -13   28.15    5.57   1
  -1 -11  13   20.01    3.79   1
   1 -11 -13   47.63    9.15   1
   1 -11  13    7.44    5.53   1
   1 -11  13   16.18    3.13   1
  -1  11  13   21.85    4.28   1
  -1  11  13   14.56    3.52   1
   1  11 -13   18.31    3.75   1
  -1 -11 -13   20.29    4.78   1
   1  11  13   24.14    4.96   1
  -1 -11  13   18.54    3.64   1
  -1 -11  13    0.16    7.59   1
   1 -11 -13   19.66    6.20   1
   1 -11 -13   16.14    3.13   1
  -1  11 -13   15.48    3.07   1
  -1  11 -13    7.91    8.59   1
   1 -11  13   23.22    1.99   1
   1  11 -13   24.60    1.43   1
  -1 -11 -13   22.78    1.31   1
  -1 -11  13   22.63    1.86   1
   1 -11 -13   22.61    1.29   1
  -1  11  14    1.91    9.48   1
   1  11  14   -3.60   12.75   1
   1  11 -14   17.30    3.60   1
   1  11 -14   14.86   10.15   1
  -1 -11 -14   16.47    4.21   1
  -1 -11 -14   30.28    6.91   1
   1  11  14   19.36    4.03   1
   1  11  14   24.11    4.92   1
  -1 -11  14   -0.75    7.97   1
  -1 -11  14   17.18    3.35   1
   1 -11 -14    7.19    5.24   1
  -1  11 -14   15.76   12.26   1
   1  11 -14   17.52    2.39   1
  -1 -11  14   15.91    4.01   1
  -1  11  15   -2.89    3.38   1
   1 -11  15    8.47    1.63   1
   1 -11  15    4.33    9.22   1
  -1 -11 -15    5.60    2.45   1
   1  11  15    5.75    1.80   1
  -1 -11  15    5.96    1.31   1
  -1 -11  15   -2.21    5.90   1
  -1  11 -15    9.66    1.91   1
   1  11 -15    7.24    0.96   1
   1 -11 -15    8.45    1.01   1
   1  11 -16    4.73    0.76   1
  -1 -11  16    4.47    2.63   1
   1  12   0   66.21    9.35   1
   1  12   0   53.53    8.38   1
  -1 -12   0   60.62    8.88   1
  -1 -12   0   49.30    6.99   1
   1 -12   0   41.66    5.87   1
   1 -12   0   52.78    7.72   1
  -1  12   0   47.36    6.71   1
  -1  12   0   47.74    7.13   1
   1  12   0   70.76   14.54   1
   1  12   0   47.94    9.73   1
  -1 -12   0   56.31   11.77   1
  -1 -12   0   39.90    8.10   1
   1 -12   0   51.56   11.65   1
   1 -12   0   49.03   10.08   1
  -1  12   0   44.50    9.33   1
  -1  12   0   49.37   10.42   1
   1  12   0   47.39    5.26   1
   1 -12   0   48.01    5.29   1
  -1  12   0   47.10    5.16   1
   1 -12   1   19.82    3.83   1
   1 -12   1    7.88    3.08   1
  -1  12   1   25.96    7.06   1
  -1  12   1   15.91    3.13   1
  -1 -12  -1   13.58    3.62   1
  -1 -12  -1   15.91    3.23   1
   1  12   1   13.67    7.29   1
   1  12   1   17.69    3.47   1
  -1 -12   1   22.44    4.39   1
  -1 -12   1   12.77    3.75   1
   1 -12  -1   18.87    4.43   1
   1 -12  -1   15.42    3.00   1
  -1  12  -1   24.72    6.42   1
  -1  12  -1   16.51    3.29   1
   1 -12   1   16.54    3.54   1
   1 -12   1   14.54    4.57   1
  -1  12   1   18.48    4.17   1
   1  12  -1   17.21    3.50   1
   1  12  -1   16.27    3.46   1
  -1 -12  -1   14.57    3.78   1
  -1 -12  -1   16.36    3.32   1
   1  12   1   17.08    3.48   1
   1  12   1   13.53    2.94   1
  -1 -12   1   16.18    3.40   1
  -1 -12   1   16.06    3.26   1
   1 -12  -1   15.70    3.36   1
   1 -12  -1   15.99    4.98   1
  -1  12  -1   15.11    3.60   1
  -1  12  -1   16.53    4.10   1
   1 -12   1   17.45    2.06   1
  -1  12   1   17.45    2.01   1
   1  12  -1   16.98    2.00   1
  -1 -12   1   15.81    1.83   1
   1 -12  -1   17.81    2.07   1
  -1  12  -1   16.93    1.95   1
   1 -12   2   71.32   10.48   1
   1 -12   2   66.34    9.32   1
  -1  12   2   58.16    8.19   1
  -1  12   2   73.84   11.06   1
   1  12  -2   52.29    8.36   1
   1  12  -2   70.66    9.99   1
  -1 -12  -2   47.55    6.74   1
   1  12   2   61.03    9.73   1
   1  12   2   59.93    8.45   1
  -1 -12   2   59.42    8.38   1
  -1 -12   2   52.58    7.96   1
   1 -12  -2   53.33    7.50   1
   1 -12  -2   57.43    8.31   1
  -1  12  -2   47.57    6.74   1
  -1  12  -2   54.18    8.13   1
   1 -12   2   68.53   14.85   1
   1 -12   2   71.30   14.64   1
  -1  12   2   63.63   13.17   1
  -1  12   2   76.59   15.90   1
  -1 -12  -2   62.39   12.65   1
   1  12   2   70.16   14.24   1
   1 -12  -2   78.26   17.04   1
  -1  12  -2   72.92   15.43   1
  -1  12  -2   86.10   17.96   1
   1 -12   2   77.18    4.44   1
  -1  12   2   75.02    4.30   1
   1  12  -2   78.66    4.50   1
  -1 -12  -2   75.97    4.33   1
   1  12   2   83.28    4.85   1
  -1 -12   2   82.26    4.70   1
   1 -12  -2   81.84    4.68   1
  -1  12  -2   75.09    4.28   1
   1 -12   3   26.86    3.82   1
  -1  12   3   19.22    2.74   1
  -1  12   3   13.81    5.92   1
   1  12  -3   20.03    2.94   1
   1  12  -3   20.05    8.69   1
  -1 -12  -3   22.13    4.06   1
  -1 -12  -3   21.81    3.19   1
   1  12   3   27.47    7.57   1
   1  12   3   18.43    2.64   1
  -1 -12   3   21.83    3.13   1
   1 -12  -3   22.08    3.15   1
   1 -12  -3   16.14    2.80   1
   1 -12   3   16.25    3.58   1
   1 -12   3   20.34    5.49   1
  -1  12   3   24.54    5.37   1
  -1  12   3   23.11    5.09   1
  -1 -12  -3   14.88    3.88   1
  -1 -12  -3   20.05    4.08   1
   1  12   3   22.91    4.68   1
   1  12   3   16.35    3.51   1
   1 -12  -3   21.10    4.40   1
   1 -12  -3   18.11    5.42   1
  -1  12  -3   29.50    6.90   1
  -1  12  -3   16.95    4.66   1
   1 -12   3   20.96    2.48   1
  -1  12   3   18.33    2.14   1
   1  12  -3   23.95    2.73   1
  -1 -12  -3   21.88    2.47   1
   1  12   3   21.95    2.67   1
  -1 -12   3   17.50    2.03   1
  -1  12  -3   22.83    2.58   1
   1 -12   4   15.96    3.38   1
   1 -12   4   16.54    2.36   1
  -1  12   4   21.53    4.72   1
  -1  12   4   20.56    2.92   1
  -1 -12  -4   16.89    2.83   1
   1  12   4   20.03    4.19   1
  -1 -12   4   15.90    2.28   1
   1 -12  -4   18.11    2.61   1
   1 -12  -4   18.97    2.87   1
  -1  12  -4   16.09    2.35   1
   1 -12   4   25.96    6.71   1
  -1  12   4   28.39    6.04   1
  -1 -12  -4   26.02    6.10   1
  -1 -12  -4   18.47    3.76   1
   1  12   4   26.22    5.52   1
   1  12   4   21.38    4.37   1
   1 -12  -4   21.17    4.39   1
  -1  12  -4   33.60    8.04   1
   1 -12   4   20.73    2.46   1
  -1  12   4   18.81    2.21   1
   1  12  -4   20.15    2.31   1
  -1 -12  -4   18.53    2.11   1
   1 -12  -4   18.17    2.08   1
  -1  12  -4   20.45    2.34   1
   1 -12   5    3.80    0.80   1
   1 -12   5    7.06    4.76   1
  -1  12   5    4.01    5.10   1
   1  12  -5    3.84    0.98   1
   1  12  -5   10.01    9.91   1
  -1 -12  -5    2.39    2.05   1
  -1 -12  -5    3.05    0.88   1
   1  12   5    6.19    6.59   1
   1  12   5    5.61    1.16   1
  -1 -12   5    3.98    0.85   1
   1 -12  -5    3.76    1.43   1
   1 -12  -5    3.66    0.92   1
  -1  12  -5    4.20    1.01   1
   1 -12   5    2.87    2.40   1
   1 -12   5    2.64    1.14   1
  -1  12   5    2.84    1.12   1
  -1  12   5    3.45    0.91   1
  -1 -12  -5    3.92    0.77   1
  -1 -12  -5    3.59    1.80   1
   1  12   5    4.21    0.87   1
   1  12   5    3.45    0.99   1
   1 -12  -5    4.15    2.75   1
   1 -12  -5    3.07    0.68   1
  -1  12  -5    4.25    2.63   1
  -1  12  -5    3.33    2.77   1
   1 -12   5    4.66    0.48   1
  -1  12   5    4.63    0.41   1
   1  12  -5    4.35    0.34   1
  -1 -12  -5    4.09    0.31   1
   1 -12  -5    4.16    0.33   1
   1 -12   6    0.75    1.81   1
   1 -12   6    1.23    0.23   1
  -1  12   6   -0.15    1.83   1
  -1 -12  -6    0.96    0.34   1
  -1 -12  -6    1.48    0.69   1
   1  12   6   -1.44    2.26   1
   1 -12  -6    1.03    0.46   1
   1 -12  -6    0.79    0.38   1
  -1  12  -6    1.69    0.38   1
   1 -12   6    2.14    1.90   1
   1 -12   6    2.24    1.33   1
  -1  12   6    1.65    0.52   1
  -1  12   6    1.89    1.05   1
   1  12  -6    1.81    0.39   1
   1  12  -6    2.12    1.13   1
  -1 -12  -6    1.45    0.30   1
  -1 -12  -6    1.76    1.48   1
   1  12   6    1.39    0.35   1
   1  12   6    1.89    0.74   1
  -1 -12   6    1.74    0.35   1
  -1 -12   6    1.83    0.51   1
   1 -12  -6    1.68    0.40   1
   1 -12  -6    2.63    2.56   1
  -1  12  -6    3.86    3.70   1
  -1  12  -6    1.74    2.30   1
   1 -12   6    1.52    0.23   1
  -1  12   6    1.25    0.24   1
   1  12  -6    1.47    0.16   1
  -1 -12  -6    1.51    0.15   1
  -1 -12   6    1.35    0.19   1
   1 -12  -6    1.45    0.15   1
   1 -12   7   18.27    2.61   1
  -1  12   7   14.86   12.05   1
   1  12  -7   23.42   18.95   1
  -1 -12  -7   18.12    2.68   1
  -1 -12  -7   22.14    4.06   1
   1  12   7    2.42    8.47   1
  -1 -12   7   21.80    3.08   1
   1 -12  -7   17.86    2.63   1
   1 -12  -7   16.97    2.71   1
   1 -12   7   21.54    4.95   1
  -1  12   7   13.35    2.99   1
  -1  12   7   10.71    2.16   1
   1  12  -7   15.02    2.93   1
  -1 -12  -7   14.94    3.65   1
  -1 -12  -7   15.16    2.94   1
   1  12   7   15.34    3.20   1
   1  12   7   12.22    2.41   1
  -1 -12   7   14.46    2.80   1
   1 -12  -7   12.18    4.26   1
   1 -12  -7   11.61    2.28   1
  -1  12  -7   17.15    6.65   1
   1 -12   7   13.85    1.84   1
  -1  12   7   12.63    1.68   1
   1  12  -7   14.75    1.72   1
  -1 -12  -7   14.32    1.67   1
  -1 -12   7   13.73    1.75   1
   1 -12  -7   15.18    1.76   1
   1 -12   8    3.68    0.81   1
   1 -12   8    2.93   12.27   1
  -1  12   8   -1.48    9.19   1
   1  12  -8   -2.34   11.89   1
  -1 -12  -8    3.35    1.70   1
  -1 -12  -8    3.95    1.15   1
   1  12   8    3.20    6.27   1
  -1 -12   8    4.03    0.83   1
   1 -12  -8    3.11    0.98   1
   1 -12  -8    4.30    1.25   1
  -1  12  -8    3.89    0.85   1
   1 -12   8    7.10    2.64   1
   1 -12   8    5.57    2.37   1
  -1  12   8    4.42    1.38   1
  -1  12   8    3.30    0.71   1
   1  12  -8    5.16    4.22   1
  -1 -12  -8    4.76    2.21   1
  -1 -12  -8    4.37    0.76   1
   1  12   8    3.88    0.75   1
   1  12   8    3.94    1.11   1
  -1 -12   8    3.77    1.29   1
   1 -12  -8    3.34    3.23   1
   1 -12  -8    3.69    0.67   1
  -1  12  -8    5.86    2.64   1
  -1  12  -8    1.70    5.66   1
   1 -12   8    4.43    0.51   1
   1  12  -8    4.52    0.34   1
  -1 -12  -8    4.52    0.32   1
  -1 -12   8    4.74    0.48   1
   1 -12  -8    4.67    0.33   1
   1 -12   9    7.30    1.45   1
   1 -12   9   -4.32   13.33   1
  -1  12   9   -0.67    9.56   1
   1  12  -9    5.07   11.66   1
  -1 -12  -9    6.35    1.93   1
  -1 -12  -9    9.47    2.06   1
   1  12   9   18.80   11.13   1
  -1 -12   9    8.37    1.62   1
   1 -12  -9    8.03    1.95   1
   1 -12  -9   10.43    2.41   1
  -1  12  -9    8.27    1.63   1
   1 -12   9    9.27    3.04   1
   1 -12   9   11.62    4.09   1
  -1  12   9    6.98    1.53   1
  -1  12   9    7.34    2.21   1
   1  12  -9    8.44    1.81   1
   1  12  -9    8.15    6.14   1
  -1 -12  -9    8.21    1.69   1
  -1 -12  -9    9.57    3.24   1
   1  12   9    5.64    1.25   1
   1  12   9   10.53    2.57   1
  -1 -12   9    8.47    1.76   1
  -1 -12   9    8.52    3.06   1
   1 -12  -9    7.20    1.51   1
   1 -12  -9    7.04    3.83   1
  -1  12  -9   12.30    3.55   1
  -1  12  -9   10.57    6.88   1
   1 -12   9    9.60    0.83   1
   1  12  -9    8.78    0.57   1
  -1 -12  -9    9.42    0.59   1
  -1 -12   9    8.86    0.73   1
   1 -12  -9    8.83    0.55   1
  -1  12  -9    8.25    0.56   1
   1 -12  10   21.24    4.22   1
  -1 -12 -10   23.49    4.79   1
   1  12  10   67.78   20.85   1
  -1 -12  10   -2.83   18.97   1
   1 -12 -10   32.59    6.63   1
   1 -12 -10   19.58    4.21   1
   1 -12  10   40.46    8.84   1
  -1  12  10   27.53    6.05   1
  -1  12  10   23.79    4.82   1
   1  12 -10   27.00   10.45   1
   1  12 -10   24.80    5.05   1
  -1 -12 -10   31.44    7.41   1
  -1 -12 -10   19.93    3.99   1
   1  12  10   35.50    7.41   1
   1  12  10   14.60    3.02   1
  -1 -12  10   23.43    4.71   1
  -1 -12  10   27.18    6.98   1
   1 -12 -10   19.81    3.98   1
   1 -12 -10   27.33    7.97   1
  -1  12 -10   35.67    7.55   1
  -1  12 -10   21.05    9.77   1
   1 -12  10   19.37    1.28   1
   1  12 -10   19.22    1.11   1
  -1 -12 -10   19.14    1.10   1
  -1 -12  10   19.09    1.21   1
   1 -12 -10   19.33    1.10   1
  -1  12 -10   18.29    1.10   1
   1 -12  11   37.97    5.30   1
   1 -12  11   10.91   30.33   1
   1  12 -11   35.62    5.06   1
  -1 -12 -11   36.51    5.69   1
   1  12  11   14.81   15.32   1
  -1 -12  11   38.15    5.26   1
  -1 -12  11    7.85   28.77   1
   1 -12 -11   43.68    6.39   1
  -1  12 -11   36.91    5.09   1
   1 -12  11   17.04    5.53   1
  -1  12  11   15.64    3.55   1
  -1  12  11   24.33    4.59   1
   1  12 -11   21.41    4.11   1
   1  12 -11   19.46    9.53   1
  -1 -12 -11   23.53    5.50   1
   1  12  11   19.67    3.78   1
   1  12  11   17.68    3.85   1
  -1 -12  11   24.49    4.60   1
  -1 -12  11   18.35    5.65   1
   1 -12 -11   24.18    4.52   1
   1 -12 -11   15.83    5.43   1
  -1  12 -11   14.92    8.26   1
   1 -12  11   30.73    2.22   1
   1  12 -11   32.06    1.81   1
  -1 -12 -11   31.09    1.74   1
   1 -12 -11   30.76    1.72   1
  -1  12 -11   33.05    1.90   1
   1 -12  12   80.15   14.90   1
  -1 -12 -12   78.43   14.77   1
  -1 -12 -12   86.82   16.33   1
  -1 -12  12   72.39   13.43   1
   1 -12 -12  122.50   22.90   1
   1 -12 -12  167.10   31.47   1
   1 -12  12   56.71   13.43   1
   1 -12  12   64.10   12.37   1
  -1  12  12   84.69   16.38   1
  -1  12  12   68.70   13.76   1
   1  12 -12   88.29   22.34   1
   1  12 -12   78.51   15.30   1
  -1 -12 -12   78.73   15.98   1
   1  12  12   86.37   16.95   1
  -1 -12  12   60.69   11.75   1
  -1 -12  12   57.82   13.39   1
   1 -12 -12   77.73   16.72   1
   1 -12 -12   64.45   12.44   1
  -1  12 -12   45.51   15.08   1
   1 -12  12   78.74    8.78   1
   1  12 -12   75.25    7.79   1
  -1 -12 -12   83.20    8.58   1
   1 -12 -12   66.40    6.84   1
  -1  12 -12   86.54    9.01   1
  -1  12  13    2.44    9.18   1
  -1 -12 -13   11.36    3.04   1
   1  12  13    1.34   11.45   1
   1 -12 -13   22.09    6.31   1
   1 -12  13   18.75    3.63   1
   1 -12  13    7.51    6.38   1
  -1  12  13   15.15    3.76   1
   1  12 -13   18.90    3.92   1
   1  12  13   25.65    5.23   1
  -1 -12  13   20.62    4.05   1
  -1 -12  13    5.98    6.91   1
   1 -12 -13   22.05    7.26   1
  -1  12 -13   25.87   14.00   1
  -1  12 -13   17.38    3.44   1
  -1 -12  13   22.16    4.01   1
   1 -12 -13   25.96    3.32   1
   1 -12  14   24.02    3.81   1
   1 -12  14    2.35    8.56   1
  -1 -12 -14   27.37    4.92   1
  -1 -12 -14   16.51    3.55   1
   1  12  14   21.85    3.84   1
   1  12  14   19.91    3.43   1
  -1  12 -14   21.33   12.38   1
  -1  12 -14   17.59    2.82   1
   1  12 -14   27.50    2.90   1
   1 -12 -14   26.10    2.71   1
   1 -12  15    2.55    0.53   1
  -1  12 -15    1.54    0.49   1
   1  12 -15    1.29    0.41   1
  -1 -12  15    1.77    1.83   1
   1  13   0   14.88    3.37   1
  -1 -13   0    9.05    1.35   1
  -1 -13   0    8.54    1.96   1
   1 -13   0    8.83    1.26   1
   1 -13   0    7.88    1.63   1
  -1  13   0   10.14    2.54   1
  -1  13   0   10.82    1.59   1
   1  13   0   10.88    2.11   1
   1  13   0   19.57    4.49   1
  -1 -13   0    9.14    1.77   1
  -1 -13   0   12.35    3.17   1
   1 -13   0   14.21    5.29   1
   1 -13   0   11.76    2.44   1
  -1  13   0   13.20    3.19   1
  -1  13   0   11.55    2.82   1
   1  13   0   11.19    1.43   1
  -1 -13   0   10.73    1.29   1
   1 -13   0   10.30    1.30   1
  -1  13   0    9.89    1.22   1
   1 -13   1    7.44    1.48   1
  -1  13   1    6.56    1.36   1
  -1  13   1    9.18    7.74   1
   1  13  -1   13.19    2.63   1
   1  13  -1   38.64   11.37   1
  -1 -13  -1    6.92    3.22   1
  -1 -13  -1    6.24    1.43   1
   1  13   1    5.33    7.60   1
  -1 -13   1    6.58    1.38   1
  -1 -13   1   10.66    4.11   1
   1 -13  -1    7.87    3.60   1
   1 -13  -1    6.16    1.23   1
  -1  13  -1   18.11    7.96   1
   1 -13   1    5.61    2.65   1
   1 -13   1    6.14    1.18   1
  -1  13   1    5.81    1.39   1
  -1  13   1    6.57    1.63   1
   1  13  -1    6.23    1.24   1
   1  13  -1    6.05    0.98   1
  -1 -13  -1    5.34    0.86   1
  -1 -13  -1    5.86    2.11   1
   1  13   1    6.26    1.32   1
   1  13   1    6.12    1.00   1
  -1 -13   1    5.24    0.84   1
  -1 -13   1    5.58    1.03   1
   1 -13  -1    3.82    2.94   1
   1 -13  -1    6.77    1.22   1
  -1  13  -1    8.02    2.00   1
  -1  13  -1    5.80    1.60   1
   1 -13   1    5.79    0.85   1
  -1  13   1    5.97    0.82   1
   1  13  -1    5.59    0.80   1
   1  13   1    6.03    0.94   1
  -1 -13   1    6.51    0.87   1
   1 -13  -1    6.38    0.88   1
  -1  13  -1    5.98    0.80   1
   1 -13   2   25.88    3.61   1
   1 -13   2   34.29    5.65   1
  -1  13   2   26.82    5.27   1
  -1  13   2   22.63    3.18   1
   1  13  -2   22.50    3.20   1
   1  13  -2   22.25    4.57   1
  -1 -13  -2   20.15    3.37   1
  -1 -13  -2   25.42    3.63   1
   1  13   2   14.34    4.09   1
   1  13   2   23.06    3.26   1
  -1 -13   2   23.16    3.25   1
  -1 -13   2   17.89    3.22   1
   1 -13  -2   23.55    3.29   1
   1 -13  -2   30.24    4.60   1
  -1  13  -2   17.37    3.98   1
  -1  13  -2   23.60    3.35   1
   1 -13   2   32.29    6.44   1
   1 -13   2   32.24    7.78   1
  -1  13   2   33.78    6.90   1
  -1 -13  -2   23.23    4.48   1
  -1 -13  -2   25.86    6.22   1
   1  13   2   32.71    6.32   1
   1  13   2   27.78    5.57   1
   1 -13  -2   32.21    6.35   1
  -1  13  -2   45.12    9.57   1
  -1  13  -2   34.20    7.46   1
   1 -13   2   23.70    2.73   1
  -1  13   2   26.98    3.06   1
   1  13  -2   28.00    3.18   1
  -1 -13  -2   24.39    2.73   1
   1  13   2   33.91    3.99   1
  -1 -13   2   28.11    3.18   1
   1 -13  -2   29.44    3.32   1
  -1  13  -2   23.66    2.68   1
   1 -13   3   10.90    4.86  -1
  -1  13   3    6.83    1.00  -1
  -1  13   3    2.53    8.07  -1
   1  13  -3    8.72    1.36  -1
   1  13  -3    7.73    9.94  -1
  -1 -13  -3    4.49    2.33  -1
  -1 -13  -3    8.31    1.35  -1
   1  13   3    8.14    1.20  -1
  -1 -13   3    7.85    1.17  -1
  -1 -13   3    6.97    5.38  -1
   1 -13  -3    8.28    2.42  -1
   1 -13  -3    7.76    1.15  -1
  -1  13  -3    6.12    1.00  -1
   1 -13   3    5.94    3.46  -1
   1 -13   3    7.78    1.91  -1
  -1  13   3    7.88    2.24  -1
  -1  13   3    8.97    2.20  -1
  -1 -13  -3    7.12    3.00  -1
  -1 -13  -3    6.32    1.23  -1
   1  13   3    7.54    1.49  -1
   1  13   3    5.56    1.41  -1
   1 -13  -3    8.56    4.76  -1
   1 -13  -3    7.90    1.67  -1
  -1  13  -3    7.47    3.11  -1
  -1  13  -3   10.20    3.57  -1
   1 -13   3    7.15    1.05  -1
   1  13  -3    7.91    1.04  -1
  -1 -13  -3    6.84    0.87  -1
   1  13   3    6.40    1.11  -1
  -1 -13   3    6.83    0.94  -1
   1 -13   4   18.93    2.66   1
   1 -13   4   30.55    6.07   1
  -1  13   4   24.53    3.44   1
  -1  13   4   21.08    5.01   1
   1  13  -4   19.12    2.76   1
  -1 -13  -4   21.19    3.04   1
  -1 -13  -4   21.24    3.48   1
   1  13   4   25.06    3.52   1
  -1 -13   4   16.89    3.87   1
   1 -13  -4   26.49    3.97   1
   1 -13  -4   22.84    3.22   1
  -1  13  -4   22.95    3.27   1
   1 -13   4   34.45    8.29   1
   1 -13   4   28.18    5.74   1
  -1  13   4   27.64    5.58   1
  -1  13   4   35.31    7.28   1
   1  13   4   28.45    5.77   1
   1 -13  -4   30.04    8.07   1
   1 -13  -4   24.88    4.88   1
  -1  13  -4   33.15    7.63   1
  -1  13  -4   28.25    7.08   1
   1 -13   4   22.87    2.71   1
  -1  13   4   22.48    2.63   1
   1  13  -4   21.67    2.48   1
  -1 -13  -4   23.02    2.59   1
  -1 -13   4   23.61    2.74   1
   1 -13  -4   23.00    2.60   1
  -1  13  -4   24.83    2.80   1
   1 -13   5   21.04    4.02   1
   1 -13   5   11.37    7.60   1
  -1  13   5   26.27   10.60   1
   1  13  -5   19.34    3.79   1
   1  13  -5   23.26   12.24   1
  -1 -13  -5   25.12    5.49   1
   1  13   5   17.56    3.38   1
  -1 -13   5   22.43    4.29   1
   1 -13  -5   21.65    4.52   1
   1 -13  -5   24.86    4.81   1
  -1  13  -5   19.76    3.86   1
   1 -13   5   24.60    5.17   1
  -1  13   5   20.58    4.38   1
  -1  13   5   18.94    3.81   1
  -1 -13  -5   18.52    3.58   1
   1  13   5   21.05    4.10   1
   1 -13  -5   17.73    3.48   1
   1 -13  -5   23.95    6.67   1
  -1  13  -5   21.76    6.13   1
   1  13  -5   17.98    1.09   1
  -1 -13  -5   18.40    1.10   1
  -1 -13   5   18.19    1.13   1
   1 -13  -5   17.85    1.07   1
   1 -13   6   17.01    3.20   1
  -1  13   6   23.21    9.62   1
   1  13  -6   34.58   14.94   1
   1  13  -6   16.59    3.23   1
  -1 -13  -6   20.23    3.94   1
  -1 -13  -6   17.51    3.93   1
   1  13   6   10.99   10.48   1
  -1 -13   6   19.61    3.67   1
   1 -13  -6   24.65    4.71   1
   1 -13  -6   21.45    4.36   1
   1 -13   6   18.41    4.99   1
   1 -13   6   20.24    4.67   1
  -1  13   6   18.63    4.33   1
   1  13  -6   18.07    3.69   1
   1  13  -6   25.34    5.32   1
  -1 -13  -6   18.55    3.78   1
   1  13   6   18.23    4.02   1
   1  13   6   17.33    3.57   1
   1 -13  -6   15.28    3.16   1
   1 -13  -6   15.93    5.47   1
  -1  13  -6   18.27    5.22   1
  -1  13  -6   16.10    5.69   1
   1 -13   6   20.15    2.37   1
  -1  13   6   20.04    2.37   1
   1  13  -6   20.11    2.19   1
  -1 -13  -6   18.53    2.01   1
  -1 -13   6   19.55    2.25   1
   1 -13  -6   19.64    2.13   1
   1 -13   7   50.97   16.67   1
  -1  13   7   62.54   16.62   1
   1  13  -7   35.46    6.71   1
   1  13  -7   57.71   17.63   1
  -1 -13  -7   57.24   10.70   1
  -1 -13  -7   55.36   10.63   1
   1  13   7   30.55   15.21   1
  -1 -13   7   44.11    8.15   1
   1 -13  -7   63.02   11.87   1
   1 -13  -7   61.88   11.54   1
  -1  13  -7   46.16    8.61   1
   1 -13   7   53.29   11.57   1
   1 -13   7   72.95   15.37   1
  -1  13   7   41.66    8.55   1
  -1  13   7   61.93   13.02   1
   1  13  -7   69.74   14.62   1
   1  13  -7   50.11   10.20   1
  -1 -13  -7   37.62    7.64   1
  -1 -13  -7   65.29   14.23   1
   1  13   7   37.29    7.63   1
   1  13   7   69.80   14.48   1
  -1 -13   7   65.78   13.45   1
  -1 -13   7   47.21    9.59   1
   1 -13  -7   40.57    8.28   1
   1 -13  -7   58.26   13.41   1
  -1  13  -7   46.18   10.13   1
  -1  13  -7   59.72   14.48   1
   1 -13   7   50.36    5.43   1
  -1 -13  -7   45.83    4.77   1
  -1 -13   7   41.70    4.46   1
   1 -13   8   10.65    1.61   1
   1 -13   8  -14.78   14.90   1
  -1  13   8    8.09   15.76   1
   1  13  -8   10.90   15.13   1
  -1 -13  -8   11.00    1.86   1
  -1 -13  -8   10.18    2.28   1
   1  13   8   12.17   11.93   1
  -1 -13   8   12.05    1.79   1
   1 -13  -8   11.33    1.95   1
  -1  13  -8   10.25    1.61   1
   1 -13   8   14.17    3.96   1
   1 -13   8   11.44    3.31   1
  -1  13   8    7.20    1.53   1
  -1  13   8    8.38    2.43   1
   1  13  -8    9.78    4.24   1
   1  13  -8    9.48    1.96   1
  -1 -13  -8    9.76    1.96   1
  -1 -13  -8    6.51    3.03   1
   1  13   8    8.76    2.46   1
   1  13   8    6.99    1.49   1
  -1 -13   8    9.93    2.00   1
  -1 -13   8    8.27    2.13   1
   1 -13  -8    9.00    1.85   1
   1 -13  -8    7.72    4.33   1
  -1  13  -8    9.70    3.26   1
  -1  13  -8    7.70    6.09   1
   1 -13   8    9.31    1.35   1
   1  13  -8    8.81    1.04   1
  -1 -13  -8    9.71    1.13   1
  -1 -13   8    9.73    1.35   1
   1 -13  -8    9.94    1.16   1
   1 -13   9   27.51    5.42   1
  -1  13   9   13.59   21.66   1
  -1 -13  -9   22.49    5.06   1
  -1 -13  -9   38.50    7.73   1
   1  13   9   34.60   16.69   1
  -1 -13   9   26.26    5.16   1
   1 -13  -9   27.98    5.74   1
   1 -13  -9   47.45    9.60   1
   1 -13   9   39.80    8.71   1
  -1  13   9   28.17    5.70   1
  -1  13   9   35.09    7.53   1
   1  13  -9   25.99    7.83   1
   1  13  -9   26.89    5.43   1
  -1 -13  -9   25.20    5.03   1
  -1 -13  -9   35.52    8.16   1
   1  13   9   19.80    4.04   1
   1  13   9   38.12    7.95   1
  -1 -13   9   27.98    5.61   1
  -1 -13   9   29.80    6.45   1
   1 -13  -9   25.91    5.20   1
   1 -13  -9   30.12    8.12   1
  -1  13  -9   43.85    9.46   1
   1 -13   9   27.32    3.21   1
   1  13  -9   25.61    2.77   1
  -1 -13  -9   23.76    2.56   1
   1 -13  -9   27.46    2.94   1
  -1  13  -9   27.36    2.98   1
   1 -13  10    2.32   15.44   1
   1 -13  10    0.86    0.43   1
  -1 -13 -10    0.65    1.29   1
  -1 -13  10    1.45    0.40   1
   1 -13 -10   -0.14    1.39   1
  -1  13 -10    1.99    0.60   1
   1 -13  10    2.95    3.31   1
   1 -13  10    0.39    1.92   1
  -1  13  10    0.63    1.15   1
  -1  13  10    0.78    0.31   1
   1  13 -10    0.81    0.39   1
   1  13 -10    4.47    7.16   1
  -1 -13 -10    0.73    1.90   1
   1  13  10    0.79    0.41   1
   1  13  10    0.23    0.78   1
  -1 -13  10    1.19    0.29   1
  -1 -13  10    0.26    1.98   1
   1 -13 -10    1.20    0.28   1
   1 -13 -10    0.87    3.56   1
   1 -13  10    1.81    0.94   1
   1  13 -10    1.87    0.25   1
  -1 -13 -10    2.09    0.22   1
  -1 -13  10    2.69    0.81   1
   1 -13 -10    2.00    0.24   1
  -1  13 -10    2.06    0.31   1
   1 -13  11    0.91    0.49   1
   1 -13  11    7.79   21.76   1
  -1  13  11   -7.81   15.61   1
  -1 -13 -11    0.67    1.07   1
  -1 -13 -11    5.00    1.77   1
   1  13  11   11.01   16.54   1
  -1 -13  11    0.84    0.34   1
   1 -13 -11    1.18    1.73   1
   1 -13 -11    0.75    1.68   1
  -1  13 -11    1.12    0.49   1
   1 -13  11    1.75    4.30   1
  -1  13  11    0.61    0.26   1
  -1  13  11    1.53    1.59   1
   1  13 -11    2.96    9.99   1
   1  13 -11    0.75    0.50   1
  -1 -13 -11    0.32    1.98   1
   1  13  11    0.91    0.44   1
   1  13  11    0.75    0.87   1
  -1 -13  11    0.73    0.22   1
   1 -13 -11    0.94    0.24   1
  -1  13 -11    3.77    8.23   1
  -1  13 -11    1.04    0.70   1
   1 -13  11    1.97    1.07   1
  -1 -13 -11    1.48    0.18   1
  -1 -13  11    1.55    0.79   1
   1 -13 -11    1.50    0.21   1
  -1  13 -11    1.21    0.25   1
  -1  13  12   -2.22   10.61   1
  -1 -13 -12    4.58    1.84   1
   1  13  12   14.11   11.67   1
   1 -13 -12    0.32    2.21   1
   1 -13 -12    8.72    3.59   1
   1 -13  12    6.08    0.99   1
   1 -13  12    5.93    5.50   1
  -1  13  12    5.31    2.20   1
  -1 -13 -12    5.13    2.65   1
   1  13  12    5.62    1.50   1
  -1 -13  12    5.14    0.90   1
  -1 -13  12    6.61    5.44   1
   1 -13 -12    9.36    5.87   1
  -1  13 -12    5.76    1.09   1
   1  13 -12    6.79    0.57   1
  -1 -13  12    6.93    1.06   1
   1 -13 -12    6.79    0.54   1
   1 -13  13    0.15    0.08   1
   1 -13  13   -1.26   10.88   1
  -1 -13 -13    0.55    2.41   1
   1  13  13    0.15    0.65   1
   1  13  13    0.06    1.02   1
  -1  13 -13    0.11    0.24   1
  -1  13 -13    9.17   21.48   1
   1  13 -13    0.26    0.23   1
  -1 -13  13    0.02    1.15   1
   1 -13  14   -1.83   16.02   1
   1 -13  14    1.48    0.33   1
  -1 -13 -14    0.30    1.46   1
   1  13  14    0.42    1.04   1
  -1  13 -14    1.03    0.39   1
   1  13 -14    0.50    0.31   1
  -1 -13  14    0.78    1.30   1
   1  14   0   43.49    7.61   1
   1  14   0   37.66    5.27   1
  -1 -14   0   40.65    6.32   1
  -1 -14   0   40.24    5.63   1
   1 -14   0   40.18    6.06   1
   1 -14   0   35.19    4.90   1
  -1  14   0   38.96    6.71   1
  -1  14   0   45.96    6.43   1
   1  14   0   41.64    8.47   1
   1  14   0   55.25   11.82   1
  -1 -14   0   61.17   13.01   1
  -1 -14   0   39.41    8.00   1
   1 -14   0   45.99   12.67   1
   1 -14   0   52.87   10.93   1
  -1  14   0   49.68   10.67   1
  -1  14   0   45.88   10.12   1
   1  14   0   51.99    3.06   1
  -1 -14   0   47.75    2.76   1
   1 -14   0   53.95    3.17   1
  -1  14   0   51.05    2.96   1
  -1  14   1   16.70    3.82   1
  -1  14   1    2.88    0.50   1
  -1 -14  -1    1.82    0.46   1
   1  14   1    2.44    0.42   1
  -1 -14   1    3.23    0.53   1
   1 -14  -1    4.51    1.48   1
   1 -14  -1    2.29    0.38   1
   1 -14   1    7.20    1.79   1
  -1  14   1    5.63    2.15   1
  -1  14   1    4.80    1.92   1
   1  14  -1    2.00    0.42   1
   1  14  -1    6.95    2.07   1
  -1 -14  -1    2.39    0.50   1
  -1 -14  -1    5.75    3.19   1
   1  14   1    3.24    0.70   1
   1  14   1    6.34    2.26   1
  -1 -14   1    7.14    1.70   1
   1 -14  -1    8.58    6.14   1
   1 -14  -1    7.31    1.75   1
  -1  14  -1    6.40    2.45   1
  -1  14   1    2.01    0.20   1
   1  14  -1    1.87    0.21   1
  -1 -14  -1    2.14    0.18   1
   1  14   1    2.18    0.28   1
  -1 -14   1    2.24    0.19   1
   1 -14  -1    1.73    0.16   1
  -1  14  -1    2.02    0.18   1
   1 -14   2   40.43    6.83  -1
   1 -14   2   49.86    6.77  -1
  -1  14   2   36.53    8.19  -1
   1  14  -2   53.22   10.41  -1
   1  14  -2   44.95    6.16  -1
  -1 -14  -2   46.49    6.38  -1
  -1 -14  -2   46.65    6.93  -1
   1  14   2   37.64    7.44  -1
   1  14   2   37.60    5.13  -1
  -1 -14   2   36.34    4.95  -1
  -1 -14   2   47.55    7.34  -1
   1 -14  -2   37.84    5.15  -1
  -1  14  -2   46.26    6.34  -1
  -1  14  -2   37.37    7.36  -1
   1 -14   2   57.19   11.87  -1
  -1  14   2   59.35   12.61  -1
  -1  14   2   70.81   14.87  -1
  -1 -14  -2   44.88    9.11  -1
  -1 -14  -2   52.17   12.22  -1
   1  14   2   48.59    9.89  -1
   1  14   2   56.54   11.82  -1
   1 -14  -2   56.55   11.63  -1
   1 -14  -2   60.12   14.94  -1
  -1  14  -2   56.92   12.50  -1
  -1  14   2   44.59    2.47  -1
   1  14  -2   41.68    2.33  -1
  -1 -14  -2   42.37    2.32  -1
  -1 -14   2   43.75    2.41  -1
   1 -14  -2   43.15    2.38  -1
  -1  14  -2   44.50    2.44  -1
   1 -14   3   12.79    2.43   1
   1 -14   3   15.70    9.39   1
  -1  14   3    6.76   11.04   1
   1  14  -3    4.92   13.50   1
   1  14  -3    9.98    2.03   1
  -1 -14  -3   11.09    2.30   1
  -1 -14  -3    9.81    3.43   1
   1  14   3   10.87    2.08   1
   1  14   3    7.17   10.29   1
  -1 -14   3    8.98    1.73   1
  -1 -14   3   11.06    6.51   1
   1 -14  -3    9.68    1.87   1
   1 -14  -3    4.72    2.82   1
  -1  14  -3   15.58   10.08   1
  -1  14  -3   10.52    2.14   1
   1 -14   3   11.78    2.87   1
  -1  14   3   10.56    2.88   1
  -1  14   3   12.30    3.06   1
  -1 -14  -3    8.87    4.61   1
  -1 -14  -3   10.53    2.15   1
   1  14   3   11.07    2.29   1
   1  14   3   11.10    2.82   1
   1 -14  -3   12.23    6.56   1
   1 -14  -3   12.30    2.66   1
  -1  14  -3   11.91    4.30   1
   1 -14   3   10.50    1.35   1
   1  14  -3   11.78    1.40   1
   1  14   3   10.72    1.50   1
  -1 -14   3   10.02    1.23   1
  -1  14  -3    9.82    1.15   1
   1 -14   4   12.89    1.79   1
   1 -14   4   21.20    6.40   1
  -1  14   4   14.62    6.19   1
  -1  14   4   17.93    2.48   1
   1  14  -4   16.06    8.73   1
   1  14  -4   13.16    1.89   1
  -1 -14  -4   15.48    2.63   1
  -1 -14  -4   16.12    2.33   1
   1  14   4   28.06    8.71   1
   1  14   4   15.49    2.15   1
  -1 -14   4   16.81    4.59   1
  -1 -14   4   12.84    1.79   1
   1 -14  -4   13.13    1.84   1
  -1  14  -4   15.02    2.15   1
   1 -14   4   25.03    7.58   1
   1 -14   4   27.09    5.97   1
  -1  14   4   25.61    5.91   1
  -1  14   4   18.64    4.08   1
  -1 -14  -4   12.33    2.52   1
  -1 -14  -4   18.96    5.47   1
   1  14   4   21.54    4.81   1
   1  14   4   16.13    3.32   1
   1 -14  -4   16.91    3.54   1
   1 -14  -4   26.08    8.27   1
  -1  14  -4   21.20    6.11   1
  -1  14  -4   22.36    6.57   1
   1 -14   4   16.40    1.95   1
  -1  14   4   14.75    1.75   1
   1  14  -4   15.83    1.80   1
  -1 -14  -4   16.23    1.79   1
  -1 -14   4   15.59    1.81   1
  -1  14  -4   16.28    1.81   1
   1 -14   5   30.93    5.74   1
   1 -14   5   25.10   12.38   1
  -1  14   5   47.59   15.98   1
   1  14  -5   46.08   16.93   1
  -1 -14  -5   29.35    6.12   1
  -1 -14  -5   32.76    6.19   1
   1  14   5   44.95    8.32   1
  -1 -14   5   34.67    6.43   1
   1 -14  -5   25.22    5.37   1
   1 -14  -5   41.05    7.67   1
  -1  14  -5   31.09    5.86   1
   1 -14   5   30.91    6.71   1
   1 -14   5   36.71    8.94   1
  -1  14   5   33.38    7.38   1
  -1 -14  -5   24.63    6.65   1
  -1 -14  -5   31.82    6.47   1
   1  14   5   28.42    5.81   1
   1  14   5   27.49    6.02   1
   1 -14  -5   28.27    8.27   1
  -1  14  -5   19.96    5.66   1
  -1  14  -5   27.90    7.68   1
   1 -14   5   38.20    2.23   1
  -1  14   5   41.17    2.37   1
   1  14  -5   37.74    2.11   1
  -1 -14  -5   36.51    2.02   1
  -1 -14   5   41.33    2.37   1
   1 -14  -5   38.87    2.16   1
   1 -14   6    8.33    1.71   1
   1 -14   6    3.39   13.92   1
  -1  14   6    7.83   12.17   1
   1  14  -6   19.42   14.02   1
   1  14  -6    8.98    2.00   1
  -1 -14  -6    9.07    3.04   1
  -1 -14  -6    8.27    1.92   1
   1  14   6   10.08   12.73   1
  -1 -14   6    9.76    1.98   1
  -1 -14   6    9.96   12.47   1
   1 -14  -6   14.63    3.71   1
   1 -14  -6   12.80    2.76   1
  -1  14  -6    8.37    1.84   1
   1 -14   6   11.41    3.64   1
   1 -14   6   10.81    2.90   1
  -1  14   6   11.08    2.94   1
  -1  14   6    7.22    1.59   1
  -1 -14  -6   11.63    4.35   1
  -1 -14  -6    8.31    1.67   1
   1  14   6    7.76    1.62   1
   1  14   6   12.87    3.14   1
   1 -14  -6    9.38    4.88   1
   1 -14  -6    8.10    1.68   1
  -1  14  -6    6.99    3.23   1
  -1  14  -6    7.84    4.50   1
   1 -14   6    9.27    1.31   1
  -1  14   6    8.97    1.33   1
   1  14  -6    9.05    1.10   1
  -1 -14  -6    8.97    1.06   1
  -1 -14   6    8.90    1.22   1
   1 -14  -6    9.60    1.14   1
   1 -14   7   12.82    2.58   1
   1 -14   7   -6.52   12.85   1
  -1  14   7   12.51   11.51   1
   1  14  -7   13.78    2.91   1
   1  14  -7   16.66   13.46   1
  -1 -14  -7   14.03    3.02   1
   1  14   7    8.23   13.27   1
  -1 -14   7   13.60    2.71   1
   1 -14  -7   23.52    4.87   1
   1 -14  -7   16.64    4.00   1
  -1  14  -7   14.33    2.98   1
   1 -14   7   16.43    4.32   1
   1 -14   7   15.35    3.83   1
  -1  14   7   10.69    2.25   1
  -1  14   7   12.83    3.32   1
  -1 -14  -7   18.37    5.76   1
   1  14   7   16.94    3.90   1
   1  14   7   10.60    2.20   1
   1 -14  -7   12.11    2.46   1
   1 -14  -7   13.76    5.49   1
  -1  14  -7   12.35    3.82   1
  -1  14  -7   14.68    5.97   1
   1 -14   7   14.97    1.89   1
  -1  14   7   12.16    1.65   1
   1  14  -7   14.33    1.62   1
  -1 -14  -7   14.42    1.61   1
  -1 -14   7   11.13    1.47   1
   1 -14  -7   14.40    1.62   1
   1 -14   8    7.87    1.13   1
  -1  14   8    2.02    5.29   1
   1  14  -8    2.60    4.06   1
   1  14  -8    7.95    1.26   1
  -1 -14  -8    9.42    1.52   1
  -1 -14  -8   10.15    1.93   1
   1  14   8    3.74    7.35   1
  -1 -14   8    8.16    1.15   1
   1 -14  -8    7.14    1.36   1
   1 -14  -8    9.03    1.53   1
  -1  14   8   10.31    2.71   1
  -1  14   8    8.96    1.77   1
   1  14  -8   10.14    1.96   1
  -1 -14  -8   10.04    1.89   1
  -1 -14  -8    9.45    3.69   1
   1  14   8    7.47    1.48   1
   1  14   8   12.04    2.79   1
  -1 -14   8    8.81    1.66   1
  -1 -14   8    9.94    1.99   1
   1 -14  -8   10.10    1.93   1
   1 -14  -8    9.05    4.53   1
  -1  14  -8   12.08    3.51   1
   1  14  -8   10.58    1.24   1
  -1 -14   8   11.16    1.51   1
   1 -14  -8   11.36    1.31   1
  -1  14  -8   10.84    1.30   1
   1 -14   9   21.66    4.12   1
   1 -14   9   -1.17   13.62   1
  -1  14   9   14.03   15.25   1
   1  14  -9   -5.45   11.74   1
  -1 -14  -9   12.30    2.58   1
  -1 -14  -9   19.51    4.41   1
  -1 -14   9   21.26    4.00   1
   1 -14  -9   15.79    3.47   1
  -1  14  -9   23.32    4.49   1
   1 -14   9   22.76    5.10   1
   1 -14   9   30.55    6.84   1
  -1  14   9   17.02    3.89   1
  -1  14   9   19.13    3.64   1
   1  14  -9   28.40    8.02   1
  -1 -14  -9   19.37    5.13   1
  -1 -14  -9   21.45    4.01   1
   1  14   9   13.70    2.65   1
   1  14   9   18.17    3.75   1
  -1 -14   9   20.51    3.86   1
  -1 -14   9   18.93    3.92   1
   1 -14  -9   20.31    6.44   1
   1 -14  -9   18.63    3.50   1
  -1  14  -9   17.57    7.51   1
  -1  14  -9   26.01    5.56   1
   1 -14   9   19.71    2.44   1
   1  14  -9   20.80    2.28   1
  -1 -14  -9   21.45    2.32   1
  -1 -14   9   21.40    2.60   1
   1 -14  -9   19.91    2.16   1
  -1  14  -9   23.12    2.55   1
   1 -14  10    5.24    1.37   1
   1 -14  10   -2.13   20.20   1
  -1  14  10   11.52   21.30   1
  -1 -14 -10    4.65    1.85   1
  -1 -14 -10    4.00    2.20   1
   1  14  10    6.63   15.51   1
   1 -14 -10   13.66    4.58   1
   1 -14 -10    3.20    2.37   1
  -1  14 -10    4.91    1.40   1
   1 -14  10    6.69    3.98   1
   1 -14  10    6.67    2.72   1
  -1  14  10    4.16    0.92   1
  -1  14  10    3.95    1.89   1
   1  14 -10    2.72    7.09   1
   1  14 -10    2.17    0.71   1
  -1 -14 -10    4.51    3.22   1
  -1 -14 -10    3.60    0.72   1
   1  14  10    2.67    0.70   1
  -1 -14  10    4.87    2.17   1
  -1 -14  10    3.49    0.74   1
   1 -14 -10    3.44    0.71   1
   1 -14 -10    4.37    4.57   1
  -1  14 -10    6.73    2.04   1
  -1  14 -10    1.13    8.34   1
   1 -14  10    3.93    1.22   1
  -1 -14 -10    4.24    0.69   1
  -1 -14  10    4.29    1.16   1
   1 -14 -10    4.54    0.76   1
  -1  14  11   -7.02    7.27   1
  -1 -14 -11    5.20    1.90   1
   1  14  11   -2.65    6.53   1
   1 -14 -11    4.65    4.34   1
   1 -14  11    8.38    5.18   1
  -1  14  11    5.61    2.53   1
  -1 -14 -11    4.40    3.08   1
   1  14  11    4.46    1.51   1
   1  14  11    5.97    1.34   1
   1 -14 -11    5.12    5.00   1
  -1  14 -11    3.34   12.43   1
  -1  14 -11    6.56    1.55   1
   1  14 -11   11.87    0.94   1
  -1 -14  11   12.13    2.03   1
   1 -14 -11   11.67    0.90   1
   1 -14  12    0.31    0.11   1
   1 -14  12    2.67    8.86   1
  -1 -14 -12   -0.35    2.64   1
   1  14  12    0.25    0.53   1
  -1  14 -12  -12.17   18.49   1
   1  14 -12    0.39    0.25   1
  -1 -14  12    0.37    0.98   1
   1 -14 -12    0.26    0.20   1
   1 -14  13   13.90   15.48   1
   1 -14  13    6.11    1.20   1
  -1 -14 -13    2.32    1.85   1
   1  14  13    3.51    1.49   1
  -1  14 -13    4.30    1.00   1
  -1  14 -13    6.52   21.27   1
  -1 -14  13    5.66    1.60   1
   1  15   0    0.91    0.38   1
  -1 -15   0    0.48    0.36   1
   1 -15   0    1.03    0.40   1
   1  15   0    0.86    2.32   1
   1  15   0    0.33    0.12   1
  -1 -15   0    0.80    1.67   1
  -1 -15   0    0.50    0.11   1
   1 -15   0   -0.12    4.91   1
   1 -15   0    1.14    0.71   1
  -1  15   0    0.77    1.95   1
  -1  15   0    1.08    1.63   1
   1  15   0    0.41    0.15   1
  -1 -15   0    0.42    0.09   1
   1 -15   0    0.39    0.09   1
  -1  15   0    0.41    0.10   1
   1 -15   1   16.29    3.88   1
   1 -15   1   10.51    1.47   1
  -1  15   1   12.50    1.76   1
  -1  15   1   10.00    4.78   1
   1  15  -1   13.50    1.95   1
  -1 -15  -1    7.36    2.57   1
  -1 -15  -1   10.47    1.53   1
   1  15   1    8.01    1.15   1
   1  15   1   13.31    6.62   1
  -1 -15   1    9.45    1.36   1
   1 -15  -1   10.24    1.45   1
   1 -15  -1   12.51    2.90   1
  -1  15  -1    7.16    4.23   1
  -1  15  -1   11.29    1.64   1
   1 -15   1   14.87    6.33   1
   1 -15   1   15.71    3.41   1
  -1  15   1   19.58    4.71   1
  -1  15   1   15.55    4.10   1
  -1 -15  -1   10.30    2.06   1
   1  15   1   10.95    2.22   1
   1 -15  -1   19.16    4.07   1
   1 -15  -1   14.32    6.99   1
  -1  15  -1   17.89    4.99   1
  -1  15  -1   15.67    4.09   1
   1 -15   1   13.99    0.90   1
  -1  15   1   13.16    0.81   1
   1  15  -1   12.98    0.82   1
  -1 -15  -1   12.76    0.78   1
   1  15   1   14.61    0.99   1
  -1 -15   1   14.19    0.88   1
   1 -15  -1   13.15    0.83   1
  -1  15  -1   13.46    0.82   1
   1 -15   2    3.54    0.82   1
   1 -15   2   -0.40    5.69   1
  -1  15   2    3.23    0.74   1
  -1  15   2   -5.03   12.90   1
   1  15  -2    5.95   14.19   1
  -1 -15  -2    4.61    4.03   1
  -1 -15  -2    3.68    1.08   1
   1  15   2  -10.89   12.13   1
   1  15   2    2.47    0.62   1
  -1 -15   2    2.38    0.61   1
  -1 -15   2    2.37    5.67   1
   1 -15  -2    3.37    0.82   1
   1 -15  -2    2.92    4.19   1
  -1  15  -2    2.97   10.40   1
  -1  15  -2    3.43    0.93   1
   1 -15   2    4.23    1.29   1
   1 -15   2    4.60    4.78   1
  -1  15   2    3.41    2.00   1
  -1  15   2    4.55    1.83   1
  -1 -15  -2    3.97    5.10   1
  -1 -15  -2    2.56    0.53   1
   1  15   2    2.48    0.55   1
   1  15   2    3.39    1.95   1
   1 -15  -2    3.66    0.99   1
   1 -15  -2    4.51    5.82   1
  -1  15  -2    3.56    2.35   1
  -1  15  -2    4.55    3.27   1
   1 -15   2    3.77    0.69   1
  -1  15   2    2.92    0.51   1
   1  15  -2    3.28    0.54   1
  -1 -15  -2    2.91    0.48   1
   1  15   2    2.46    0.73   1
  -1 -15   2    2.85    0.52   1
   1 -15  -2    2.97    0.54   1
  -1  15  -2    3.08    0.50   1
   1 -15   3   47.19    9.22   1
  -1  15   3   48.67    9.50   1
   1  15  -3   43.59    8.61   1
   1  15  -3   67.02   22.93   1
  -1 -15  -3   47.97    9.49   1
   1  15   3   45.95   17.07   1
   1  15   3   42.70    8.36   1
  -1 -15   3   39.30   11.18   1
  -1 -15   3   42.48    8.30   1
   1 -15  -3   59.39   12.81   1
  -1  15  -3   52.81   15.58   1
   1 -15   3   50.85   10.46   1
   1 -15   3   57.44   13.88   1
  -1  15   3   46.47    9.99   1
  -1 -15  -3   32.95    6.57   1
  -1 -15  -3   44.30   11.77   1
   1  15   3   51.08   10.73   1
   1  15   3   37.95    7.59   1
   1 -15  -3   38.50   11.25   1
  -1  15  -3   44.84   10.18   1
  -1  15  -3   59.66   13.35   1
   1 -15   3   43.98    4.76   1
  -1  15   3   43.91    4.70   1
   1  15  -3   47.54    5.05   1
  -1 -15  -3   42.78    4.50   1
   1  15   3   41.78    4.70   1
  -1 -15   3   41.07    4.40   1
   1 -15  -3   47.61    5.05   1
  -1  15  -3   43.74    4.63   1
   1 -15   4   -5.50   14.85   1
   1  15  -4    2.57    0.92   1
  -1 -15  -4    1.19    2.88   1
  -1 -15  -4    2.73    1.00   1
   1  15   4    4.70   14.02   1
  -1 -15   4    1.99    0.58   1
  -1 -15   4   -1.23   10.97   1
   1 -15  -4    1.15    2.61   1
  -1  15  -4    2.78    0.91   1
   1 -15   4    2.03    4.34   1
   1 -15   4    2.35    1.31   1
  -1  15   4    2.03    0.83   1
  -1  15   4    2.87    1.82   1
  -1 -15  -4    1.84    4.49   1
  -1 -15  -4    2.73    0.56   1
   1  15   4    2.14    0.50   1
   1  15   4    1.62    1.52   1
   1 -15  -4    0.93    5.67   1
   1 -15  -4    1.74    0.45   1
  -1  15  -4    0.45    3.52   1
  -1  15  -4    2.27    3.48   1
   1 -15   4    3.72    0.53   1
  -1  15   4    4.10    0.39   1
   1  15  -4    3.74    0.34   1
  -1 -15  -4    3.82    0.32   1
  -1 -15   4    3.80    0.46   1
   1 -15  -4    4.33    0.41   1
  -1  15  -4    3.50    0.32   1
   1 -15   5   19.88   16.85   1
   1 -15   5   42.18    8.26   1
   1  15  -5   42.12    8.36   1
   1  15  -5   36.36   13.79   1
  -1 -15  -5   45.14    8.96   1
  -1 -15  -5   44.03    9.61   1
   1  15   5   62.81   12.26   1
   1  15   5   46.19   21.62   1
  -1 -15   5   29.22   15.58   1
  -1 -15   5   40.28    7.88   1
   1 -15  -5   54.57   11.48   1
  -1  15  -5   39.85    7.91   1
   1 -15   5   40.87    8.70   1
  -1  15   5   30.46    6.20   1
  -1 -15  -5   39.93   10.07   1
  -1 -15  -5   37.81    7.54   1
   1  15   5   36.33    7.29   1
   1  15   5   43.64    9.22   1
   1 -15  -5   31.95    6.42   1
  -1  15  -5   42.44   10.67   1
  -1  15  -5   24.91    6.92   1
   1 -15   5   38.05    4.18   1
   1  15  -5   43.43    4.62   1
  -1 -15  -5   41.29    4.35   1
  -1 -15   5   44.17    4.79   1
   1 -15  -5   40.21    4.25   1
   1 -15   6   10.33    2.03   1
   1 -15   6   -1.79   14.93   1
  -1  15   6   26.53   14.04   1
   1  15  -6    8.47   11.30   1
   1  15  -6   10.57    2.21   1
  -1 -15  -6   13.98    3.92   1
  -1 -15   6    8.77   14.62   1
  -1 -15   6    9.16    1.78   1
   1 -15  -6   15.92    3.27   1
   1 -15  -6   21.59    5.14   1
  -1  15  -6    9.90    2.06   1
   1 -15   6    9.22    3.04   1
   1 -15   6   10.66    2.67   1
  -1  15   6    7.75    1.57   1
  -1  15   6   15.29    3.71   1
  -1 -15  -6    8.36    1.57   1
  -1 -15  -6   13.06    5.00   1
   1  15   6    7.82    1.54   1
   1  15   6   12.18    2.92   1
   1 -15  -6    8.54    1.65   1
   1 -15  -6   13.94    5.78   1
  -1  15  -6    5.44    2.88   1
   1 -15   6    9.41    1.34   1
  -1  15   6    9.03    1.38   1
   1  15  -6    9.73    1.18   1
  -1 -15   6    9.81    1.32   1
   1 -15  -6    9.94    1.19   1
   1 -15   7    0.73    0.40  -1
   1 -15   7  -32.48   19.25  -1
  -1  15   7   12.55   13.99  -1
   1  15  -7   -0.88   12.86  -1
  -1 -15  -7    1.04    0.84  -1
   1  15   7   -2.24   12.81  -1
  -1 -15   7    0.69    0.30  -1
   1 -15  -7    1.04    2.23  -1
   1 -15  -7    0.37    1.19  -1
  -1  15  -7    0.49    0.53  -1
   1 -15   7    1.51    1.70  -1
  -1  15   7    0.88    1.42  -1
  -1  15   7    0.43    0.30  -1
  -1 -15  -7    0.79    0.18  -1
  -1 -15  -7    1.56    3.82  -1
   1  15   7    0.57    0.28  -1
   1  15   7    0.58    1.18  -1
   1 -15  -7    0.85    0.24  -1
   1 -15  -7    0.20    3.86  -1
  -1  15  -7    0.52    1.99  -1
  -1  15  -7    1.08    4.11  -1
   1 -15   7    0.88    0.51  -1
  -1  15   7    0.90    0.56  -1
   1  15  -7    0.80    0.28  -1
  -1 -15  -7    0.93    0.25  -1
  -1 -15   7    0.70    0.38  -1
   1 -15  -7    0.89    0.32  -1
   1 -15   8   15.50    2.99   1
   1 -15   8    1.39   19.44   1
  -1  15   8   20.02   14.50   1
   1  15  -8    5.92   15.89   1
  -1 -15  -8   18.65    4.74   1
  -1 -15  -8   10.09    2.33   1
   1  15   8    3.97   16.35   1
  -1 -15   8   12.69    2.43   1
   1 -15  -8   23.98    5.12   1
   1 -15  -8   26.28    5.81   1
  -1  15  -8   15.71    3.16   1
   1 -15   8   14.74    4.13   1
   1 -15   8   16.72    4.26   1
  -1  15   8   16.15    4.03   1
  -1  15   8   11.41    2.31   1
  -1 -15  -8   20.64    7.09   1
  -1 -15  -8   12.66    2.46   1
   1  15   8    9.42    1.93   1
   1  15   8   18.15    4.17   1
   1 -15  -8   15.28    6.18   1
   1 -15  -8   11.88    2.34   1
  -1  15  -8   12.85    6.19   1
   1 -15   8   14.51    1.91   1
   1  15  -8   13.10    1.52   1
  -1 -15  -8   14.15    1.58   1
  -1 -15   8   15.18    1.96   1
   1 -15  -8   13.84    1.58   1
   1 -15   9    4.45    1.24   1
   1 -15   9    3.25   14.31   1
  -1  15   9   -6.77   12.22   1
  -1 -15  -9    2.73    1.48   1
   1  15   9    1.39   14.04   1
   1 -15  -9    9.31    4.23   1
   1 -15  -9    0.86    2.19   1
  -1  15  -9    4.43    1.49   1
   1 -15   9    5.60    2.75   1
   1 -15   9    5.57    2.70   1
  -1  15   9    3.89    0.87   1
  -1  15   9    4.41    2.12   1
  -1 -15  -9    8.10    5.49   1
   1  15   9    5.13    1.89   1
   1  15   9    2.35    0.66   1
   1 -15  -9    4.62    4.77   1
   1 -15  -9    3.51    0.72   1
  -1  15  -9    3.42    6.12   1
  -1  15  -9    4.41    2.13   1
   1 -15   9    4.69    0.78   1
   1  15  -9    4.92    0.45   1
  -1 -15  -9    4.74    0.41   1
  -1 -15   9    5.18    0.81   1
   1 -15  -9    4.99    0.45   1
  -1  15  10   -2.66    7.83   1
   1 -15 -10    0.71    2.57   1
   1 -15  10   17.58    6.23   1
   1 -15  10   11.88    3.41   1
  -1  15  10   10.99    4.21   1
  -1 -15 -10   10.06    1.94   1
  -1 -15 -10   14.78    6.47   1
   1  15  10   11.66    3.25   1
   1  15  10    7.81    1.68   1
   1 -15 -10   10.41    6.61   1
  -1  15 -10    9.25    2.26   1
  -1  15 -10    5.93   11.17   1
   1  15 -10    8.91    1.07   1
  -1 -15  10    9.86    1.53   1
   1 -15 -10    9.68    1.12   1
   1 -15  11   40.31   12.49   1
  -1 -15 -11   13.18    5.41   1
   1  15  11   17.45    4.46   1
   1  15  11   12.76    2.70   1
  -1  15 -11   16.15   17.03   1
  -1  15 -11   14.07    2.94   1
   1  15 -11   14.78    1.65   1
  -1 -15  11   16.40    2.25   1
   1 -15  12    6.32   10.95   1
   1 -15  12    3.82    0.77   1
  -1 -15 -12    2.06    2.40   1
   1  15  12    2.46    1.97   1
   1  15  12    2.66    0.98   1
  -1  15 -12    1.95    0.68   1
  -1  15 -12    3.91   18.12   1
  -1 -15  12    2.28    1.17   1
   1  16   0    1.40   10.44   1
   1  16   0    6.66    1.45   1
  -1 -16   0    9.22    1.93   1
  -1 -16   0   14.21    6.08   1
   1 -16   0   12.17    2.51   1
  -1  16   0    6.67    8.60   1
   1  16   0    6.88    2.30   1
   1  16   0    4.48    0.88   1
  -1 -16   0    6.56    1.23   1
  -1 -16   0    8.44    2.07   1
  -1  16   0    9.07    3.43   1
   1  16   0    9.70    1.37   1
  -1 -16   0    9.01    1.13   1
   1 -16   0    6.60    0.97   1
  -1  16   0    9.03    1.14   1
   1 -16   1    2.58    0.46   1
   1 -16   1    9.42    3.62   1
  -1  16   1    2.42    2.51   1
  -1  16   1    2.49    0.46   1
   1  16  -1    3.05    0.61   1
   1  16  -1    8.66    4.03   1
  -1 -16  -1    3.16    0.60   1
  -1 -16  -1    0.14    1.65   1
   1  16   1    0.79    3.79   1
   1  16   1    3.14    0.56   1
  -1 -16   1    2.45    0.44   1
  -1 -16   1   18.59    3.97   1
   1 -16  -1    3.00    0.55   1
   1 -16  -1   -3.97    2.92   1
  -1  16  -1    3.61    2.61   1
   1 -16   1    2.36    0.86   1
   1 -16   1   -0.37    5.17   1
  -1 -16  -1   -0.50    4.08   1
  -1 -16  -1    3.08    0.58   1
   1  16   1    2.71    0.59   1
   1 -16  -1   -0.88    6.00   1
  -1  16  -1    4.69    3.20   1
  -1  16   1    4.40    0.37   1
   1  16  -1    4.77    0.44   1
  -1 -16  -1    4.62    0.41   1
   1  16   1    4.69    0.51   1
  -1 -16   1    4.68    0.45   1
   1 -16  -1    3.91    0.44   1
  -1  16  -1    3.30    0.29   1
   1 -16   2   10.45   12.54   1
  -1  16   2   -2.72    8.75   1
  -1  16   2    6.19    1.27   1
   1  16  -2    7.37    1.61   1
   1  16  -2    4.88   11.15   1
  -1 -16  -2    2.07    3.40   1
  -1 -16  -2    6.43    1.45   1
   1  16   2   -0.83   12.11   1
   1  16   2    5.64    1.16   1
  -1 -16   2    5.12    1.07   1
  -1 -16   2    1.91    7.27   1
   1 -16  -2   10.00    7.58   1
   1 -16  -2    7.60    1.61   1
  -1  16  -2    6.33    1.48   1
   1 -16   2    5.80    1.46   1
   1 -16   2    4.87    4.91   1
  -1  16   2    6.40    1.90   1
  -1  16   2    4.12    2.18   1
  -1 -16  -2    5.21    0.98   1
  -1 -16  -2    3.84    4.90   1
   1  16   2    6.11    2.52   1
   1  16   2    4.20    0.87   1
   1 -16  -2    1.09    6.41   1
   1 -16  -2    5.70    1.24   1
  -1  16  -2    8.97    3.95   1
  -1  16  -2    3.94    2.37   1
  -1  16   2    5.00    0.73   1
  -1 -16  -2    5.14    0.70   1
   1  16   2    4.24    0.97   1
  -1 -16   2    4.84    0.73   1
  -1  16  -2    5.01    0.70   1
   1 -16   3    7.07    1.44   1
   1 -16   3    8.81   14.22   1
  -1  16   3    4.68    0.96   1
  -1  16   3   -1.72   10.81   1
   1  16  -3    7.66    1.69   1
   1  16  -3    8.34   13.50   1
  -1 -16  -3    6.11    1.45   1
  -1 -16  -3   13.21    4.55   1
   1  16   3    2.53   11.58   1
   1  16   3    7.13    1.44   1
  -1 -16   3    5.50    1.15   1
  -1 -16   3   -1.23    6.60   1
   1 -16  -3   17.96    6.07   1
   1 -16  -3    7.45    1.60   1
  -1  16  -3    8.70    1.91   1
  -1  16  -3    7.85    9.06   1
   1 -16   3    7.24    1.75   1
   1 -16   3    8.16    5.25   1
  -1  16   3    6.13    1.55   1
  -1 -16  -3    7.59    6.39   1
  -1 -16  -3    4.38    0.83   1
   1  16   3    6.80    2.55   1
   1 -16  -3    6.36    1.31   1
  -1  16  -3    9.82    4.21   1
   1 -16   3    6.35    0.97   1
  -1  16   3    5.89    0.86   1
   1  16  -3    5.09    0.75   1
  -1 -16   3    6.01    0.88   1
  -1  16  -3    6.29    0.82   1
   1 -16   4    0.76    0.40   1
  -1  16   4   -5.60   12.33   1
  -1  16   4    1.28    0.40   1
   1  16  -4   -4.02   13.74   1
   1  16  -4    1.34    0.75   1
  -1 -16  -4    0.43    3.04   1
  -1 -16  -4    2.24    0.96   1
   1  16   4   -4.81   12.26   1
   1  16   4    1.22    0.40   1
  -1 -16   4    0.79    0.37   1
  -1 -16   4   -3.31    9.35   1
   1 -16  -4    2.28    3.54   1
   1 -16  -4   -0.28    0.51   1
  -1  16  -4    1.44    0.73   1
   1 -16   4    0.23    3.08   1
  -1  16   4    2.13    2.09   1
  -1  16   4    0.94    0.54   1
  -1 -16  -4    0.91    0.19   1
   1  16   4    0.59    0.28   1
   1 -16  -4    0.70    6.25   1
   1 -16  -4    1.08    0.32   1
  -1  16  -4    0.91    2.89   1
   1 -16   4    0.88    0.41   1
  -1  16   4    1.10    0.43   1
   1  16  -4    1.04    0.33   1
  -1 -16  -4    1.03    0.29   1
   1  16   4    0.05    0.52   1
  -1 -16   4    0.96    0.41   1
   1 -16  -4    0.92    0.36   1
  -1  16  -4    0.94    0.28   1
  -1  16   5   67.89   20.93   1
   1  16  -5   96.26   24.62   1
  -1 -16  -5  101.70   19.77   1
  -1 -16  -5   70.76   13.31   1
   1  16   5   69.03   12.84   1
   1  16   5   60.92   21.51   1
  -1 -16   5   62.75   11.66   1
   1 -16  -5  177.10   34.02   1
   1 -16  -5   98.97   18.47   1
   1 -16   5   66.95   13.53   1
  -1  16   5   91.05   17.68   1
  -1  16   5   49.52    9.32   1
  -1 -16  -5   80.58   17.73   1
  -1 -16  -5   51.34    9.55   1
   1  16   5   99.69   19.18   1
   1  16   5   51.17    9.58   1
   1 -16  -5   50.26    9.40   1
   1 -16  -5   59.70   13.93   1
  -1  16  -5   83.34   17.12   1
   1 -16   5   56.53    6.05   1
  -1  16   5   60.66    6.49   1
   1  16  -5   58.29    6.12   1
  -1 -16  -5   60.33    6.27   1
  -1 -16   5   64.34    6.84   1
   1 -16  -5   63.89    6.67   1
  -1  16   6   25.96   16.94   1
   1  16  -6   25.19   21.38   1
  -1 -16  -6   18.08    5.86   1
  -1 -16  -6   19.84    4.78   1
   1  16   6   18.10   22.51   1
   1 -16  -6   14.29    3.64   1
   1 -16  -6   51.43   14.19   1
  -1  16  -6   16.97    4.11   1
   1 -16   6   21.52    4.92   1
   1 -16   6   14.37    4.05   1
  -1  16   6   19.97    5.06   1
  -1 -16  -6   19.30    7.62   1
   1  16   6   20.30    4.90   1
   1 -16  -6   14.98    7.64   1
   1 -16  -6   15.03    2.97   1
  -1  16  -6   19.28    6.98   1
   1 -16   6   16.79    2.48   1
  -1  16   6   19.22    2.87   1
   1  16  -6   17.93    2.41   1
  -1 -16  -6   16.49    2.18   1
   1 -16  -6   12.69    1.71   1
   1 -16   7    3.85    1.09   1
   1 -16   7   -6.13   13.69   1
  -1  16   7    3.67   14.32   1
  -1 -16  -7    4.27    1.66   1
   1  16   7   -1.81   15.36   1
   1 -16  -7    4.16    6.10   1
   1 -16  -7    6.45    2.44   1
  -1  16  -7    4.37    1.44   1
   1 -16   7    5.83    2.33   1
  -1  16   7    2.87    0.71   1
  -1  16   7    3.30    2.48   1
  -1 -16  -7    4.60    6.34   1
  -1 -16  -7    3.46    0.69   1
   1  16   7    1.85    0.53   1
   1  16   7    6.93    2.80   1
   1 -16  -7    3.87    0.81   1
   1 -16  -7    3.66    6.23   1
  -1  16  -7    5.84    5.79   1
   1 -16   7    3.79    1.01   1
  -1  16   7    3.07    0.92   1
   1  16  -7    4.72    0.83   1
  -1 -16  -7    4.82    0.77   1
  -1 -16   7    4.03    0.97   1
   1 -16  -7    4.47    0.77   1
   1 -16   8   25.61    5.84   1
  -1  16   8    5.57    8.71   1
   1 -16  -8   22.95    5.98   1
   1 -16   8   18.10    4.48   1
   1 -16   8   29.41    7.07   1
  -1  16   8   19.23    3.78   1
  -1  16   8   13.24    4.02   1
  -1 -16  -8   29.04   10.43   1
  -1 -16  -8   20.07    3.83   1
   1  16   8   30.12    7.13   1
   1  16   8   13.96    2.79   1
   1 -16  -8   19.29    9.07   1
   1 -16  -8   18.40    3.55   1
  -1  16  -8   25.88   10.18   1
  -1  16  -8   13.57    3.56   1
   1  16  -8   21.00    2.77   1
  -1 -16   8   21.29    3.12   1
   1 -16  -8   19.40    2.55   1
   1 -16   9   -0.26    3.29   1
   1 -16   9    0.87    1.93   1
  -1 -16  -9   -1.20    8.66   1
  -1 -16  -9    0.46    0.13   1
   1  16   9    0.23    0.36   1
   1 -16  -9   -2.75    7.49   1
  -1  16  -9   -1.40    8.64   1
  -1  16  -9    0.27    1.27   1
  -1 -16   9    0.23    0.64   1
   1 -16  10   -0.27    7.51   1
   1 -16  10    0.18    1.17   1
  -1 -16 -10    1.85    9.29   1
   1  16  10    5.33    4.82   1
   1  16  10    0.63    0.49   1
  -1  16 -10    3.38   12.01   1
  -1  16 -10    0.46    0.80   1
  -1 -16  10    0.84    0.61   1
   1  17   0   21.73   17.43   1
  -1 -17   0   -0.04    0.42   1
   1 -17   0  105.20   56.63   1
   1 -17   0    0.09    0.51   1
  -1  17   0    1.52    0.62   1
  -1  17   0    8.82   13.03   1
   1 -17   0    2.97    0.92   1
  -1  17   0    1.99    1.78   1
   1  17   0   -0.05    0.18   1
  -1 -17   0    0.19    0.08   1
   1 -17   0    0.22    0.08   1
  -1  17   0    0.04    0.09   1
   1 -17   1   11.41    2.70   1
   1 -17   1   66.35   50.95   1
  -1  17   1    9.39    2.24   1
   1  17  -1   13.90   18.44   1
  -1 -17  -1    9.20    2.27   1
   1  17   1    0.92   20.29   1
  -1 -17   1    7.11    1.75   1
  -1  17  -1    5.22   11.51   1
  -1  17  -1   11.50    2.83   1
   1 -17   1    1.23    7.95   1
   1 -17   1    8.88    1.73   1
  -1  17   1   10.26    2.65   1
  -1  17   1    7.42    3.46   1
  -1 -17  -1    8.21    4.63   1
  -1 -17  -1    8.82    1.43   1
   1 -17  -1    4.41    9.63   1
   1 -17  -1    8.84    1.63   1
  -1  17  -1    8.27    4.10   1
  -1  17  -1   10.26    3.04   1
   1 -17   1    9.50    0.89   1
  -1  17   1    8.82    0.72   1
   1  17  -1   10.36    0.88   1
  -1 -17  -1   10.29    0.83   1
   1  17   1    9.51    0.98   1
  -1 -17   1    9.81    0.84   1
   1 -17  -1    9.02    0.80   1
   1 -17   2  306.90   84.91   1
   1 -17   2   84.48   18.73   1
  -1  17   2   67.90   15.09   1
   1  17  -2   50.84   25.85   1
  -1 -17  -2   82.82   18.45   1
   1  17   2   61.97   27.48   1
  -1 -17   2   64.59   14.34   1
   1 -17  -2   93.77   20.86   1
  -1  17  -2   84.99   18.99   1
  -1  17  -2   54.80   16.41   1
   1 -17   2   68.16   13.40   1
   1 -17   2   68.70   16.82   1
  -1  17   2   70.50   13.98   1
  -1  17   2   78.89   16.40   1
  -1 -17  -2   57.08   11.02   1
  -1 -17  -2   66.44   15.68   1
   1  17   2   46.90    9.14   1
   1  17   2   94.16   19.68   1
   1 -17  -2   62.69   17.13   1
   1 -17  -2   65.48   12.76   1
  -1  17  -2   61.42   12.64   1
  -1  17  -2   82.03   17.66   1
   1 -17   2   71.98    4.77   1
   1  17  -2   67.19    4.41   1
  -1 -17  -2   64.13    4.17   1
   1  17   2   66.17    4.50   1
  -1 -17   2   65.10    4.29   1
   1 -17  -2   61.45    4.08   1
   1 -17   3   37.93    8.50   1
  -1  17   3   36.59    8.19   1
  -1 -17  -3   34.57    7.88   1
   1  17   3   13.19   15.16   1
   1 -17  -3   39.51    8.93   1
   1 -17  -3  147.70   42.99   1
  -1  17  -3   35.17   15.55   1
   1 -17   3   29.76    6.06   1
   1 -17   3   31.06   10.04   1
  -1  17   3   25.25    5.14   1
  -1  17   3   33.75    7.97   1
  -1 -17  -3   25.58   11.27   1
   1  17   3   34.32    8.19   1
   1 -17  -3   23.93    4.72   1
   1 -17  -3   22.26   10.55   1
  -1  17  -3   22.33    7.23   1
  -1  17  -3   25.43    6.04   1
   1 -17   3   26.42    3.57   1
   1  17  -3   23.72    3.10   1
  -1 -17  -3   27.75    3.55   1
  -1 -17   3   26.52    3.52   1
   1 -17  -3   28.57    3.72   1
   1 -17   4    6.67    1.72   1
   1 -17   4    2.41   17.62   1
  -1  17   4    8.50    2.06   1
  -1  17   4    3.24   15.59   1
  -1 -17  -4    5.84    1.93   1
   1  17   4   17.18   15.17   1
   1 -17  -4   41.43   21.69   1
   1 -17  -4    3.22    1.26   1
  -1  17  -4    9.20    2.44   1
   1 -17   4    7.01    1.89   1
  -1  17   4    4.02    1.10   1
  -1  17   4    8.47    3.64   1
  -1 -17  -4    5.16    1.02   1
   1  17   4    3.11    0.80   1
   1 -17  -4    9.80    9.16   1
   1 -17  -4    5.39    1.13   1
  -1  17  -4    6.36    3.19   1
   1 -17   4    5.04    1.11   1
   1  17  -4    6.20    1.04   1
  -1 -17  -4    5.80    0.93   1
  -1 -17   4    5.97    1.13   1
   1 -17  -4    6.45    1.07   1
   1 -17   5   11.82    2.83   1
  -1  17   5    3.80   11.33   1
   1 -17  -5   58.44   21.85   1
   1 -17  -5    7.40    2.19   1
  -1  17  -5   12.79    3.21   1
   1 -17   5   10.94    2.71   1
  -1  17   5    8.86    1.88   1
  -1  17   5   13.95    4.84   1
  -1 -17  -5    8.53    1.64   1
  -1 -17  -5   19.68   11.61   1
   1 -17  -5    8.79    1.74   1
   1 -17  -5   13.84   10.28   1
  -1  17  -5   15.74    5.34   1
  -1  17  -5   -0.79    2.77   1
   1  17  -5   10.00    1.49   1
  -1 -17   5   10.24    1.68   1
   1 -17  -5   10.41    1.53   1
   1 -17   6   -4.18   12.25   1
   1 -17   6    2.63    1.08   1
  -1  17   6   -1.28    9.39   1
   1 -17  -6    0.50    1.19   1
   1 -17  -6   21.38   15.68   1
  -1  17  -6    4.57    1.60   1
   1 -17   6    7.09    2.69   1
   1 -17   6    3.25    2.33   1
  -1  17   6    6.86    5.50   1
  -1  17   6    4.13    1.04   1
  -1 -17  -6   10.55   13.19   1
  -1 -17  -6    4.43    0.88   1
   1 -17  -6    0.36   13.69   1
   1 -17  -6    3.85    0.81   1
  -1  17  -6    0.69    1.71   1
  -1  17  -6    3.90    5.81   1
  -1 -17   6    3.88    0.76   1
   1 -17   7    2.32    1.05   1
   1 -17   7    5.05    2.90   1
   1 -17   7    2.49    2.07   1
  -1  17   7    2.16    0.68   1
  -1  17   7    3.46    4.90   1
   1 -17  -7    6.42   12.97   1
   1 -17  -7    3.32    0.71   1
  -1  17  -7    0.22    1.72   1
  -1  17  -7    5.93    7.59   1
  -1 -17   7    3.03    0.72   1
   1 -17   8    7.02    5.75   1
   1 -17   8    1.13    1.24   1
  -1  17   8    0.77    6.70   1
   1 -17  -8    4.31   13.49   1
  -1  17  -8    1.00    1.27   1
   1 -17   9   -1.92    5.86   1
   1 -17   9   -0.26    1.15   1
  -1  17  -9    0.80   11.16   1
   1 -18   0    0.47    0.86  -1
  -1  18   0    3.11    1.07  -1
   1 -18   0    4.21    1.16  -1
   1 -18   0    9.47    8.14  -1
  -1  18   0    1.30    3.79  -1
  -1  18   0    4.87    2.33  -1
   1 -18   1   46.13    8.02   1
   1 -18   1   85.53   20.38   1
  -1  18   1   60.50   10.53   1
   1 -18  -1   49.15    8.56   1
  -1  18  -1   55.91    9.76   1
   1 -18   1   62.78   12.22   1
   1 -18   1   40.21   12.56   1
  -1  18   1   57.22   11.40   1
  -1  18   1   55.74   12.32   1
   1 -18  -1   32.59   12.82   1
   1 -18  -1   50.49    9.74   1
  -1  18  -1   60.83   12.49   1
  -1  18  -1   55.74   12.34   1
  -1  18   2    0.96   14.80   1
  -1  18   2    2.76    0.94   1
   1 -18  -2   17.63   36.22   1
   1 -18  -2    0.80    0.89   1
  -1  18  -2    2.57    1.06   1
   1 -18   2    3.36    7.36   1
   1 -18   2    3.61    1.18   1
  -1  18   2    6.54    5.23   1
   1 -18  -2    2.38    0.61   1
   1 -18  -2    4.85   11.85   1
  -1  18  -2    2.67    2.26   1
  -1  18  -2    3.64    4.11   1
   1 -18   3    0.45    0.70   1
   1 -18   3    6.20   13.98   1
  -1  18   3    2.79    0.97   1
  -1  18   3    2.04   11.63   1
   1 -18  -3    2.70   23.44   1
   1 -18  -3    0.72    0.84   1
  -1  18  -3    0.44    0.63   1
   1 -18   3    3.10    5.80   1
   1 -18   3    1.99    0.89   1
  -1  18   3    0.93    0.70   1
  -1  18   3    2.67    6.12   1
   1 -18  -3    0.96    0.33   1
   1 -18  -3    2.56   14.69   1
  -1  18  -3    1.14    3.65   1
  -1  18  -3    1.58    2.12   1
   1 -18   4    3.44    1.31   1
   1 -18   4   -0.47    9.70   1
  -1  18   4    0.40    5.26   1
   1 -18  -4    8.18   14.26   1
   1 -18  -4    0.37    0.79   1
  -1  18  -4    2.38    1.10   1
   1 -18   4    2.94    1.01   1
   1 -18   4    4.43    5.54   1
  -1  18   4    2.94    0.94   1
   1 -18  -4    3.14    0.58   1
  -1  18  -4    1.48    3.16   1
  -1  18  -4    0.31    3.14   1
   1 -18   5    0.42    0.92   1
   1 -18   5    4.56    1.53   1
   1 -18   5    1.62    1.76   1
  -1  18   5   15.71    9.59   1
  -1  18   5    3.08    0.90   1
   1 -18  -5    5.84   16.74   1
   1 -18  -5    4.41    0.94   1
  -1  18  -5    0.12    1.56   1
  -1  18  -5    2.87    2.35   1
   1 -18   6    0.64    1.25   1
   1 -18   6    0.76    1.34   1
  -1  18   6    3.01    9.47   1
   1 -18  -6    2.76    0.63   1
   1 -18  -6   -1.46   16.26   1
  -1  18  -6   -0.10    1.22   1
   1 -19   0   13.45    3.60   1
  -1  19   0   11.67    2.92   1
   1 -19   0    9.78    2.07   1
   1 -19   0    5.24    4.14   1
  -1  19   0    7.63    2.09   1
  -1  19   0    5.84    2.74   1
  -1  19   1   -1.36    2.08   1
  -1  19  -1    0.69    1.70   1
   1 -19   1    5.30    4.35   1
  -1  19   1    9.53    2.28   1
   1 -19  -1    3.65    4.30   1
   1 -19  -1   10.22    2.09   1
  -1  19  -1    4.97    2.76   1
  -1  19  -1    8.28    2.32   1
   1 -19   2    0.44    1.17   1
  -1  19  -2    0.04    2.10   1
   1 -19   2    1.64    3.57   1
  -1  19   2    0.63    3.06   1
  -1  19   2    1.06    0.74   1
   1 -19  -2    1.01    4.47   1
   1 -19  -2    1.12    0.36   1
  -1  19  -2   -0.19    1.33   1
  -1  19   3   17.54    3.60   1
  -1  19   3   28.73    9.13   1
   1 -19  -3    5.70    7.64   1
   1 -19  -3   17.38    3.40   1
   2   0   0  883.90  188.50   1
  -2   0   0  514.30  109.70   1
  -2   0   0  650.50  138.70   1
  -2   0   0  389.10   81.96   1
  -2   0   0  425.60   89.72   1
  -2   0   0  450.60   51.92   1
   2   0   1  155.50   24.44   1
  -2   0   1  168.60   26.47   1
  -2   0   1  203.70   31.97   1
  -2   0  -1  184.40   28.95   1
  -2   0  -1  188.60   29.59   1
   2   0   1  184.20   38.86   1
   2   0   1  175.80   37.23   1
   2   0  -1  151.70   32.00   1
   2   0  -1  164.80   34.95   1
  -2   0  -1  172.70   36.56   1
  -2   0  -1  186.60   39.39   1
  -2   0   1  204.30   23.57   1
  -2   0  -1  183.00   21.15   1
  -2   0   2    0.64    0.14   1
   2   0  -2    0.45    0.16   1
  -2   0  -2    0.59    0.19   1
   2   0  -2    9.46    2.76   1
   2   0   3    1.37    0.91   1
  -2   0   3    3.33    0.76   1
  -2   0   3    1.58    0.98   1
   2   0  -3    2.95    0.71   1
  -2   0  -3    1.52    0.70   1
   2   0   3    3.11    1.04   1
   2   0   3    2.68    1.25   1
  -2   0   3    4.05    1.10   1
  -2   0   3    2.18    0.84   1
   2   0  -3    2.15    0.60   1
   2   0  -3    2.59    1.68   1
  -2   0  -3    3.76    1.33   1
  -2   0  -3    3.86    1.75   1
  -2   0  -3    1.52    0.55   1
   2   0   4    3.24    1.26   1
  -2   0   4    2.37    1.16   1
  -2   0   4    2.49    0.58   1
   2   0  -4    0.97    2.27   1
   2   0  -4    2.20    0.64   1
  -2   0  -4    3.75    0.91   1
   2   0   4    4.01    1.45   1
   2   0   4    2.49    0.99   1
  -2   0   4    2.94    0.80   1
  -2   0   4    3.78    0.99   1
   2   0  -4    2.67    1.93   1
   2   0  -4    3.73    0.75   1
  -2   0  -4    2.99    1.98   1
  -2   0  -4    2.60    1.14   1
  -2   0  -4    2.78    0.65   1
   2   0   5    3.93    1.37   1
  -2   0   5    4.25    0.95   1
   2   0  -5    4.44    1.06   1
   2   0  -5    2.84    1.95   1
  -2   0  -5    4.85    1.27   1
   2   0   5    3.08    1.52   1
   2   0   5    3.07    1.12   1
  -2   0   5    3.12    0.95   1
  -2   0   5    3.69    0.99   1
   2   0  -5    3.88    0.91   1
   2   0  -5    2.52    1.75   1
  -2   0  -5    3.52    1.33   1
  -2   0  -5    2.81    1.89   1
  -2   0  -5    3.62    0.80   1
   2   0   6    4.89    1.47   1
  -2   0   6    6.96    1.47   1
  -2   0   6    1.35    2.20   1
   2   0  -6    6.48    1.43   1
  -2   0  -6    6.65    1.54   1
   2   0   6    5.28    1.39   1
   2   0   6    4.88    1.93   1
  -2   0   6    4.55    1.01   1
  -2   0   6    5.76    1.42   1
   2   0  -6    4.54    2.04   1
   2   0  -6    6.13    1.27   1
  -2   0  -6    7.89    2.00   1
  -2   0  -6    4.26    2.21   1
  -2   0  -6    5.79    1.00   1
  -2   0   7   13.15    2.75   1
  -2   0   7   16.57    5.34   1
   2   0  -7   15.62    3.30   1
   2   0   7   16.81    4.31   1
   2   0   7   16.14    3.56   1
  -2   0   7   11.35    2.34   1
  -2   0   7   15.38    3.31   1
   2   0  -7   12.64    2.57   1
   2   0  -7   11.10    3.32   1
  -2   0  -7   13.90    4.07   1
  -2   0  -7   18.44    3.93   1
  -2   0  -7   15.23    2.00   1
   2   0   8    2.02    1.39   1
  -2   0   8    1.70    0.49   1
  -2   0   8    2.38    5.08   1
   2   0  -8    1.62    0.50   1
   2   0   8    2.59    1.14   1
   2   0   8    2.43    2.71   1
  -2   0   8    1.81    0.76   1
  -2   0   8    1.47    0.38   1
   2   0  -8    1.98    0.44   1
   2   0  -8    1.38    1.72   1
  -2   0  -8    2.06    0.68   1
  -2   0  -8    1.71    2.80   1
   2   0  -8    1.81    0.24   1
   2   0  -8    1.47    0.24   1
  -2   0  -8    1.89    0.78   1
   2   0   9   12.12    3.06  -1
  -2   0   9    6.55   15.58  -1
  -2   0   9   17.83    2.84  -1
  -2   0  -9   17.00    2.81  -1
   2   0   9    5.76    3.84  -1
  -2   0   9    9.23    2.12  -1
  -2   0   9    9.67    1.98  -1
   2   0  -9    9.84    1.99  -1
   2   0  -9    6.93    2.54  -1
  -2   0  -9    8.79    3.92  -1
  -2   0  -9    6.50    1.38  -1
   2   0  -9    7.87    0.98  -1
   2   0  -9    9.87    1.18  -1
  -2   0  -9    9.53    1.65  -1
   2   0  10   24.91    5.21   1
  -2   0  10   21.89    4.26   1
   2   0 -10   25.64    4.95   1
  -2   0 -10   23.33    4.56   1
   2   0  10    8.93    4.71   1
   2   0  10   26.00    5.28   1
  -2   0  10   20.52    4.41   1
   2   0 -10   18.84    4.81   1
  -2   0 -10   12.74    2.64   1
  -2   0 -10   16.65    5.55   1
   2   0 -10   22.31    2.50   1
  -2   0 -10   24.83    3.14   1
   2   0  11    7.90    2.96   1
  -2   0  11    9.85    1.61   1
  -2   0  11    2.90   21.65   1
   2   0 -11   12.32    1.80   1
   2   0  11    3.63    6.33   1
   2   0  11    7.85    1.27   1
  -2   0  11    4.97    1.28   1
   2   0 -11    8.57    1.39   1
   2   0 -11    6.34    3.75   1
  -2   0 -11    8.58    1.45   1
  -2   0 -11    6.90    7.44   1
   2   0 -11    6.21    0.87   1
  -2   0 -11    6.09    1.28   1
  -2   0  12    3.76   14.40   1
  -2   0  12    1.22    0.59   1
   2   0 -12    1.36    0.38   1
  -2   0 -12    1.45    0.57   1
   2   0  12    1.43    0.29   1
   2   0  12   -1.31    5.70   1
  -2   0  12    1.57    0.96   1
  -2   0  12    2.28    0.52   1
   2   0 -12    1.33    0.28   1
   2   0 -12    3.74    2.80   1
  -2   0 -12    1.23    0.31   1
  -2   0 -12    0.74    4.24   1
   2   0 -12    0.54    0.34   1
   2   0 -12    1.22    0.45   1
  -2   0 -12    1.30    0.87   1
   2   0  13    0.69    1.94   1
  -2   0  13    0.74    0.72   1
   2   0 -13    0.77    0.30   1
  -2   0 -13    1.51    0.58   1
   2   0  13    1.04    6.27   1
   2   0  13    0.88    0.20   1
  -2   0  13    1.07    1.21   1
   2   0 -13    1.65    3.14   1
  -2   0 -13    1.59    4.72   1
  -2   0 -13    0.96    0.27   1
   2   0 -13    0.89    0.47   1
   2   0 -13    0.02    0.38   1
  -2   0 -13    0.90    0.80   1
   2   0  14   -0.29    2.71   1
  -2   0  14  -14.35   24.48   1
  -2   0  14    0.63    0.97   1
   2   0 -14    1.08    0.43   1
  -2   0 -14    0.20    0.43   1
   2   0  14    0.87    0.20   1
  -2   0  14    0.85    0.29   1
   2   0 -14    1.05    0.23   1
  -2   0 -14    0.76    0.22   1
   2   0 -14    0.40    0.44   1
   2   0 -14    0.13    0.44   1
   2   0  15   -0.51    1.96   1
  -2   0  15    5.24   22.53   1
  -2   0  15   -0.24    1.04   1
  -2   0 -15   -0.21    0.37   1
   2   0  15    0.41    0.10   1
   2   0  15    2.98    5.60   1
  -2   0  15    0.39    0.21   1
  -2   0  15   -0.16    0.96   1
   2   0 -15    0.33    0.08   1
   2   0 -15    0.95    2.81   1
  -2   0 -15    0.38    0.18   1
  -2   0 -15   -0.55    4.83   1
   2   0 -15    0.37    0.43   1
   2   0 -15    0.07    0.41   1
  -2   0 -15    0.49    0.60   1
  -2   0  16    1.85   32.12   1
   2   0 -16    4.14    2.47   1
   2   0  16    1.36    0.29   1
   2   0 -16    1.49    0.31   1
  -2   0 -16    2.55    0.58   1
   2   0 -16   -0.12    0.54   1
   2   0 -16    1.04    0.64   1
  -2   0  17   10.57    3.25   1
  -2   0  17    8.84   19.63   1
  -2   0  17   10.30    3.01   1
   2   0 -17   12.62    5.17   1
  -2   0  18   -0.22    1.78   1
   2   1   0  343.70   53.94   1
  -2  -1   0  288.60   45.30   1
  -2  -1   0  194.90   30.60   1
   2  -1   0  307.30   48.21   1
  -2   1   0  278.10   43.65   1
  -2   1   0  219.40   34.41   1
   2   1   0  245.80   51.78   1
   2   1   0  268.50   56.72   1
  -2  -1   0  262.20   55.28   1
  -2  -1   0  256.80   54.22   1
   2  -1   0  242.50   51.10   1
   2  -1   0  264.70   55.94   1
  -2   1   0  224.00   47.23   1
  -2   1   0  239.40   50.56   1
  -2  -1   0  272.90   31.49   1
   2  -1   0  255.80   29.58   1
  -2   1   1   15.84    2.52   1
   2   1  -1   21.35    3.40   1
  -2  -1  -1   16.90    2.71   1
  -2  -1  -1   17.33    2.79   1
   2   1   1   17.18    2.80   1
  -2  -1   1   14.20    2.30   1
  -2  -1   1   12.82    2.07   1
  -2   1  -1   18.68    2.96   1
  -2   1  -1   14.14    2.26   1
   2  -1   1   22.63    4.21   1
   2  -1   1   24.64    4.42   1
  -2   1   1   21.98    3.95   1
  -2   1   1   23.94    4.39   1
   2   1  -1   21.26    3.97   1
   2   1  -1   22.04    3.93   1
  -2  -1  -1   24.60    4.53   1
  -2  -1  -1   22.69    4.12   1
   2   1   1   21.85    4.04   1
   2   1   1   23.47    4.21   1
  -2  -1   1   23.84    4.34   1
  -2  -1   1   22.84    4.10   1
   2  -1  -1   20.71    3.92   1
   2  -1  -1   19.04    3.41   1
  -2   1  -1   25.80    4.66   1
  -2   1  -1   22.79    4.24   1
   2  -1   1   16.95    1.13   1
  -2   1   1   16.29    1.01   1
  -2  -1  -1   16.17    1.05   1
  -2  -1   1   16.04    1.00   1
   2  -1  -1   15.63    1.01   1
  -2   1  -1   16.13    1.03   1
   2  -1   2   21.55    3.44   1
  -2   1   2   19.09    3.02   1
  -2   1   2   20.66    3.28   1
   2   1  -2   21.96    3.49   1
  -2  -1  -2   19.27    3.09   1
  -2  -1  -2   23.26    3.70   1
   2   1   2   26.00    4.21   1
  -2  -1   2   21.66    3.53   1
   2  -1  -2   23.84    3.79   1
  -2   1  -2   23.72    3.77   1
  -2   1  -2   17.72    2.81   1
   2  -1   2   28.40    6.39   1
   2  -1   2   23.95    5.21   1
  -2   1   2   29.78    6.53   1
  -2   1   2   24.09    5.21   1
   2   1  -2   23.96    5.12   1
   2   1  -2   26.54    6.04   1
  -2  -1  -2   22.60    5.15   1
  -2  -1  -2   21.80    4.80   1
   2   1   2   23.74    5.15   1
   2   1   2   26.22    5.83   1
  -2  -1   2   27.97    6.02   1
  -2  -1   2   29.09    6.35   1
   2  -1  -2   27.14    6.20   1
   2  -1  -2   26.96    5.78   1
  -2   1  -2   28.61    6.24   1
  -2   1  -2   26.21    5.98   1
   2  -1   2   24.17    3.09   1
  -2   1   2   23.75    2.77   1
  -2  -1  -2   26.21    3.24   1
  -2  -1   2   24.77    2.90   1
  -2   1  -2   24.50    2.97   1
   2  -1   3  123.70   26.48   1
  -2   1   3  127.20   27.14   1
   2   1  -3  140.30   29.99   1
  -2  -1  -3  112.50   24.06   1
  -2  -1  -3  124.30   26.56   1
   2   1   3  126.80   27.20   1
  -2  -1   3  168.90   36.19   1
   2  -1  -3  158.30   33.92   1
   2  -1  -3  122.00   26.04   1
  -2   1  -3  128.90   27.54   1
   2  -1   3   87.61   18.57   1
   2  -1   3  128.50   27.31   1
  -2   1   3  108.10   22.88   1
  -2   1   3  125.40   26.50   1
   2   1  -3  137.10   29.13   1
   2   1  -3  104.60   22.05   1
  -2  -1  -3  126.60   26.99   1
   2   1   3  115.10   24.37   1
   2   1   3  106.00   22.47   1
  -2  -1   3  110.40   23.34   1
  -2  -1   3  131.40   27.75   1
   2  -1  -3  108.60   22.92   1
   2  -1  -3  126.70   27.01   1
  -2   1  -3  118.90   25.20   1
   2  -1   3  115.90   13.59   1
  -2  -1  -3  116.90   13.63   1
  -2   1  -3  116.30   13.51   1
  -2   1   4   33.94    7.25   1
  -2   1   4   49.26   10.71   1
   2   1  -4   38.61    8.31   1
  -2  -1  -4   48.07   10.32   1
  -2  -1  -4   40.40    8.73   1
   2   1   4   40.12    8.76   1
  -2  -1   4   42.17    9.38   1
  -2  -1   4   43.20    9.25   1
   2  -1  -4   42.56    9.11   1
   2  -1  -4   32.57    7.15   1
  -2   1  -4   40.79    8.77   1
   2  -1   4   35.82    7.75   1
   2  -1   4   33.20    7.28   1
   2   1  -4   35.18    7.80   1
   2   1  -4   36.41    7.71   1
  -2  -1   4   39.58    8.45   1
  -2  -1   4   41.87    8.92   1
  -2   1  -4   34.58    7.55   1
  -2   1  -4   39.13    8.75   1
   2  -1   4   34.21    4.31   1
  -2  -1  -4   38.64    4.69   1
  -2   1  -4   38.59    4.62   1
   2  -1   5   40.31    8.76   1
  -2   1   5   40.65    8.69   1
   2   1  -5   46.42    9.98   1
   2   1  -5   58.91   13.16   1
  -2  -1   5   58.77   13.13   1
  -2  -1   5   55.03   11.77   1
  -2   1  -5   45.87    9.85   1
   2  -1   5   47.22   10.24   1
  -2   1   5   48.65   10.39   1
  -2   1   5   43.60    9.30   1
   2   1  -5   46.71    9.87   1
   2   1  -5   47.97   10.55   1
  -2  -1  -5   55.09   11.81   1
  -2  -1  -5   42.74    9.57   1
  -2  -1   5   48.58   10.31   1
  -2  -1   5   47.83   10.20   1
   2  -1  -5   48.53   10.70   1
   2  -1  -5   47.50   10.06   1
  -2   1  -5   48.19   10.79   1
  -2  -1  -5   45.78    5.55   1
  -2   1  -5   44.92    5.41   1
   2  -1   6    5.94    1.63   1
  -2   1   6    3.30    1.93   1
  -2   1   6    7.12    1.51   1
   2   1  -6    6.32    1.42   1
   2   1  -6    3.98    2.83   1
  -2  -1  -6    7.41    1.74   1
   2   1   6    6.21    1.82   1
  -2  -1   6    6.48    2.97   1
  -2  -1   6    7.61    1.61   1
   2  -1  -6    5.93    1.30   1
  -2   1  -6    7.69    1.71   1
   2  -1   6    7.12    1.77   1
   2  -1   6    7.55    2.12   1
  -2   1   6    7.96    1.46   1
  -2   1   6    7.60    1.51   1
   2   1  -6    8.40    2.55   1
  -2  -1  -6    6.83    2.41   1
   2   1   6    6.56    1.91   1
  -2  -1   6    6.81    1.22   1
  -2  -1   6    7.82    1.52   1
   2  -1  -6    6.63    1.15   1
   2  -1  -6    7.37    2.46   1
  -2   1  -6    7.25    2.86   1
  -2   1  -6    7.76    1.77   1
  -2   1  -6    6.94    1.04   1
   2  -1   7   53.77   11.24   1
   2   1  -7   59.41   12.28   1
  -2  -1  -7   63.98   13.25   1
   2   1   7   53.42   11.26   1
  -2  -1   7   36.65    8.91   1
  -2  -1   7   55.68   11.46   1
   2  -1  -7   57.02   11.76   1
  -2   1  -7   66.21   13.67   1
   2  -1   7   74.99   15.74   1
   2  -1   7   59.00   12.09   1
  -2   1   7   56.32   11.47   1
  -2   1   7   42.73    8.63   1
   2   1  -7   58.20   11.70   1
   2   1  -7   56.01   11.77   1
  -2  -1  -7   70.52   14.25   1
  -2  -1  -7   48.56   10.44   1
   2   1   7   49.36   10.52   1
   2   1   7   82.20   16.71   1
  -2  -1   7   47.88    9.64   1
  -2  -1   7   55.29   11.24   1
   2  -1  -7   51.96   11.01   1
   2  -1  -7   48.86    9.83   1
  -2   1  -7   49.26   10.82   1
  -2   1  -7   80.80   16.47   1
  -2  -1  -7   56.31    6.30   1
   2  -1  -7   56.39    6.02   1
   2  -1  -7   68.52    7.29   1
  -2   1  -7   62.83    6.89   1
   2  -1   8   14.29    3.30   1
  -2   1   8    9.53    5.80   1
  -2   1   8   13.36    2.84   1
  -2  -1  -8   14.73    3.22   1
   2   1   8   13.57    3.42   1
  -2  -1   8    5.47    5.32   1
  -2  -1   8   13.29    2.82   1
   2  -1  -8   14.58    3.10   1
   2  -1   8   17.08    3.76   1
  -2   1   8   10.70    2.19   1
  -2   1   8   13.87    3.00   1
   2   1  -8   14.92    3.00   1
  -2  -1  -8   12.98    3.91   1
  -2  -1  -8   11.09    2.29   1
   2   1   8    9.65    3.47   1
  -2  -1   8   13.53    2.74   1
   2  -1  -8   10.17    2.05   1
   2  -1  -8   11.47    3.29   1
  -2   1  -8   18.96    4.02   1
   2   1  -8   15.03    0.92   1
   2   1  -8   17.32    1.06   1
  -2  -1  -8   16.33    1.31   1
   2  -1  -8   15.85    1.01   1
  -2   1  -8   18.69    1.38   1
  -2   1   9   37.61    5.83   1
   2   1  -9   40.53    6.26   1
  -2  -1  -9   39.53    6.17   1
  -2  -1   9   39.50    6.10   1
   2  -1  -9   36.79    5.67   1
   2  -1   9   50.66   10.43   1
   2  -1   9   23.08    6.71   1
  -2   1   9   26.67    5.36   1
  -2   1   9   24.57    5.10   1
   2   1  -9   23.59    5.47   1
   2   1  -9   31.43    6.27   1
  -2  -1  -9   17.10    3.45   1
  -2  -1  -9   22.60    6.05   1
   2   1   9   34.03    6.78   1
   2   1   9   16.05    4.84   1
  -2  -1   9   23.41    4.86   1
  -2  -1   9   30.81    6.17   1
   2  -1  -9   21.99    5.19   1
   2  -1  -9   29.74    5.95   1
  -2   1  -9   31.02    6.29   1
  -2   1  -9   22.91    6.47   1
   2   1  -9   28.81    3.33   1
  -2  -1  -9   25.47    3.40   1
   2  -1  10    8.64    2.28   1
  -2   1  10    9.76    2.01   1
   2   1 -10    9.27    1.86   1
  -2  -1 -10    8.93    1.87   1
   2   1  10   13.22    3.29   1
  -2  -1  10    1.41   10.48   1
  -2  -1  10    8.41    1.70   1
   2  -1 -10    7.45    1.48   1
  -2   1 -10   10.37    2.13   1
   2  -1  10    3.11    4.18   1
  -2   1  10    9.89    2.33   1
  -2   1  10    9.92    2.08   1
   2   1 -10    8.99    1.84   1
   2   1 -10    9.27    2.95   1
  -2  -1 -10    8.98    3.99   1
  -2  -1 -10    5.63    1.19   1
   2   1  10    2.94    3.57   1
   2   1  10    8.09    1.66   1
  -2  -1  10   10.45    2.16   1
  -2  -1  10    8.21    1.99   1
   2  -1 -10    9.28    1.91   1
   2  -1 -10    7.10    2.69   1
  -2   1 -10    9.87    4.44   1
  -2   1 -10    5.92    1.29   1
   2   1 -10    9.41    1.12   1
   2   1 -10    7.82    0.98   1
  -2  -1 -10    8.15    1.48   1
   2  -1 -10    9.80    1.14   1
   2  -1 -10    7.76    1.01   1
  -2   1 -10    8.83    1.39   1
   2  -1  11   18.05    4.10   1
   2   1 -11   18.03    3.51   1
   2   1  11   16.86    4.18   1
  -2  -1  11   -1.64    8.73   1
  -2  -1  11   17.73    3.48   1
   2  -1 -11   15.70    3.05   1
   2  -1  11    3.03    6.15   1
   2  -1  11   16.00    3.09   1
  -2   1  11   13.02    2.91   1
  -2   1  11   23.48    4.58   1
   2   1 -11   14.89    2.88   1
   2   1 -11   13.64    3.70   1
  -2  -1 -11   12.91    4.78   1
  -2  -1 -11   14.10    2.75   1
   2   1  11    1.06    4.87   1
   2   1  11   14.83    2.87   1
  -2  -1  11   14.57    3.08   1
   2  -1 -11   17.36    3.36   1
   2  -1 -11   11.34    3.56   1
  -2   1 -11   15.16    5.60   1
  -2   1 -11   10.53    2.09   1
   2   1 -11   14.78    1.72   1
  -2  -1 -11   15.31    2.23   1
  -2   1 -11   15.57    2.10   1
  -2  -1 -12    1.76    0.32   1
   2   1  12    2.88    0.84   1
  -2  -1  12    1.83    0.32   1
   2  -1 -12    1.95    0.31   1
  -2   1 -12    1.84    0.32   1
   2  -1  12   -0.86    5.73   1
   2  -1  12    3.31    0.66   1
  -2   1  12    4.84    1.57   1
  -2   1  12    5.64    1.16   1
   2   1 -12    3.77    0.75   1
   2   1 -12    4.25    2.76   1
  -2  -1 -12    5.14    4.26   1
  -2  -1 -12    3.20    0.67   1
   2   1  12    3.30    0.65   1
   2   1  12   -0.30    4.81   1
  -2  -1  12    3.19    1.35   1
  -2  -1  12    5.13    1.05   1
   2  -1 -12    5.40    3.04   1
   2  -1 -12    3.86    0.77   1
  -2   1 -12    2.86    0.61   1
  -2   1 -12    4.45    4.91   1
   2   1 -12    1.62    0.27   1
   2   1 -12    1.87    0.18   1
  -2  -1 -12    2.11    0.36   1
   2  -1 -12    2.24    0.23   1
   2  -1 -12    2.09    0.23   1
  -2   1 -12    2.09    0.29   1
   2  -1  13   17.14    3.20   1
  -2   1  13   21.79    3.33   1
  -2   1  13   -9.51   26.66   1
   2   1 -13   18.89    2.64   1
  -2  -1 -13   19.69    2.80   1
   2   1  13   20.61    4.24   1
  -2  -1  13   -9.11   26.78   1
  -2   1 -13   19.83    2.78   1
   2  -1  13    1.65    6.19   1
   2  -1  13   12.48    2.55   1
  -2   1  13   14.34    3.55   1
  -2   1  13   22.97    4.72   1
   2   1 -13   14.17    2.89   1
   2   1 -13   10.49    4.14   1
  -2  -1 -13   15.07    3.10   1
  -2  -1 -13   12.47    5.54   1
   2   1  13   12.45    2.54   1
   2   1  13   -1.27    5.35   1
  -2  -1  13   14.56    3.59   1
  -2  -1  13   20.11    4.14   1
   2  -1 -13   13.48    2.75   1
   2  -1 -13   14.17    5.10   1
  -2   1 -13   12.54    2.59   1
  -2   1 -13    7.25    6.21   1
   2   1 -13   13.24    1.57   1
  -2  -1 -13   13.94    2.18   1
   2  -1 -13   12.96    1.53   1
  -2   1 -13   12.85    1.79   1
   2  -1  14    6.01    3.38   1
  -2   1  14  -12.16   45.60   1
   2   1 -14   10.40    1.61   1
  -2  -1 -14   11.19    1.84   1
   2   1  14   11.03    4.81   1
  -2  -1  14    8.97    1.70   1
  -2  -1  14  -37.14   37.79   1
   2  -1 -14   11.11    1.70   1
  -2   1 -14    9.92    1.57   1
   2  -1  14    6.28    1.05   1
  -2   1  14    4.12    1.18   1
  -2   1  14    7.09    1.21   1
   2   1 -14    5.28    0.88   1
   2   1 -14    4.72    2.19   1
  -2  -1 -14    5.83    1.00   1
   2   1  14    5.79    0.97   1
   2   1  14   -0.96    3.94   1
  -2  -1  14    6.20    1.07   1
  -2  -1  14    5.20    1.53   1
   2  -1 -14    6.59    1.11   1
   2  -1 -14    4.61    2.37   1
  -2   1 -14    5.17    0.88   1
   2   1 -14    6.14    0.92   1
  -2  -1 -14    4.73    1.59   1
   2  -1 -14    5.99    1.00   1
  -2   1 -14    4.42    1.10   1
   2  -1  15    1.36    2.37   1
  -2   1  15    9.16   24.58   1
  -2   1  15    3.36    1.61   1
   2   1 -15    5.72    1.55   1
  -2  -1 -15    2.51    0.71   1
   2   1  15    2.03    3.10   1
  -2  -1  15    3.82    1.18   1
   2  -1 -15    4.23    0.98   1
  -2   1 -15    4.24    0.95   1
   2  -1  15    3.89    0.74   1
  -2   1  15    2.11    1.17   1
   2   1 -15    3.75    3.16   1
   2   1 -15    4.70    0.89   1
  -2  -1 -15    3.27    4.29   1
  -2  -1 -15    6.27    1.23   1
   2   1  15    4.12    0.79   1
   2   1  15    0.02    4.79   1
  -2  -1  15    2.90    0.65   1
  -2  -1  15    3.00    1.26   1
   2  -1 -15    2.88    3.23   1
  -2   1 -15    5.46    1.07   1
  -2   1 -15    5.66    5.96   1
   2   1 -15    1.77    0.21   1
  -2  -1 -15    2.16    0.35   1
   2  -1 -15    1.91    0.26   1
   2  -1 -15    1.78    0.24   1
  -2   1  16    1.97    1.79   1
   2   1 -16    1.36    2.27   1
  -2  -1  16    1.68   33.35   1
  -2  -1  16    2.04    1.18   1
   2  -1 -16    2.61    2.06   1
   2  -1  16    3.41    0.68   1
  -2   1  16    1.62    1.18   1
  -2   1  16    3.75    0.80   1
   2   1 -16    4.90    0.96   1
   2   1 -16    2.52    3.66   1
  -2  -1 -16    6.36    1.31   1
   2   1  16    3.78    0.75   1
  -2  -1  16    2.33    1.36   1
   2  -1 -16    3.93    0.77   1
   2  -1 -16    3.57    3.94   1
  -2   1 -16    4.84    1.00   1
   2  -1 -16    0.69    0.52   1
   2  -1 -16    2.70    0.99   1
  -2   1  17    1.82    1.93   1
  -2   1  17    7.19   17.36   1
   2   1 -17    1.02    3.36   1
  -2  -1  17    4.09    1.83   1
   2  -1 -17    4.63    4.17   1
  -2   1  17    2.39    1.45   1
   2   1 -17    3.78    3.85   1
  -2  -1  17    2.14    1.87   1
  -2  -1  17    0.94    0.63   1
   2  -1 -17    4.36    4.57   1
   2   1 -18   -1.90    3.66   1
  -2  -1  18    0.39    1.61   1
  -2  -1  18   -0.99    3.02   1
   2   2   0   61.72    9.77   1
   2   2   0   54.22    8.56   1
  -2  -2   0   54.92    8.69   1
  -2  -2   0   37.00    5.86   1
   2  -2   0   65.31   10.27   1
  -2   2   0   41.73    6.56   1
  -2   2   0   51.58    8.12   1
   2   2   0   65.32   13.83   1
   2   2   0   62.41   13.46   1
  -2  -2   0   69.61   14.82   1
  -2  -2   0   69.35   14.82   1
   2  -2   0   69.01   14.89   1
  -2   2   0   58.32   12.43   1
   2  -2   0   52.32    6.18   1
  -2   2   0   53.58    6.24   1
   2  -2   1   46.76    7.37   1
  -2   2   1   38.88    6.11   1
  -2   2   1   35.06    5.53   1
   2   2  -1   31.63    5.09   1
   2   2  -1   31.50    4.99   1
  -2  -2  -1   32.61    5.18   1
  -2  -2  -1   38.03    6.05   1
   2   2   1   27.60    4.44   1
  -2  -2   1   30.43    4.84   1
  -2  -2   1   30.82    4.91   1
  -2   2  -1   30.55    4.82   1
  -2   2  -1   29.22    4.60   1
   2  -2   1   50.43    9.09   1
  -2   2   1   46.07    8.17   1
   2   2  -1   49.16    8.67   1
  -2  -2  -1   43.60    7.75   1
  -2  -2  -1   50.99    9.12   1
   2   2   1   50.19    8.88   1
   2   2   1   44.10    7.88   1
  -2  -2   1   46.52    8.27   1
   2  -2  -1   48.35    8.74   1
  -2   2  -1   48.45    8.62   1
  -2  -2  -1   51.54    6.15   1
  -2  -2   1   50.30    5.92   1
   2  -2  -1   37.77    4.47   1
  -2   2  -1   37.23    4.39   1
   2  -2   2    6.43    1.09   1
  -2   2   2    6.81    1.08   1
   2   2  -2    5.97    1.18   1
   2   2  -2    5.28    0.91   1
  -2  -2  -2    5.18    0.92   1
  -2  -2  -2    5.84    1.00   1
   2   2   2    6.24    1.15   1
  -2  -2   2    6.47    1.11   1
  -2  -2   2    4.72    0.93   1
  -2   2  -2    5.00    0.82   1
   2  -2   2   14.73    3.73   1
   2  -2   2   14.21    3.20   1
  -2   2   2   13.16    2.94   1
   2   2  -2   12.47    2.71   1
  -2  -2  -2   11.17    2.62   1
  -2  -2  -2   15.02    3.65   1
   2   2   2   11.92    2.68   1
   2   2   2   10.52    2.51   1
  -2  -2   2   13.66    3.10   1
   2  -2  -2   13.87    3.60   1
  -2   2  -2   15.05    3.48   1
  -2   2  -2   16.98    4.22   1
  -2  -2  -2    4.41    0.34   1
   2  -2   3   25.74    5.63   1
   2   2  -3   34.35    7.43   1
   2   2  -3   21.46    5.33   1
   2   2   3   52.74   11.58   1
  -2  -2   3   23.05    5.32   1
  -2  -2   3   32.97    7.10   1
  -2   2  -3   28.14    6.06   1
   2  -2   3   25.79    4.69   1
   2  -2   3   30.19    5.71   1
  -2   2   3   25.99    4.68   1
  -2   2   3   23.57    4.35   1
   2   2  -3   25.36    4.84   1
   2   2  -3   26.76    4.73   1
  -2  -2  -3   24.60    4.73   1
  -2  -2  -3   26.68    4.84   1
   2   2   3   27.17    4.93   1
   2   2   3   24.56    4.47   1
  -2  -2   3   25.36    4.55   1
  -2  -2   3   27.13    4.86   1
   2  -2  -3   25.62    4.97   1
   2  -2  -3   24.06    4.29   1
  -2   2  -3   28.33    5.20   1
  -2   2  -3   27.10    5.27   1
   2  -2   3   27.45    3.50   1
  -2   2   3   32.79    3.82   1
  -2  -2  -3   26.08    3.29   1
   2  -2  -3   23.44    2.76   1
  -2   2  -3   27.58    3.33   1
   2  -2   4   76.96   16.52   1
  -2   2   4   83.52   17.83   1
   2   2  -4   75.17   16.54   1
   2   2  -4   69.68   14.94   1
  -2  -2  -4   55.84   11.98   1
  -2  -2  -4   79.04   16.92   1
  -2  -2   4   67.81   14.50   1
  -2  -2   4   69.49   15.18   1
   2  -2  -4   76.74   16.38   1
  -2   2  -4   78.77   16.85   1
   2  -2   4   68.48   14.62   1
  -2   2   4   71.81   15.25   1
  -2   2   4   62.13   13.21   1
   2   2  -4   69.12   14.88   1
   2   2  -4   75.86   16.00   1
  -2  -2  -4   72.25   15.60   1
  -2  -2  -4   80.32   17.07   1
   2   2   4   87.10   18.56   1
   2   2   4   74.49   15.83   1
  -2  -2   4   66.69   14.13   1
  -2  -2   4   82.28   17.40   1
   2  -2  -4   70.28   15.21   1
   2  -2  -4   64.70   13.68   1
  -2   2  -4   73.42   15.92   1
   2  -2   4   82.59    9.87   1
  -2  -2  -4   65.79    7.84   1
   2  -2  -4   68.75    7.97   1
   2  -2   5   11.97    2.80  -1
  -2   2   5    8.48    1.84  -1
  -2   2   5    8.07    1.99  -1
   2   2  -5    9.91    4.33  -1
   2   2  -5    7.77    1.79  -1
  -2  -2  -5    8.37    1.88  -1
  -2  -2  -5   12.04    2.78  -1
   2   2   5    9.03    2.40  -1
  -2  -2   5   19.03    5.27  -1
  -2  -2   5    7.50    1.66  -1
   2  -2  -5   10.08    2.21  -1
  -2   2  -5    9.71    2.17  -1
   2  -2   5    9.64    2.48  -1
   2  -2   5    8.51    2.21  -1
  -2   2   5   10.40    2.27  -1
  -2   2   5   11.16    2.45  -1
   2   2  -5    7.87    1.61  -1
   2   2  -5   11.05    2.96  -1
[truncated: 353,982 more chars]
