# Supplementary material for: Z-Ala–Ile-OH, a dipeptide building block suitable for the formation of ortho­rhom­bic microtubes
Source: Acta Crystallogr C Struct Chem. 2023 Jun 22;79(Pt 7):277–82. doi: 10.1107/S2053229623004849 (PMC10320834; doi:10.1107/S2053229623004849)
Supplement: Supplementary file 2 [file c-79-00277-Isup2.hkl]

#
# h,k,l, Fc-squared, Fo-squared, sigma(Fo-squared), status flag
#
data_I
_shelx_title ' H's and B(H's) fixed more'
_shelx_refln_list_code          4
_shelx_F_calc_maximum      126.98
_exptl_crystal_F_000       720.00
_reflns_d_resolution_high  0.9611

loop_
 _space_group_symop_operation_xyz
 'x, y, z'
 '-x+1/2, -y, z+1/2'
 '-x, y+1/2, -z+1/2'
 'x+1/2, -y+1/2, -z'

_cell_length_a     4.8200
_cell_length_b    19.1100
_cell_length_c    19.2800
_cell_angle_alpha  90.000
_cell_angle_beta   90.000
_cell_angle_gamma  90.000

_shelx_F_squared_multiplier     1.000

loop_
 _refln_index_h
 _refln_index_k
 _refln_index_l
 _refln_F_squared_calc
 _refln_F_squared_meas
 _refln_F_squared_sigma
 _refln_observed_status
   2   0   0       4488.12       4427.01       526.33 o
   4   0   0         45.71         48.98         4.78 o
   1   1   0        599.72        531.33        55.18 o
   2   1   0       2562.26       2329.79        96.40 o
   3   1   0        360.98        308.15        16.14 x
   4   1   0         94.61         96.63        16.33 o
   0   2   0        432.69        271.50        23.78 x
   1   2   0       1715.12       2085.23        85.67 o
   2   2   0        304.79        487.36        20.30 o
   3   2   0          0.81          9.25         1.73 o
   4   2   0         53.82         48.21         3.49 o
   1   3   0       7063.37       6648.71       339.15 o
   2   3   0       2189.05       2081.03       114.18 o
   3   3   0        695.45        577.39        25.31 o
   4   3   0         30.79         34.92         5.35 o
   0   4   0      10227.76       8687.91       649.87 o
   1   4   0        436.79        528.37        23.31 o
   2   4   0        736.00        865.36        39.24 o
   3   4   0          1.31          4.27         2.33 o
   4   4   0          7.20          9.61         1.69 o
   1   5   0       3006.20       2726.02       113.15 o
   2   5   0        579.95        578.78        42.31 o
   3   5   0         43.50         43.59         3.99 o
   4   5   0        240.78        232.46        15.83 o
   0   6   0          7.54         10.70         3.25 o
   1   6   0        111.39        101.14         7.01 o
   2   6   0       1196.14       1147.24        52.71 x
   3   6   0         46.98         41.87         7.53 o
   4   6   0         45.08         49.86        11.78 o
   1   7   0          0.69          1.04         0.75 o
   2   7   0       1954.38       1728.56        71.47 o
   3   7   0         89.78         74.92         5.52 o
   4   7   0        518.06        718.89        43.99 o
   0   8   0         69.35         78.83         5.54 o
   1   8   0       1364.25       1632.64        69.88 o
   2   8   0        234.77        235.10        10.23 o
   3   8   0          6.45          9.82         2.72 o
   4   8   0        258.34        300.95        31.50 o
   1   9   0         21.04         13.98         1.35 o
   2   9   0       2979.66       2726.35       128.49 o
   3   9   0       1111.68       1148.93        78.59 o
   4   9   0        114.71        153.51        19.19 x
   0  10   0       1343.77       1324.05        95.04 o
   1  10   0        668.80        630.46        23.67 o
   2  10   0          0.00          1.22         0.75 o
   3  10   0         53.29         78.75         8.38 o
   4  10   0         11.99          9.69         5.68 o
   1  11   0        323.59        337.91        16.82 o
   2  11   0        289.19        266.45        24.32 o
   3  11   0        193.87        190.24        12.52 o
   4  11   0        204.22        221.74        23.08 o
   0  12   0         49.59         38.40         5.49 o
   1  12   0        431.92        448.61        15.65 o
   2  12   0          0.10          3.60         5.89 o
   3  12   0          0.86          1.12         2.13 o
   1  13   0        104.00         93.99         4.04 o
   2  13   0        119.49        105.64        14.90 o
   3  13   0         22.94         21.49         3.68 x
   0  14   0        696.00        625.81        40.21 o
   1  14   0        418.47        432.20        12.47 o
   2  14   0        102.15        108.91         8.32 o
   3  14   0         22.23         17.69         2.40 o
   1  15   0          4.85          4.26         0.69 o
   2  15   0         77.31         67.77         7.41 o
   3  15   0        177.30        173.33        13.71 o
   0  16   0         14.62         13.34         3.15 o
   1  16   0         68.79         71.11         5.41 o
   2  16   0          3.30          6.64         4.16 o
   1  17   0          0.46          2.95        32.11 o
   2  17   0         16.17         11.98         3.40 o
   0  18   0          3.47          1.11         2.56 o
   1  18   0         12.42         26.07         9.48 x
   1  19   0         66.40         82.74        10.88 o
   1   0   1       2555.23       3178.66       199.90 o
   2   0   1       1748.20       1629.78        73.54 o
   3   0   1       2388.81       3125.79       149.90 x
   4   0   1          4.13          5.92         3.30 o
  -4   1   1         18.35         19.67         2.64 o
  -3   1   1        146.06        152.05         5.91 o
  -2   1   1        137.95        159.45         8.45 o
  -1   1   1       7516.19       7488.95       310.38 o
   0   1   1        259.53        371.31        15.69 o
   1   1   1       7518.39       7504.38       309.28 o
   2   1   1        138.13        151.20         8.75 o
   3   1   1        147.17        168.28         5.11 o
   4   1   1         18.32         22.31         4.08 o
  -4   2   1         54.77         52.89         3.75 o
  -3   2   1        117.63        107.76         3.87 o
  -2   2   1        244.85        366.79        18.04 o
  -1   2   1       3087.59       3326.86       261.13 o
   0   2   1       1298.03       1217.31        53.23 o
   1   2   1       3083.77       3484.74       228.15 o
   2   2   1        244.24        337.50        20.49 o
   3   2   1        116.61        113.67         4.89 o
   4   2   1         54.44         44.35         7.71 o
  -4   3   1        129.68        138.80        10.03 o
  -3   3   1        593.87        607.77        21.95 o
  -2   3   1        648.03        593.54        37.83 o
  -1   3   1       3103.11       3988.93       183.74 x
   0   3   1        159.63         96.76         4.64 o
   1   3   1       3105.56       3783.76       216.28 x
   2   3   1        648.44        587.38        39.65 o
   3   3   1        594.05        603.48        26.27 o
   4   3   1        130.10        130.24         8.71 o
  -4   4   1        171.32        180.73        17.60 o
  -3   4   1         78.87         67.04         4.29 o
  -2   4   1         41.81         50.74         2.01 o
  -1   4   1       1066.47       1100.35        39.69 o
   0   4   1        616.34        554.43        23.01 o
   1   4   1       1072.54       1070.29        31.18 o
   2   4   1         41.68         48.75         2.14 o
   3   4   1         78.65         68.39         5.21 o
   4   4   1        171.77        177.92        18.35 o
  -4   5   1         85.63        102.23        11.07 o
  -3   5   1         47.05         47.48         2.90 o
  -2   5   1         81.45         78.58         4.55 o
  -1   5   1       1851.31       2229.55        94.58 o
   0   5   1       1314.53       1520.12        84.87 o
   1   5   1       1850.27       2083.73        91.74 o
   2   5   1         81.49         80.11         3.33 o
   3   5   1         47.39         49.20         1.78 o
   4   5   1         85.91        106.07         5.54 o
  -4   6   1        281.85        302.01        14.91 o
  -3   6   1        219.99        197.49         9.87 o
  -2   6   1        761.51        767.56        36.97 o
  -1   6   1       1356.45       1298.16        72.43 o
   0   6   1         10.85         22.25         2.84 o
   1   6   1       1356.33       1190.58        66.36 o
   2   6   1        759.60        688.27        29.87 o
   3   6   1        221.32        197.55         9.60 o
   4   6   1        281.80        292.05        24.01 o
  -4   7   1        113.53        121.35         6.51 o
  -3   7   1         69.36         68.75         3.77 o
  -2   7   1        569.57        505.30        20.65 o
  -1   7   1       1750.45       1999.66        87.39 o
   0   7   1        240.05        158.33        11.71 o
   1   7   1       1748.90       1907.79        83.68 o
   2   7   1        570.75        512.31        20.17 o
   3   7   1         69.45         63.79         4.35 o
   4   7   1        114.24        131.45         6.89 o
  -4   8   1        194.67        156.56        53.82 o
  -3   8   1        192.28        166.36         8.25 o
  -2   8   1         38.40         55.27         3.13 x
  -1   8   1       2451.46       2366.60        86.19 o
   0   8   1        336.46        330.56        14.84 o
   1   8   1       2453.23       2368.10        84.01 o
   2   8   1         38.01         55.17         2.09 x
   3   8   1        192.63        171.07        10.52 o
   4   8   1        194.27        157.92        16.92 o
  -4   9   1         57.02         81.60        18.03 o
  -3   9   1        481.70        472.00        37.21 o
  -2   9   1        565.24        503.85        21.58 o
  -1   9   1       1800.72       1798.03        70.47 o
   0   9   1       1078.90       1177.48        53.61 o
   1   9   1       1798.86       1851.09        81.47 o
   2   9   1        566.35        521.45        30.70 o
   3   9   1        481.99        514.09        25.12 o
   4   9   1         57.02        298.90        86.98 o
  -4  10   1        205.13        169.10        18.03 o
  -3  10   1        715.18        768.78        46.71 o
  -2  10   1        391.51        354.49        12.04 o
  -1  10   1        577.11        574.92        17.20 o
   0  10   1        158.89        207.41         9.76 o
   1  10   1        575.68        587.03        15.52 o
   2  10   1        390.81        368.13        10.79 o
   3  10   1        713.39        791.38        54.92 o
   4  10   1        204.51        188.86        46.69 o
  -4  11   1        489.21        601.23        66.07 o
  -3  11   1        113.39        119.00         6.34 o
  -2  11   1        236.23        248.43        15.92 o
  -1  11   1        682.09        586.35        33.54 o
   0  11   1          1.81          8.14         1.80 o
   1  11   1        680.91        583.09        21.96 o
   2  11   1        236.57        260.96        18.57 o
   3  11   1        113.09        120.80         7.59 o
   4  11   1        488.52        575.63        56.34 o
  -3  12   1         78.09         68.87         4.42 o
  -2  12   1        143.33        128.92         7.29 o
  -1  12   1        183.45        150.49         6.89 o
   0  12   1       1236.66        869.51        45.87 o
   1  12   1        183.30        150.30         6.47 o
   2  12   1        142.14        127.81         9.30 o
   3  12   1         78.36         69.32         6.73 o
  -3  13   1         18.61         13.10        30.90 o
  -2  13   1         98.36         88.33        18.59 o
  -1  13   1         54.58         57.33         5.99 o
   0  13   1         17.85         22.36         2.03 o
   1  13   1         54.81         56.26         3.29 o
   2  13   1         98.85         77.43         5.39 o
   3  13   1         18.69         14.52         3.15 o
  -3  14   1        198.30        198.22        12.60 o
  -2  14   1        236.36        218.41        23.09 o
  -1  14   1         24.30         20.88         7.11 o
   0  14   1         45.76         52.29         2.57 o
   1  14   1         24.08         20.65         5.28 o
   2  14   1        237.48        232.06        11.62 o
   3  14   1        199.28        211.72        13.52 o
  -3  15   1          9.18          6.52         0.72 o
  -2  15   1        173.04        179.89         7.85 x
  -1  15   1        110.66        116.53         5.22 o
   0  15   1         23.68         24.20         1.64 o
   1  15   1        110.36        116.58         5.86 o
   2  15   1        171.43        180.72         9.80 x
   3  15   1          9.21          7.48         0.93 o
  -2  16   1         50.71         49.36         5.32 o
  -1  16   1         25.56         34.66         5.25 o
   0  16   1        136.27        175.36        15.62 o
   1  16   1         25.66         33.28         6.64 o
   2  16   1         50.58         52.02         4.32 o
  -2  17   1         15.31         15.26         4.88 o
  -1  17   1         65.18         86.69        12.84 o
   0  17   1          1.13          4.49         3.65 o
   1  17   1         64.95         83.50         6.50 o
   2  17   1         15.23         12.13         3.57 o
  -1  18   1        382.09        506.99        38.69 o
   0  18   1        931.51        979.71        64.90 o
   1  18   1        383.38        468.24        38.88 o
  -1  19   1         96.91         43.57        24.13 o
   1  19   1         96.87         55.60        13.84 o
   0   0   2       3875.31       4676.67       632.25 x
   1   0   2      12325.79      15679.91       853.37 o
   2   0   2          1.72          6.63        12.04 o
   3   0   2         50.42         62.59         4.12 o
   4   0   2          3.56         10.20         3.37 o
  -4   1   2        169.73        146.12        13.69 o
  -3   1   2        495.75        630.68        29.28 o
  -2   1   2        177.72        207.77         8.42 o
  -1   1   2        246.52        371.90        19.97 o
   0   1   2       3850.81       3354.44       176.06 o
   1   1   2        244.84        384.66        17.10 o
   2   1   2        177.69        218.75         9.69 o
   3   1   2        494.82        642.29        34.73 o
   4   1   2        169.51        151.30        10.68 o
  -4   2   2         46.63         54.13         4.99 x
  -3   2   2        309.43        313.95        14.75 o
  -2   2   2         23.05         53.73         9.90 o
  -1   2   2      11701.78      10973.72       498.54 o
   0   2   2         16.17         37.71        12.41 o
   1   2   2      11695.36      10908.15       512.23 o
   2   2   2         23.66         67.97        13.37 o
   3   2   2        308.73        321.55        18.92 o
   4   2   2         46.70         46.78         4.88 x
  -4   3   2         34.43         23.65         5.22 o
  -3   3   2        165.03        159.40         9.83 o
  -2   3   2       1451.48       1491.34        74.93 o
  -1   3   2       9230.61       8553.34       369.81 o
   0   3   2       2725.03       2831.09       115.88 o
   1   3   2       9223.72       9037.41       468.22 o
   2   3   2       1453.65       1530.51        70.46 o
   3   3   2        165.28        166.70         7.41 o
   4   3   2         34.60         27.14         5.24 o
  -4   4   2         10.59          9.03         2.71 o
  -3   4   2        109.67        103.89         7.65 o
  -2   4   2        455.17        503.64        16.33 o
  -1   4   2        356.97        439.54        18.70 o
   0   4   2       1325.98       1573.74       143.48 o
   1   4   2        357.79        408.83        17.12 o
   2   4   2        456.13        504.32        19.77 o
   3   4   2        110.09        112.57         6.80 o
   4   4   2         10.60          7.17         1.97 o
  -4   5   2        291.42        294.27        20.02 o
  -3   5   2         47.35         42.93         5.83 o
  -2   5   2        385.69        360.74        19.18 o
  -1   5   2        278.30        288.71        13.28 o
   0   5   2         71.22         55.92         3.76 o
   1   5   2        277.00        293.53        14.59 o
   2   5   2        385.74        364.57        21.68 o
   3   5   2         47.53         44.07         4.71 o
   4   5   2        290.84        305.70        24.76 o
  -4   6   2         16.94         14.94         2.06 o
  -3   6   2         48.96         42.76         2.86 o
  -2   6   2        233.80        209.18         9.78 o
  -1   6   2       2360.21       2029.27        90.71 o
   0   6   2       5045.98       4288.90       115.48 o
   1   6   2       2366.40       2060.20       103.03 o
   2   6   2        234.55        217.10        10.54 o
   3   6   2         48.85         52.51         3.49 o
   4   6   2         16.89         17.33         3.23 o
  -4   7   2        364.11        345.69        50.62 o
  -3   7   2         30.62         27.63         2.56 o
  -2   7   2        110.32        121.20         5.82 o
  -1   7   2       1950.85       1914.60        71.30 o
   0   7   2        685.27        663.18        31.47 o
   1   7   2       1953.90       2008.18        89.97 o
   2   7   2        111.37        111.27         7.67 o
   3   7   2         30.77         26.78         1.79 o
   4   7   2        365.13        347.60        35.49 o
  -4   8   2        106.67         90.20        14.21 o
  -3   8   2        145.41        140.72        31.13 o
  -2   8   2         80.59         77.74         4.27 o
  -1   8   2       1719.90       1763.97        80.06 o
   0   8   2       1397.60       1177.20        57.59 o
   1   8   2       1718.92       1853.92        60.46 o
   2   8   2         80.23         76.35         4.70 o
   3   8   2        145.16        133.85        14.54 o
   4   8   2        106.70         86.45         9.94 o
  -4   9   2        362.12        339.32        17.25 o
  -3   9   2       1319.88       1314.34        55.92 o
  -2   9   2        200.86        183.73         8.53 o
  -1   9   2       1541.52       1540.32        57.65 o
   0   9   2        179.34        173.89         7.43 o
   1   9   2       1544.32       1506.88        56.62 o
   2   9   2        201.35        193.91         8.76 o
   3   9   2       1318.93       1461.14       104.00 o
   4   9   2        362.17        333.60        41.22 o
  -4  10   2         30.28         29.67         6.67 o
  -3  10   2        158.61        144.98        10.81 o
  -2  10   2        112.28        125.32         6.20 o
  -1  10   2         23.32         19.94         3.39 o
   0  10   2        215.51        213.44         7.79 o
   1  10   2         23.32         20.88         3.22 o
   2  10   2        111.62        120.70         6.27 o
   3  10   2        158.49        139.28        13.74 o
   4  10   2         29.98         28.86         4.46 o
  -4  11   2         27.39         38.94        16.04 x
  -3  11   2        258.95        243.89        12.46 o
  -2  11   2        350.63        358.14        17.21 o
  -1  11   2        521.37        493.11        18.62 o
   0  11   2          8.16         11.69         1.34 o
   1  11   2        521.84        504.31        19.51 o
   2  11   2        351.85        369.79        19.52 o
   3  11   2        258.46        262.39        13.05 o
   4  11   2         27.29         21.36         4.33 x
  -3  12   2        118.77        113.14         6.42 o
  -2  12   2        223.90        224.31        10.19 o
  -1  12   2        730.91        653.24        16.72 o
   0  12   2        106.94         54.37         6.52 o
   1  12   2        729.44        656.30        27.60 o
   2  12   2        223.62        209.45        13.25 o
   3  12   2        119.71        111.16         6.96 o
  -3  13   2          9.51          9.66         6.04 o
  -2  13   2         21.70         19.66         2.76 o
  -1  13   2        252.36        229.71         8.36 o
   0  13   2          9.06          7.97         0.81 o
   1  13   2        252.63        234.47        13.40 o
   2  13   2         21.59         19.25         2.06 o
   3  13   2          9.40          9.55         4.58 o
  -3  14   2        194.27        192.14        12.48 o
  -2  14   2         77.79         92.80         4.54 o
  -1  14   2        463.08        398.62        15.99 x
   0  14   2          9.36          5.11         3.46 o
   1  14   2        462.98        392.31        16.10 x
   2  14   2         77.91         92.25         4.78 o
   3  14   2        193.59        169.61        17.08 o
  -3  15   2         27.10         32.69         2.07 o
  -2  15   2        105.33        125.30        14.59 o
  -1  15   2         35.43         28.91         3.10 o
   0  15   2         83.98         68.28         5.27 o
   1  15   2         35.04         25.96         2.77 o
   2  15   2        105.69        125.96        11.70 o
   3  15   2         26.80         31.84         2.88 o
  -2  16   2        104.77        101.11         6.68 o
  -1  16   2         44.67         48.56         4.24 o
   0  16   2         35.33         24.58         6.84 o
   1  16   2         44.40         46.53         4.53 o
   2  16   2        105.26         97.20         9.75 o
  -2  17   2         42.23          7.62         8.79 o
  -1  17   2        599.47        619.75        57.61 o
   0  17   2        314.71        334.85        14.52 o
   1  17   2        598.40        585.36        24.62 o
   2  17   2         41.84         35.01         9.32 o
  -1  18   2         22.98         30.38         6.52 o
   0  18   2          0.00          1.13         3.13 o
   1  18   2         22.94         20.49        11.34 o
  -1  19   2          8.43          7.93         5.44 o
   1  19   2          8.56          6.93         3.08 o
   1   0   3        605.38        480.53        20.49 o
   2   0   3         30.47         22.68         2.06 o
   3   0   3        357.28        351.52        18.69 o
   4   0   3         89.35        120.97         8.61 o
  -4   1   3          8.40          8.63         1.71 o
  -3   1   3         60.10         62.26         7.47 o
  -2   1   3        993.76       1061.49        52.02 o
  -1   1   3       1230.82       1258.87        64.86 o
   0   1   3      16122.76      13363.25       923.01 o
   1   1   3       1228.81       1239.10        67.04 o
   2   1   3        998.53       1104.35        59.56 o
   3   1   3         59.50         61.68         8.08 o
   4   1   3          8.47          6.97         2.12 o
  -4   2   3         18.87         17.27         2.70 o
  -3   2   3        150.92        197.16        13.95 o
  -2   2   3        243.96        244.45        10.96 o
  -1   2   3        535.63        802.16        39.65 o
   0   2   3       2201.94       3266.25       148.80 o
   1   2   3        535.24        827.97        38.98 o
   2   2   3        244.31        240.10        11.09 o
   3   2   3        150.73        171.86        16.56 o
   4   2   3         18.97         15.45         2.27 o
  -4   3   3         90.38        106.57         7.11 o
  -3   3   3         32.72         27.75         7.13 o
  -2   3   3        540.78        571.50        43.30 o
  -1   3   3        640.54        677.23        37.20 o
   0   3   3       2595.10       3080.23       148.07 o
   1   3   3        639.91        692.56        42.34 o
   2   3   3        541.40        559.09        40.88 o
   3   3   3         32.70         27.89         4.51 o
   4   3   3         89.86         85.13         6.28 o
  -4   4   3        156.63        167.50        10.58 o
  -3   4   3        233.63        231.90        10.30 o
  -2   4   3         92.41        100.14        10.13 o
  -1   4   3       2541.10       2630.73       123.33 o
   0   4   3       3023.45       3032.49       118.87 o
   1   4   3       2538.39       2676.16       126.20 o
   2   4   3         92.91        101.20        13.85 o
   3   4   3        233.32        232.98        11.18 o
   4   4   3        157.15        160.37        10.73 o
  -4   5   3        180.36        193.37        10.61 o
  -3   5   3         71.43         94.47         6.29 o
  -2   5   3        195.55        215.29         9.21 o
  -1   5   3       1041.69       1150.82        61.71 o
   0   5   3       5285.29       5426.11       216.29 o
   1   5   3       1041.53       1104.52        51.13 o
   2   5   3        194.84        216.38         9.31 o
   3   5   3         71.31         88.45         5.96 o
   4   5   3        180.16        207.21        12.80 o
  -4   6   3        277.42        287.72        19.78 o
  -3   6   3          0.53          2.25         0.84 x
  -2   6   3        422.38        455.88        32.47 o
  -1   6   3         70.41         65.07         4.86 o
   0   6   3          2.24         57.80         8.77 o
   1   6   3         70.21         66.24         4.26 o
   2   6   3        423.69        438.82        36.62 o
   3   6   3          0.60          1.83         1.07 x
   4   6   3        276.38        269.98        17.42 o
  -4   7   3        335.69        363.95        24.60 o
  -3   7   3         79.79         79.85         4.09 o
  -2   7   3        109.80        123.34         5.61 x
  -1   7   3        193.62        182.55         7.77 o
   0   7   3       1225.75       1212.53        58.71 o
   1   7   3        193.08        180.80         9.19 o
   2   7   3        110.42        123.93         6.47 x
   3   7   3         79.35         80.89         5.41 o
   4   7   3        335.82        339.50        20.12 o
  -4   8   3        148.72        137.96         9.89 o
  -3   8   3        454.80        415.97        24.17 o
  -2   8   3        480.96        475.70        21.16 o
  -1   8   3        143.03        169.13         9.84 o
   0   8   3        648.92        613.46        25.39 o
   1   8   3        143.85        160.87         9.65 o
   2   8   3        483.60        531.73        26.96 o
   3   8   3        455.06        375.93        19.96 o
   4   8   3        148.44        120.92        13.90 o
  -4   9   3         88.37         75.20        15.79 o
  -3   9   3         96.05         98.93         5.79 o
  -2   9   3        451.64        425.66        18.52 o
  -1   9   3        741.45        730.27        17.63 o
   0   9   3          0.30          3.35         7.70 o
   1   9   3        741.99        696.87        30.58 o
   2   9   3        450.68        404.47        19.88 o
   3   9   3         96.04         96.22         8.30 o
   4   9   3         88.81         75.66        18.68 o
  -4  10   3         78.75        102.06         5.44 o
  -3  10   3        479.39        490.53        23.31 o
  -2  10   3        155.45        187.98         5.93 x
  -1  10   3        953.56        966.85        30.70 o
   0  10   3        333.65        372.82        18.87 o
   1  10   3        951.78        930.85        31.85 o
   2  10   3        154.64        179.07         6.23 x
   3  10   3        480.32        504.13        31.85 o
  -4  11   3        129.87        139.36        27.67 o
  -3  11   3         35.17         35.28         2.97 o
  -2  11   3         57.07         48.16         2.83 o
  -1  11   3         64.96         51.48         4.53 o
   0  11   3         24.11         33.82         1.35 o
   1  11   3         64.54         50.14         4.17 o
   2  11   3         56.61         48.97         3.19 o
   3  11   3         34.98         30.98         3.52 o
   4  11   3        129.81        148.82        16.41 o
  -3  12   3        339.75        336.28        19.93 o
  -2  12   3        493.10        475.00        11.62 x
  -1  12   3        202.37        188.22         7.34 o
   0  12   3        671.37        570.80        28.56 o
   1  12   3        201.56        182.72         8.15 o
   2  12   3        492.25        456.56        20.23 x
   3  12   3        339.90        350.78        17.28 o
  -3  13   3          9.03         13.27         2.59 o
  -2  13   3         14.86         13.02         2.74 o
  -1  13   3         82.89         66.47         3.40 x
   0  13   3          1.33          1.84         0.62 o
   1  13   3         82.42         65.32         3.44 x
   2  13   3         15.11         12.99         3.77 o
   3  13   3          9.07         11.99         2.58 o
  -3  14   3         52.65         47.46         5.59 o
  -2  14   3         20.12         19.52         2.00 o
  -1  14   3        100.76         99.54         5.84 o
   0  14   3        162.18        116.52         5.64 o
   1  14   3        100.83         91.93         4.73 o
   2  14   3         19.98         19.43         5.86 o
   3  14   3         52.08         48.84         5.76 o
  -3  15   3        153.96        173.07        13.12 o
  -2  15   3          8.13          6.13         3.46 o
  -1  15   3        416.61        405.93        16.97 o
   0  15   3        125.18        104.26         6.03 o
   1  15   3        415.24        399.16        16.96 o
   2  15   3          7.93          5.16         6.05 o
   3  15   3        154.05        156.28        12.98 o
  -2  16   3        313.08        335.54        28.25 o
  -1  16   3         56.99         52.97         4.82 o
   0  16   3        709.50        558.34        42.66 o
   1  16   3         57.27         59.57         6.73 o
   2  16   3        313.40        306.83        22.59 o
  -2  17   3        100.43         88.05        14.27 o
  -1  17   3        257.26        253.45        14.16 o
   0  17   3         90.46         88.77        10.94 o
   1  17   3        258.36        257.63        46.70 o
   2  17   3        100.31        105.65        23.62 o
  -1  18   3         12.57         14.20         4.73 o
   0  18   3        137.13        149.34        13.34 o
   1  18   3         12.61          7.86         2.71 o
  -1  19   3        234.64        178.58        50.43 o
   1  19   3        235.36        134.86        52.64 o
   0   0   4       3484.26       3876.17       367.15 o
   1   0   4         54.15        189.04        13.46 o
   2   0   4         28.10         26.51         2.14 o
   3   0   4        574.75        557.97        25.99 x
   4   0   4          9.43         11.27         6.35 o
  -4   1   4         18.68         20.22         5.11 o
  -3   1   4        494.91        588.71        24.30 o
  -2   1   4        375.00        337.94        18.68 o
  -1   1   4       2306.68       2212.69        89.77 o
   0   1   4        180.14        293.21        28.61 o
   1   1   4       2308.12       2180.31        97.12 o
   2   1   4        374.68        353.27        20.97 o
   3   1   4        495.99        548.56        32.51 o
   4   1   4         18.64         20.20         4.34 o
  -4   2   4         57.19         51.30         5.92 o
  -3   2   4         74.36         66.88         5.28 o
  -2   2   4        672.41        649.72        31.36 o
  -1   2   4       1731.73       2137.51       145.62 o
   0   2   4       4067.73       4352.33       234.45 o
   1   2   4       1728.47       2031.66       161.75 o
   2   2   4        672.94        650.14        36.52 o
   3   2   4         74.40         69.76         4.23 o
   4   2   4         57.13         54.91         4.60 o
  -4   3   4        144.24        162.41        10.82 o
  -3   3   4         51.08         60.75         5.86 o
  -2   3   4        143.87        161.55         7.46 o
  -1   3   4       2323.29       2377.76       105.08 x
   0   3   4        773.68        713.92        38.28 o
   1   3   4       2324.98       2331.90       100.50 x
   2   3   4        143.87        171.48         8.37 o
   3   3   4         51.07         68.21         5.94 o
   4   3   4        144.08        146.60         9.23 o
  -4   4   4         41.67         39.37         5.21 o
  -3   4   4        219.84        207.28        18.38 o
  -2   4   4         77.24         85.87         3.90 o
  -1   4   4        675.35        636.91        31.25 o
   0   4   4        956.24       1055.40        60.08 o
   1   4   4        673.94        618.93        29.51 o
   2   4   4         77.90         84.71         3.98 o
   3   4   4        221.29        212.38        23.91 o
   4   4   4         41.99         37.18         3.10 o
  -4   5   4         89.16         88.93         9.66 o
  -3   5   4         30.19         32.56         2.66 o
  -2   5   4        401.59        399.43        17.17 o
  -1   5   4       1591.87       1751.94        65.07 o
   0   5   4        593.19        692.36        35.94 o
   1   5   4       1591.57       1663.52        61.55 o
   2   5   4        401.20        396.85        16.31 o
   3   5   4         29.72         27.12         3.82 o
   4   5   4         88.96         86.02         7.47 o
  -4   6   4        152.51        141.71         7.78 x
  -3   6   4        158.52        162.53         7.43 o
  -2   6   4        551.89        605.04        23.49 o
  -1   6   4        443.34        554.91        21.66 o
   0   6   4         46.40         76.14         4.77 o
   1   6   4        442.93        535.54        21.53 o
   2   6   4        552.77        630.60        42.18 o
   3   6   4        157.61        159.11         7.80 o
   4   6   4        152.86        151.81         9.40 x
  -4   7   4        107.41        114.76        13.21 o
  -3   7   4        357.45        347.69        16.40 o
  -2   7   4        372.50        380.98        19.55 o
  -1   7   4       2806.01       2605.11       110.96 o
   0   7   4        435.41        255.92        72.66 o
   1   7   4       2809.51       2475.90        80.38 o
   2   7   4        372.34        350.58        18.81 o
   3   7   4        357.79        382.54        16.59 o
   4   7   4        107.50        113.40        11.30 o
  -4   8   4         17.35         18.07         6.41 o
  -3   8   4        805.00        901.66        44.84 o
  -2   8   4        529.61        517.88        22.74 x
  -1   8   4        605.32        583.24        21.11 o
   0   8   4        227.77        388.90        17.41 o
   1   8   4        607.54        574.76        21.59 o
   2   8   4        530.96        528.55        32.74 x
   3   8   4        805.66        939.33        44.19 o
   4   8   4         17.22         26.12         9.32 o
  -4   9   4         78.42         48.80        14.83 o
  -3   9   4          6.16          4.48         2.42 o
  -2   9   4         29.64         30.31         4.58 o
  -1   9   4        207.29        208.85         7.50 o
   0   9   4        103.02        125.40         5.29 o
   1   9   4        206.51        203.91        11.77 o
   2   9   4         29.29         30.89         5.49 o
   3   9   4          6.07          3.66         4.27 o
   4   9   4         78.27         42.35        23.08 o
  -4  10   4         47.91         38.38        12.26 o
  -3  10   4        328.82        387.59        20.37 o
  -2  10   4        223.56        211.07        11.02 o
  -1  10   4        496.94        427.08        10.83 o
   0  10   4        281.68        212.70         8.61 o
   1  10   4        495.85        415.95        13.68 o
   2  10   4        223.36        207.93        10.75 o
   3  10   4        328.57        359.20        21.21 o
   4  10   4         47.74         34.34         5.68 o
  -4  11   4         70.83         54.26        20.91 o
  -3  11   4         63.07         89.86         8.99 o
  -2  11   4         49.91         45.93         2.74 o
  -1  11   4        105.93         95.91         4.98 o
   0  11   4        394.03        354.88        14.68 o
   1  11   4        106.55        100.49         4.48 o
   2  11   4         50.18         51.00         3.69 o
   3  11   4         62.82         85.70         8.23 o
   4  11   4         70.81         76.71         9.74 o
  -3  12   4         45.47         61.08        13.58 o
  -2  12   4         96.26         90.62         4.40 o
  -1  12   4        189.74        175.49         7.74 o
   0  12   4       1308.09       1314.78        48.82 o
   1  12   4        188.34        171.86         9.47 o
   2  12   4         95.76         90.93         4.18 o
   3  12   4         45.25         56.59         6.88 o
  -3  13   4         44.89         56.81         4.10 o
  -2  13   4         42.60         40.02         5.83 o
  -1  13   4        215.48        206.00         9.31 o
   0  13   4          0.79          1.31         1.68 o
   1  13   4        215.94        219.00         9.33 o
   2  13   4         42.74         38.05         3.34 o
   3  13   4         44.86         54.78         3.43 o
  -3  14   4         68.66         59.39         5.05 o
  -2  14   4          9.72          9.96         1.80 o
  -1  14   4        138.10        143.59         6.86 o
   0  14   4        287.13        291.58        12.43 o
   1  14   4        138.05        142.02         8.98 o
   2  14   4          9.87          9.46         2.46 o
   3  14   4         68.28         61.85         7.00 o
  -3  15   4         45.83         51.53         5.24 o
  -2  15   4         10.78          5.56         2.34 o
  -1  15   4         27.84         32.31         3.94 o
   0  15   4         46.73         50.85         3.71 o
   1  15   4         27.80         29.60         3.96 o
   2  15   4         10.66          5.12         3.68 o
   3  15   4         46.07         50.12         9.28 o
  -2  16   4        139.97        141.41        15.78 o
  -1  16   4         10.28          9.13         2.67 o
   0  16   4        697.84        670.13        28.24 o
   1  16   4         10.13          7.02         2.45 o
   2  16   4        139.59        129.46        11.33 o
  -2  17   4         30.28          7.07         4.96 o
  -1  17   4         52.64         52.56         3.85 o
   0  17   4       1755.43       2066.52       118.57 o
   1  17   4         52.80         51.48        18.58 o
   2  17   4         30.01         25.36        10.32 o
  -1  18   4         28.91         26.00         5.41 o
   0  18   4         38.48         31.13        15.22 x
   1  18   4         28.73         20.37         7.75 o
   1   0   5         79.71         80.75        11.01 x
   2   0   5         33.83         33.30         2.75 o
   3   0   5          3.80          5.87         1.14 o
   4   0   5        194.03        210.83        12.66 o
  -4   1   5        104.97        101.59         9.44 o
  -3   1   5        100.20         92.22         6.15 o
  -2   1   5        516.22        417.65        23.90 o
  -1   1   5        151.26        155.26         7.59 o
   0   1   5       7087.15       7688.15       477.58 o
   1   1   5        151.45        167.00        11.69 o
   2   1   5        517.83        434.46        27.99 o
   3   1   5         99.92         94.37         6.38 o
   4   1   5        105.00         98.04         6.79 o
  -4   2   5         11.87          8.81         4.35 o
  -3   2   5         53.22         47.96         4.06 o
  -2   2   5         55.83         86.97         4.72 x
  -1   2   5         92.46        116.90         5.17 o
   0   2   5       4544.85       3543.41       178.89 o
   1   2   5         92.72        118.78         4.95 o
   2   2   5         56.16         83.07         4.77 x
   3   2   5         53.06         50.33         4.87 o
   4   2   5         11.84         12.75         2.56 o
  -4   3   5         84.79         91.24         7.66 o
  -3   3   5         50.67         51.15         3.29 o
  -2   3   5        700.88        809.55        35.17 o
  -1   3   5        696.78        702.51        30.57 o
   0   3   5       1493.99       1393.86        76.42 o
   1   3   5        699.27        742.88        29.19 o
   2   3   5        702.28        766.01        39.59 o
   3   3   5         50.33         50.49         3.95 o
   4   3   5         84.71         94.32         5.09 o
  -4   4   5        158.18        155.13        15.15 o
  -3   4   5         91.97         90.04         5.10 o
  -2   4   5        596.51        627.33        27.00 o
  -1   4   5       1798.47       1913.14        88.20 o
   0   4   5       7661.65       7910.30       260.33 o
   1   4   5       1796.72       1795.33        82.48 o
   2   4   5        598.28        627.43        27.37 o
   3   4   5         92.26         90.90         6.09 o
   4   4   5        158.03        151.91         9.58 o
  -4   5   5        151.92        163.84        16.82 o
  -3   5   5        245.20        251.25        12.54 o
  -2   5   5        170.36        144.12         6.51 o
  -1   5   5        256.43        292.65        15.69 o
   0   5   5        490.42        654.02        70.93 o
   1   5   5        255.85        301.87        14.78 o
   2   5   5        170.70        138.83         6.52 o
   3   5   5        245.50        243.04        12.46 o
   4   5   5        151.47        159.47        12.11 o
  -4   6   5        347.75        367.98        17.23 o
  -3   6   5        152.80        189.43        16.16 o
  -2   6   5        245.92        235.34        10.89 o
  -1   6   5        189.25        211.80         9.25 o
   0   6   5       2510.36       2474.78       108.76 o
   1   6   5        188.79        202.04         9.30 o
   2   6   5        245.98        221.91        13.40 o
   3   6   5        152.81        192.36        16.44 o
   4   6   5        347.77        368.90        18.42 o
  -4   7   5        164.00        157.27        17.77 x
  -3   7   5        315.49        315.47        17.51 o
  -2   7   5          5.47          4.99         1.93 o
  -1   7   5       2261.77       2259.99        91.04 o
   0   7   5        505.66        611.88        27.04 o
   1   7   5       2266.22       2200.42        94.50 o
   2   7   5          5.36          6.57         4.34 o
   3   7   5        315.42        319.17        14.73 o
   4   7   5        164.22        161.15        23.03 x
  -4   8   5         71.25         66.01        17.05 o
  -3   8   5        269.05        282.29        13.90 o
  -2   8   5         69.65         68.58         4.05 o
  -1   8   5       1531.79       1634.53        63.02 o
   0   8   5        179.25        196.95         8.97 o
   1   8   5       1533.43       1650.17        74.22 o
   2   8   5         69.26         73.26        12.58 o
   3   8   5        268.67        290.66        19.59 o
   4   8   5         71.43         64.91         7.76 o
  -4   9   5         25.40         15.43         5.86 o
  -3   9   5          6.27          5.57         2.21 o
  -2   9   5        147.56        151.40         8.18 o
  -1   9   5        256.72        276.76        10.07 o
   0   9   5         17.41         16.83         1.79 o
   1   9   5        255.57        262.25        10.38 o
   2   9   5        147.28        151.27         9.03 o
   3   9   5          6.29          6.03         6.46 o
   4   9   5         25.55         16.46         3.39 o
  -4  10   5          2.01          1.70         6.72 o
  -3  10   5        102.54        106.50         7.89 o
  -2  10   5          7.79          8.33         1.36 o
  -1  10   5        599.56        623.47        26.52 o
   0  10   5         58.39         53.66         2.92 o
   1  10   5        600.69        612.94        37.77 o
   2  10   5          7.63          7.64         1.21 o
   3  10   5        102.69         94.62         5.66 o
   4  10   5          2.12          1.89         2.34 o
  -3  11   5        253.70        295.67        16.91 o
  -2  11   5         26.01         33.93         2.79 x
  -1  11   5         67.44         72.90         3.41 o
   0  11   5        753.29        729.15        30.90 o
   1  11   5         67.56         73.25         3.34 o
   2  11   5         26.11         31.80         1.83 x
   3  11   5        253.62        266.07        13.26 o
  -3  12   5         12.24          5.84         5.71 o
  -2  12   5         32.22         30.31         4.06 o
  -1  12   5         45.67         37.81         2.60 o
   0  12   5        738.04        713.55        24.71 o
   1  12   5         46.08         36.67         2.07 o
   2  12   5         32.29         29.80         3.48 o
   3  12   5         12.10          6.97         1.88 o
  -3  13   5        112.47        129.55        15.89 o
  -2  13   5        311.73        334.80        23.93 o
  -1  13   5        202.82        168.94         8.59 o
   0  13   5        153.08        155.69         6.95 x
   1  13   5        202.88        168.46         7.27 o
   2  13   5        311.61        342.96        15.98 o
   3  13   5        112.90        116.43        12.46 o
  -3  14   5         52.28         82.23         9.74 o
  -2  14   5          6.48          8.50         1.57 o
  -1  14   5        328.50        335.78        13.64 o
   0  14   5          0.96          0.24         1.07 o
   1  14   5        329.16        335.44        20.84 o
   2  14   5          6.43          7.57         2.18 o
   3  14   5         52.17         63.74         8.38 o
  -3  15   5         11.69         15.86         5.23 x
  -2  15   5        151.70        207.59        25.02 o
  -1  15   5        357.22        360.59        16.90 o
   0  15   5         39.05         42.68         4.31 o
   1  15   5        356.87        369.23        18.55 o
   2  15   5        151.18        196.10        12.81 o
   3  15   5         11.70         14.60         5.86 x
  -2  16   5         19.89         38.72        44.77 o
  -1  16   5        611.20        562.22        35.26 o
   0  16   5        206.39        228.63         9.66 o
   1  16   5        612.10        616.81        57.06 o
   2  16   5         19.94         29.91         5.94 o
  -2  17   5         94.55         29.57        20.91 x
  -1  17   5         80.93         90.06        10.74 o
   0  17   5         17.89         17.49         6.76 o
   1  17   5         81.07         88.97        27.07 o
   2  17   5         94.69         99.87        12.89 x
  -1  18   5         33.86         24.24        16.78 o
   0  18   5          4.62          4.99         7.10 o
   1  18   5         33.61         29.03         9.45 o
   0   0   6        914.92        491.55       117.23 o
   1   0   6         70.12         61.35         4.98 o
   2   0   6         62.57         50.65         3.50 o
   3   0   6         85.11         91.69         6.70 o
   4   0   6          2.74          3.51         2.92 o
  -4   1   6         23.52         25.23         5.25 o
  -3   1   6         69.01         78.61         6.43 o
  -2   1   6         78.10         61.87         4.62 o
  -1   1   6        957.48        837.88        69.05 o
   0   1   6       1482.84       1960.34        64.04 o
   1   1   6        958.26        880.03        66.27 o
   2   1   6         78.51         62.93         3.88 o
   3   1   6         68.92         75.57         5.35 o
   4   1   6         23.61         22.23         2.55 o
  -4   2   6         52.77         48.27         5.21 o
  -3   2   6         29.00         25.58         3.02 o
  -2   2   6        840.14        810.15        40.61 o
  -1   2   6        919.08        794.44        42.99 x
   0   2   6       2516.25       2265.35       117.01 o
   1   2   6        916.11        842.08        39.54 x
   2   2   6        838.81        827.93        35.18 o
   3   2   6         28.67         26.53         3.53 o
   4   2   6         52.44         51.43         4.12 o
  -4   3   6          6.56          6.31         4.37 x
  -3   3   6        342.18        374.20        20.52 o
  -2   3   6        532.72        494.22        19.50 o
  -1   3   6        661.50        667.38        58.80 o
   0   3   6         14.13         10.62         1.29 o
   1   3   6        661.05        628.24        59.66 o
   2   3   6        532.55        490.42        19.71 o
   3   3   6        341.77        383.52        20.00 o
   4   3   6          6.65          7.27         1.64 x
  -4   4   6        137.27        134.98        11.72 o
  -3   4   6         55.84         56.48         4.10 o
  -2   4   6        225.18        173.60         8.45 o
  -1   4   6       1570.26       1587.01        65.51 o
   0   4   6        210.49        157.28        14.61 o
   1   4   6       1572.29       1531.70        68.18 o
   2   4   6        225.46        188.31         8.38 o
   3   4   6         55.77         51.95         4.41 o
   4   4   6        137.15        138.75         9.14 o
  -4   5   6        302.90        347.07        20.03 o
  -3   5   6        102.60         85.17         5.93 o
  -2   5   6        749.60        671.39        32.28 o
  -1   5   6        706.20        765.75        38.52 o
   0   5   6         17.94         72.72        10.51 o
   1   5   6        706.35        773.48        26.75 o
   2   5   6        750.21        739.48        33.42 o
   3   5   6        102.25         88.49         5.45 o
   4   5   6        303.08        362.32        20.61 o
  -4   6   6         41.98         33.80        10.76 o
  -3   6   6         45.73         43.02         2.32 o
  -2   6   6         31.97         45.79         6.03 o
  -1   6   6         35.10         33.59         4.10 o
   0   6   6        389.78        410.28        19.71 o
   1   6   6         34.94         33.24         3.24 o
   2   6   6         32.23         34.94         7.05 o
   3   6   6         45.54         40.29         2.68 o
   4   6   6         42.11         38.44         4.43 o
  -4   7   6        528.55        733.14        59.37 o
  -3   7   6         97.84         99.46         7.95 o
  -2   7   6       1061.12       1031.50        39.35 o
  -1   7   6        353.41        377.87        18.50 o
   0   7   6        259.13        230.99        10.60 o
   1   7   6        354.88        363.71        18.55 o
   2   7   6       1062.03       1024.84        49.64 o
   3   7   6         98.51         98.82         5.49 o
   4   7   6        529.20        655.18       132.18 o
  -4   8   6        193.27        197.27        29.90 o
  -3   8   6        152.88        162.62         9.12 o
  -2   8   6        398.42        372.50        15.63 o
  -1   8   6        281.02        270.02        11.31 o
   0   8   6          3.68          3.74         0.66 o
   1   8   6        280.45        263.22        12.53 o
   2   8   6        399.82        369.72        17.59 o
   3   8   6        153.02        162.75         9.49 o
   4   8   6        193.73        194.27        87.07 o
  -4   9   6         95.69        106.57        17.39 o
  -3   9   6         13.59         10.73         4.13 o
  -2   9   6        126.03        114.84         6.83 x
  -1   9   6        236.52        250.78        12.78 o
   0   9   6          0.06          3.73         1.36 o
   1   9   6        237.20        247.73        15.47 o
   2   9   6        125.69        116.99         6.50 x
   3   9   6         13.71         10.82         2.73 o
   4   9   6         95.16         83.65         9.92 o
  -4  10   6        127.80        157.18         7.42 o
  -3  10   6         25.73         22.42         2.77 o
  -2  10   6        126.35        119.65         6.88 o
  -1  10   6        396.66        340.98        12.35 o
   0  10   6        135.63        111.16         5.35 x
   1  10   6        396.60        351.17        12.82 o
   2  10   6        127.10        108.84         6.61 o
   3  10   6         25.67         21.30         1.85 o
  -3  11   6        143.57        168.28        10.57 o
  -2  11   6         18.23         26.93         6.47 o
  -1  11   6         57.10         58.86         3.01 o
   0  11   6         52.87         54.70         3.08 o
   1  11   6         56.84         59.71         3.26 o
   2  11   6         18.42         26.78         3.87 o
   3  11   6        143.62        150.30        10.61 o
  -3  12   6         64.33         62.51        26.09 o
  -2  12   6         23.40         22.19         2.36 o
  -1  12   6         11.68         13.13         0.90 o
   0  12   6         55.84         47.90         3.36 o
   1  12   6         11.50         13.14         1.71 o
   2  12   6         23.29         21.72         1.85 o
   3  12   6         64.12         67.03         7.59 o
  -3  13   6         15.99         18.02         2.82 o
  -2  13   6         87.44         98.42         5.36 o
  -1  13   6        178.86        175.01         7.44 o
   0  13   6         11.25          3.52         4.82 o
   1  13   6        178.79        171.26         9.29 o
   2  13   6         87.12         98.04        10.28 o
   3  13   6         16.05         15.73         4.02 o
  -3  14   6         90.74        100.60        13.70 o
  -2  14   6        102.87         87.14         8.24 o
  -1  14   6         92.54         81.20         4.04 o
   0  14   6        726.45        550.31        46.73 o
   1  14   6         92.23         85.04         5.01 o
   2  14   6        101.90         85.87         4.66 o
   3  14   6         91.00        105.01        14.06 o
  -2  15   6         29.04         29.50         6.12 o
  -1  15   6         83.61         88.05         8.03 o
   0  15   6        468.52        487.35        33.32 o
   1  15   6         83.25         90.90         7.83 o
   2  15   6         28.70         27.28        10.04 o
  -2  16   6        104.21        113.83        35.70 x
  -1  16   6        151.20        162.33         9.48 o
   0  16   6        501.20        550.85        26.79 o
   1  16   6        151.36        141.64        18.90 o
   2  16   6        103.86         80.98        28.65 x
  -1  17   6         37.68         36.61        10.12 o
   0  17   6        664.29        744.79        62.99 o
   1  17   6         37.66         30.20        12.49 o
   2  17   6         59.92         66.88         9.92 o
  -1  18   6         16.38          7.62         8.20 o
   0  18   6         67.44         74.87        37.76 o
   1  18   6         16.59         17.54        13.31 o
   1   0   7          1.20         13.66         3.93 o
   2   0   7        123.81        130.38         7.96 o
   3   0   7         30.25         24.98         1.81 o
   4   0   7         17.20         17.24         3.74 o
  -4   1   7        117.31        102.09         8.75 o
  -3   1   7         52.30         43.69         4.03 o
  -2   1   7        676.82        513.73        27.69 o
  -1   1   7        125.66        146.97        13.45 o
   0   1   7       1501.04       1622.63        79.24 o
   1   1   7        125.97        144.42        15.53 o
   2   1   7        676.10        522.77        21.84 o
   3   1   7         52.05         46.54         3.81 o
   4   1   7        117.19        107.95         7.22 o
  -4   2   7         65.43         55.96         5.32 o
  -3   2   7        155.55        167.94        10.32 x
  -2   2   7        188.20        218.48        11.94 o
  -1   2   7       1529.79       1383.68        65.50 o
   0   2   7       9333.99       8934.24       496.56 o
   1   2   7       1531.29       1348.12        67.59 o
   2   2   7        188.58        206.42         9.71 o
   3   2   7        155.79        153.21        10.41 x
   4   2   7         65.34         60.66         4.84 o
  -4   3   7         15.03         16.94         5.24 o
  -3   3   7        124.74        104.14         7.38 o
  -2   3   7         85.62         92.87         4.75 o
  -1   3   7         92.35         94.10         5.12 o
   0   3   7       2559.02       2438.29       126.38 o
   1   3   7         92.22        100.61         6.69 o
   2   3   7         85.59        101.84         5.30 o
   3   3   7        125.05        107.41         7.43 o
   4   3   7         15.01         16.40         3.34 o
  -4   4   7         98.63         99.10         9.12 o
  -3   4   7        176.65        178.27        10.26 o
  -2   4   7         32.52         33.87         2.31 o
  -1   4   7       1013.46       1049.51        60.29 o
   0   4   7       4244.57       3777.56       173.20 o
   1   4   7       1016.68        985.98        44.62 o
   2   4   7         32.20         36.10         2.25 o
   3   4   7        177.01        175.15        11.65 o
   4   4   7         98.36         85.98         7.14 o
  -4   5   7         49.68         49.91         4.82 o
  -3   5   7         93.02         94.29         6.15 o
  -2   5   7        372.66        407.87        19.86 o
  -1   5   7        245.46        236.78        12.38 o
   0   5   7        406.33        469.77        25.24 o
   1   5   7        245.67        243.83        12.79 o
   2   5   7        374.24        399.29        20.58 o
   3   5   7         92.77         90.67         5.53 o
   4   5   7         49.55         55.31         7.90 o
  -4   6   7         29.60         22.48        13.84 o
  -3   6   7        291.19        354.16        17.85 o
  -2   6   7          3.88          4.66         1.07 o
  -1   6   7        627.81        642.87        27.01 o
   0   6   7        177.56        224.74        13.00 x
   1   6   7        629.01        597.54        26.52 o
   2   6   7          3.97          4.47         0.62 o
   3   6   7        291.50        326.46        16.34 o
   4   6   7         29.76         22.59         6.28 o
  -4   7   7          1.11          0.72         5.28 o
  -3   7   7        208.04        259.17        13.80 o
  -2   7   7          9.24          8.91         1.21 o
  -1   7   7        490.53        513.53        19.29 o
   0   7   7         93.26         86.51         4.45 o
   1   7   7        492.44        472.78        22.70 o
   2   7   7          9.32          8.06         1.75 o
   3   7   7        207.72        234.85        12.55 o
   4   7   7          1.11          0.73         2.55 o
  -4   8   7         32.62         17.94         8.83 o
  -3   8   7        184.30        219.17        18.77 o
  -2   8   7        118.14        114.53         6.59 o
  -1   8   7        542.34        524.57        21.70 x
   0   8   7         52.42         52.63         3.38 o
   1   8   7        543.55        522.51        24.92 x
   2   8   7        117.92        116.94         6.16 o
   3   8   7        183.96        222.94        13.51 o
   4   8   7         32.64         27.59        12.74 o
  -4   9   7         15.12         13.56         3.76 o
  -3   9   7          9.27         10.87         2.75 o
  -2   9   7          3.98          3.95         1.04 o
  -1   9   7        570.32        578.09        33.20 o
   0   9   7         98.56        130.61         6.26 o
   1   9   7        568.85        544.06        25.41 o
   2   9   7          3.95          3.89         1.26 o
   3   9   7          9.34         10.01         2.52 o
   4   9   7         15.13         31.55        10.64 o
  -3  10   7         68.04         70.47         5.79 o
  -2  10   7          1.37          3.69         2.15 o
  -1  10   7        437.84        423.77        19.60 o
   0  10   7        224.64        234.84        11.42 o
   1  10   7        437.88        416.78        19.75 o
   2  10   7          1.40          3.24         1.98 o
   3  10   7         68.43         65.94         4.10 o
  -3  11   7        108.54        110.75        21.78 x
  -2  11   7        197.23        210.83         9.56 o
  -1  11   7          4.93          5.10         0.76 o
   0  11   7         33.64         50.65         8.70 o
   1  11   7          4.87          5.19         0.71 o
   2  11   7        197.07        214.80        11.17 o
   3  11   7        107.85        112.83         9.25 x
  -3  12   7         34.95         38.10        25.60 o
  -2  12   7         16.67         15.45         1.96 o
  -1  12   7        132.26        135.51         6.32 o
   0  12   7        141.04        123.48         6.54 o
   1  12   7        132.41        136.39         8.53 o
   2  12   7         16.66         14.12         1.70 o
   3  12   7         35.13         38.53         5.98 o
  -3  13   7        270.69        294.12        32.63 o
  -2  13   7        235.29        246.66        13.93 o
  -1  13   7        409.20        453.45        21.07 o
   0  13   7        316.20        287.09        15.34 o
   1  13   7        408.84        433.45        25.15 o
   2  13   7        235.06        241.13        17.61 o
   3  13   7        270.32        337.03        36.51 o
  -3  14   7         23.42         32.27         7.30 o
  -2  14   7          0.33          1.13         2.43 o
  -1  14   7        116.70        123.44         6.87 o
   0  14   7        276.80        311.70        13.39 o
   1  14   7        116.12        121.97         6.77 o
   2  14   7          0.33          0.17         3.82 o
   3  14   7         23.48         37.14         8.29 o
  -2  15   7         18.50         18.15         6.97 o
  -1  15   7          5.40          7.03         8.81 x
   0  15   7          3.45          0.27         1.98 o
   1  15   7          5.41          6.25         1.13 x
   2  15   7         18.41         17.79         3.89 o
  -2  16   7         66.91         52.82        22.70 o
  -1  16   7         39.22         35.35         3.63 o
   0  16   7        500.18        496.56        21.22 o
   1  16   7         39.33         34.69         4.45 o
   2  16   7         66.58         57.02         5.83 o
  -1  17   7         26.77         23.48         4.84 o
   0  17   7         28.26         20.03         6.54 o
   1  17   7         26.49         26.67         8.66 o
   0  18   7          7.12          8.45         4.86 o
   0   0   8       1131.05       1622.92       126.33 o
   1   0   8       1020.72        875.77        58.36 o
   2   0   8         15.29         15.65         1.14 o
   3   0   8         59.92         58.67         5.31 o
   4   0   8         67.85         56.75         7.06 o
  -4   1   8         30.34         27.09         7.03 o
  -3   1   8         77.70         70.30         6.56 o
  -2   1   8        142.90        138.86         5.62 o
  -1   1   8         35.27         30.50         4.64 o
   0   1   8        349.65        396.69        21.59 o
   1   1   8         35.27         36.31         4.47 o
   2   1   8        143.24        140.21        10.25 o
   3   1   8         77.49         75.18         8.11 o
   4   1   8         30.28         29.76         2.76 o
  -4   2   8         99.51         97.87         9.54 o
  -3   2   8         22.34         17.77         2.13 x
  -2   2   8        428.52        419.46        18.85 o
  -1   2   8        554.28        442.88        24.92 o
   0   2   8       3258.63         17.17         2.91 o
   1   2   8        553.31        461.10        34.57 o
   2   2   8        429.86        437.88        21.81 o
   3   2   8         22.79         14.92         2.53 x
   4   2   8         99.27         97.04         8.18 o
  -4   3   8         21.62         18.51         4.93 o
  -3   3   8         14.10         15.27         2.12 o
  -2   3   8        181.68        177.88         9.60 o
  -1   3   8        201.69        228.44        16.23 o
   0   3   8          6.34          9.95         0.95 o
   1   3   8        202.20        227.97        16.24 o
   2   3   8        181.80        175.44        10.96 o
   3   3   8         13.98         12.68         1.70 o
   4   3   8         21.57         22.46         3.87 o
  -4   4   8        281.36        279.52        23.21 o
  -3   4   8        296.23        289.39        15.71 o
  -2   4   8         28.85         22.50         2.40 o
  -1   4   8        189.76        196.74         9.81 o
   0   4   8          1.79          2.51         0.73 o
   1   4   8        189.79        195.20         8.26 o
   2   4   8         28.81         34.12         3.59 o
   3   4   8        297.17        276.63        17.41 o
   4   4   8        281.49        276.84        27.29 o
  -4   5   8        165.26        196.15        33.91 o
  -3   5   8        173.17        163.88        10.19 o
  -2   5   8        749.35        652.76        29.68 o
  -1   5   8       2217.75       2362.07       110.13 o
   0   5   8       1191.93       1337.87        59.54 o
   1   5   8       2218.10       2345.03        94.23 o
   2   5   8        750.73        694.65        31.00 o
   3   5   8        173.41        165.73         9.09 o
   4   5   8        165.31        190.65        23.16 o
  -4   6   8         49.98         55.95        28.87 o
  -3   6   8        176.85        193.43        12.08 o
  -2   6   8        170.50        160.23         9.42 o
  -1   6   8         65.73         77.70         4.69 o
   0   6   8        174.10        247.80        11.91 x
   1   6   8         65.68         83.98         4.36 o
   2   6   8        170.65        164.18         7.66 o
   3   6   8        176.44        191.55        10.31 o
   4   6   8         49.78         60.94         5.59 o
  -4   7   8         40.39         39.26        15.15 o
  -3   7   8        110.32        115.57        10.96 o
  -2   7   8         20.52         20.88         3.00 o
  -1   7   8        314.30        301.76        13.64 o
   0   7   8        518.19        486.02        20.83 o
   1   7   8        313.91        296.49        15.46 o
   2   7   8         20.64         20.01         1.76 o
   3   7   8        110.47        124.83        10.62 o
   4   7   8         40.66         52.72        14.27 o
  -4   8   8         96.53         77.50        18.71 o
  -3   8   8         59.38         70.56         7.31 o
  -2   8   8         84.87         73.42         5.27 o
  -1   8   8         69.02         73.09         3.47 x
   0   8   8         10.55          9.54         1.44 o
   1   8   8         69.21         70.50         3.86 x
   2   8   8         84.64         79.65         5.47 o
   3   8   8         59.52         74.55         4.84 o
  -4   9   8         67.63         76.17         9.37 o
  -3   9   8        125.63        143.33        12.50 o
  -2   9   8        185.23        198.92        12.14 o
  -1   9   8         14.72         13.56         1.37 o
   0   9   8          1.39          1.26         1.77 o
   1   9   8         14.83         12.87         0.90 o
   2   9   8        184.08        178.45        10.33 o
   3   9   8        125.57        148.25        10.44 o
  -3  10   8         53.79         48.59        10.64 o
  -2  10   8        132.45        132.58         7.77 o
  -1  10   8        238.14        246.33        12.75 o
   0  10   8        504.04        415.22        19.80 o
   1  10   8        238.42        244.31        12.81 o
   2  10   8        132.63        130.17         6.15 o
   3  10   8         53.97         51.49         3.87 o
  -3  11   8         35.75         42.66        20.14 x
  -2  11   8         43.43         43.50         4.01 o
  -1  11   8         43.62         56.14         5.56 o
   0  11   8          0.01          0.03         0.69 o
   1  11   8         43.36         49.95         5.36 o
   2  11   8         43.61         46.66         3.14 o
   3  11   8         35.89         43.10         5.53 x
  -3  12   8         38.87         39.22         5.63 o
  -2  12   8          0.78          0.73         3.59 o
  -1  12   8         31.30         39.49         3.30 o
   0  12   8         29.86         37.60         2.51 o
   1  12   8         31.42         39.27         2.01 o
   2  12   8          0.77          1.34         1.33 o
   3  12   8         38.69         38.09         6.25 o
  -2  13   8        165.82        169.99        17.66 o
  -1  13   8         95.69         84.89         6.00 o
   0  13   8         41.47         47.42         3.71 o
   1  13   8         95.97         87.99         4.62 o
   2  13   8        165.54        180.20        10.02 o
   3  13   8         14.07          2.70         4.33 o
  -2  14   8         50.47         53.46         4.43 o
  -1  14   8         89.63         81.82         5.10 o
   0  14   8        164.10        187.01        12.09 o
   1  14   8         89.60         87.02         4.31 o
   2  14   8         50.64         58.40         8.40 o
  -2  15   8         49.42         50.36        13.08 o
  -1  15   8        118.86        124.40         8.85 o
   0  15   8        178.49        212.21        21.32 o
   1  15   8        118.86        129.80        11.31 o
   2  15   8         49.24         49.20        11.44 o
  -2  16   8         17.36         21.67        10.73 o
  -1  16   8        165.05        182.17        17.37 o
   0  16   8        208.34        253.34        19.40 o
   1  16   8        164.92        172.63        12.59 o
   2  16   8         17.30         18.93         5.95 o
  -1  17   8         21.39         17.93        15.10 o
   0  17   8          1.45          1.22         1.38 o
   1  17   8         21.29         11.58        14.92 o
   0  18   8          2.62          2.52         1.17 o
   1   0   9       1811.93       1713.17        83.44 o
   2   0   9         69.84         88.19         6.24 x
   3   0   9        141.59        138.03        13.34 o
   4   0   9         36.96         34.72         3.69 o
  -4   1   9         55.18         53.24         8.13 o
  -3   1   9          9.95          9.03         1.34 o
  -2   1   9        302.30        262.31        19.05 o
  -1   1   9        807.44        859.00        40.89 o
   0   1   9          1.78          1.77         0.36 o
   1   1   9        805.04        870.87        41.65 o
   2   1   9        303.32        265.67        17.60 o
   3   1   9          9.96         10.07         1.38 o
   4   1   9         55.18         56.46         5.91 o
  -4   2   9         38.89         35.27         3.78 o
  -3   2   9        141.48        125.02         8.54 o
  -2   2   9        358.25        349.24        17.91 o
  -1   2   9        252.58        257.55        12.68 o
   0   2   9        362.34        324.96        15.15 o
   1   2   9        253.00        248.24        12.03 o
   2   2   9        358.96        371.46        17.51 o
   3   2   9        141.74        126.25        11.88 o
   4   2   9         39.17         43.62         4.78 o
  -4   3   9         70.87         75.46         7.80 o
  -3   3   9         37.52         37.76         3.59 o
  -2   3   9        252.96        231.91        18.50 o
  -1   3   9         51.72         43.64         2.87 o
   0   3   9        238.42        245.60        13.27 o
   1   3   9         52.31         43.62         3.41 o
   2   3   9        253.23        233.63        13.61 o
   3   3   9         37.58         40.91         4.73 o
   4   3   9         70.93         81.84        18.89 o
  -4   4   9         45.06         49.41         8.21 x
  -3   4   9         55.58         58.24         4.51 o
  -2   4   9        427.48        447.39        13.83 o
  -1   4   9        866.54        761.17        90.53 o
   0   4   9        494.36        518.49        24.43 o
   1   4   9        868.83        682.54        90.83 o
   2   4   9        427.05        431.16        24.16 o
   3   4   9         55.21         56.50         4.48 o
   4   4   9         44.89         52.53         8.41 x
  -4   5   9         82.26         85.73        68.69 o
  -3   5   9         72.60         68.66         4.38 o
  -2   5   9         88.52         89.36         5.03 o
  -1   5   9       1593.63       1458.67        84.66 o
   0   5   9         63.84         58.71         5.93 o
   1   5   9       1593.61       1432.98        64.98 o
   2   5   9         89.42         81.98         5.08 o
   3   5   9         72.87         82.06         5.11 o
   4   5   9         81.94         92.51        17.69 o
  -4   6   9        107.94        129.72        16.11 o
  -3   6   9         86.82         89.03         6.24 o
  -2   6   9        150.43        125.41         9.33 o
  -1   6   9        426.33        468.36        14.59 o
   0   6   9         31.91         25.94         2.10 o
   1   6   9        426.05        464.87        15.52 o
   2   6   9        151.17        141.21         6.98 o
   3   6   9         87.01         83.73         5.13 o
   4   6   9        107.70        203.66        30.25 o
  -4   7   9          5.27          4.21         2.23 o
  -3   7   9         72.03         90.23         9.74 o
  -2   7   9         67.83         69.21         6.79 o
  -1   7   9         83.81         78.84         4.15 o
   0   7   9         16.16         14.08         1.36 o
   1   7   9         83.85         76.33         5.16 o
   2   7   9         68.28         71.98         2.96 o
   3   7   9         71.76         82.14         6.91 o
  -3   8   9         30.22         33.23         6.89 o
  -2   8   9         12.96         15.60         2.48 o
  -1   8   9        649.62        710.90        28.98 o
   0   8   9        163.41        163.15         8.64 o
   1   8   9        649.87        678.27        34.50 o
   2   8   9         13.00         14.50         1.36 o
   3   8   9         30.37         28.82         4.24 o
  -3   9   9         77.97         83.20         6.97 o
  -2   9   9         45.00         46.02         3.61 o
  -1   9   9        145.08        134.47         6.44 o
   0   9   9         12.84         13.14         1.30 o
   1   9   9        146.24        137.63         6.76 o
   2   9   9         44.72         47.21         4.55 o
   3   9   9         78.41         80.07         5.42 o
  -3  10   9         40.42         34.19         9.00 o
  -2  10   9         17.66         18.47         8.52 o
  -1  10   9         51.88         55.48         7.12 o
   0  10   9         64.97         78.97         7.27 o
   1  10   9         51.38         49.70         6.70 o
   2  10   9         17.50         19.98         2.38 o
   3  10   9         40.47         36.58         5.15 o
  -3  11   9         54.78         58.57        12.49 o
  -2  11   9         28.62         26.37         3.34 o
  -1  11   9         47.03         57.58         4.02 o
   0  11   9        142.38        143.37         7.11 o
   1  11   9         47.15         56.33         4.53 o
   2  11   9         28.58         28.57         6.86 o
   3  11   9         54.61         53.35         6.02 o
  -3  12   9         61.14         31.67        24.43 o
  -2  12   9         29.61         25.93         2.51 o
  -1  12   9         68.03         79.86         5.52 o
   0  12   9         49.09         59.89         3.54 o
   1  12   9         68.01         77.12         4.02 o
   2  12   9         29.40         27.10         3.32 o
  -2  13   9         22.18         23.25         7.39 o
  -1  13   9        234.00        244.16        12.21 o
   0  13   9        657.60        807.04        39.66 o
   1  13   9        233.82        258.74        13.99 o
   2  13   9         21.77         21.46         3.35 o
  -2  14   9         18.34         20.53         3.76 o
  -1  14   9        191.65        177.48        13.39 o
   0  14   9        193.59        205.81        17.53 o
   1  14   9        191.02        181.04         8.19 o
   2  14   9         18.31         20.81         3.27 o
  -2  15   9         13.12         13.06         3.68 o
  -1  15   9         38.92         42.10         4.91 o
   0  15   9        214.02        284.75        14.96 o
   1  15   9         38.75         40.08         4.02 o
   2  15   9         13.04         12.19         3.08 o
  -1  16   9          5.53          3.97         3.63 o
   0  16   9         85.65        118.60        20.13 o
   1  16   9          5.53          1.14         4.28 o
  -1  17   9          1.57         -4.80        10.17 o
   0  17   9          0.12          1.14         1.01 o
   1  17   9          1.53          7.21       100.60 o
   0   0  10        920.12       1152.73       103.73 o
   1   0  10          1.63          1.22         2.33 o
   2   0  10        229.24        191.36        11.05 o
   3   0  10         34.32         37.01         3.07 o
   4   0  10         49.01         49.84        10.67 o
  -4   1  10          4.29          5.14         6.15 o
  -3   1  10         66.19         52.68         3.35 o
  -2   1  10         73.27         76.49         4.05 o
  -1   1  10          8.52          7.73         0.71 o
   0   1  10        292.41        315.36        16.31 o
   1   1  10          8.68          7.64         0.63 o
   2   1  10         73.56         76.60         4.59 o
   3   1  10         66.58         52.68         4.70 o
   4   1  10          4.35          3.73         2.48 o
  -4   2  10         65.59         82.69        12.18 o
  -3   2  10        213.47        185.50        12.59 o
  -2   2  10        107.77        100.21         5.67 o
  -1   2  10         18.41         23.61         2.06 o
   0   2  10       1000.72       1026.73        58.31 o
   1   2  10         18.50         18.95         1.91 o
   2   2  10        108.45        104.29         5.87 o
   3   2  10        213.21        196.75        23.78 o
   4   2  10         65.55         98.73        11.35 o
  -4   3  10        244.43        274.49        51.35 o
  -3   3  10        225.53        208.62        13.96 o
  -2   3  10         66.44         63.26         3.99 o
  -1   3  10        483.44        544.42        30.17 o
   0   3  10         98.29        110.16         6.30 o
   1   3  10        483.96        471.01        48.27 o
   2   3  10         66.79         62.74         4.69 o
   3   3  10        225.20        197.55        20.19 o
   4   3  10        243.99        299.19        22.24 o
  -4   4  10         48.42         42.32        14.00 o
  -3   4  10        149.00        144.03         8.41 o
  -2   4  10          1.77          2.32         0.66 o
  -1   4  10        204.22        184.57        14.69 o
   0   4  10        419.10        426.97        47.51 o
   1   4  10        203.41        162.24        14.54 o
   2   4  10          1.75          2.00         0.90 o
   3   4  10        149.33        143.20        11.07 o
   4   4  10         48.07         64.90         8.93 o
  -4   5  10         35.44         33.37         7.27 o
  -3   5  10         61.94         53.53         4.19 o
  -2   5  10         20.19         23.02         1.77 o
  -1   5  10        265.17        263.67        16.35 o
   0   5  10       1196.79       1242.92        59.03 o
   1   5  10        265.11        251.68        19.42 o
   2   5  10         20.42         21.64         1.43 o
   3   5  10         61.90         58.16         5.36 o
   4   5  10         35.23         56.87         7.95 o
  -4   6  10          7.14         13.60         5.86 o
  -3   6  10         80.05         88.79         5.82 o
  -2   6  10         18.85         20.82         4.71 o
  -1   6  10        338.37        404.35        19.50 x
   0   6  10         40.74         35.90         4.49 o
   1   6  10        338.21        372.31        17.66 x
   2   6  10         19.11         18.26         3.46 o
   3   6  10         80.08         90.25         9.03 o
   4   6  10          7.27         15.17         9.28 o
  -3   7  10         46.27         33.70         3.28 x
  -2   7  10         12.50         11.83         1.49 o
  -1   7  10        306.59        294.46        15.51 o
   0   7  10        640.47        545.75        23.59 o
   1   7  10        307.37        295.90        13.03 o
   2   7  10         12.26         11.29         3.37 o
   3   7  10         46.20         33.55         3.31 x
  -3   8  10         28.31         25.24         5.97 o
  -2   8  10         14.47         15.83         2.80 o
  -1   8  10        122.36        113.23         7.40 o
   0   8  10        607.86        593.03        25.91 o
   1   8  10        122.71        106.54         5.99 o
   2   8  10         14.64         14.91         6.83 o
   3   8  10         28.48         27.83         2.26 o
  -3   9  10          3.60          4.02         2.10 o
  -2   9  10         71.83         90.17         7.06 o
  -1   9  10         87.62         87.31         4.78 o
   0   9  10         68.49         70.97         3.74 x
   1   9  10         87.17         83.08         4.27 o
   2   9  10         71.42         87.82        10.02 o
   3   9  10          3.60          3.36         1.50 o
  -3  10  10         88.26        104.01        29.47 x
  -2  10  10        110.67        117.54         8.14 o
  -1  10  10         42.46         49.08         3.60 o
   0  10  10        187.30        167.86         8.26 o
   1  10  10         42.14         45.80         2.65 o
   2  10  10        111.14        124.94         7.64 o
   3  10  10         87.73        101.72        25.98 x
  -3  11  10         44.55         28.02        11.28 o
  -2  11  10         19.30         18.90         2.29 o
  -1  11  10         24.26         27.69         3.11 o
   0  11  10         22.92         19.93         2.27 o
   1  11  10         24.23         24.66         1.86 o
   2  11  10         19.46         21.25         4.53 o
   3  11  10         44.80         64.63        17.22 o
  -3  12  10         19.09         -2.98        19.89 x
  -2  12  10         14.96         14.03         2.13 o
  -1  12  10        176.07        181.18        13.97 o
   0  12  10         73.78         71.02         4.20 o
   1  12  10        176.18        177.95        22.98 o
   2  12  10         14.86         14.55         2.67 o
   3  12  10         18.90         17.67         7.21 x
  -2  13  10         44.08         50.79         7.07 o
  -1  13  10         11.11         14.86         2.46 o
   0  13  10         73.10         71.34         3.89 o
   1  13  10         11.29         14.38         2.10 o
   2  13  10         44.12         54.39         7.90 o
  -2  14  10        185.69        215.64        45.65 o
  -1  14  10         31.99         36.42         4.08 o
   0  14  10         28.27         31.16         2.12 o
   1  14  10         32.06         36.94         4.76 o
   2  14  10        185.44        208.30        16.85 o
  -1  15  10         72.38         87.02        15.81 o
   0  15  10          5.55          4.53         2.45 o
   1  15  10         72.44         80.71         7.88 o
   2  15  10         38.76         58.77         8.38 o
  -1  16  10          5.17          2.61        10.34 o
   0  16  10          7.05         14.24         3.29 x
   1  16  10          5.18          7.99         6.91 o
   0  17  10          3.57          2.71         2.82 o
   1   0  11        181.05        182.67        11.56 o
   2   0  11         74.07         70.25         5.17 o
   3   0  11         30.96         21.17         4.55 o
   4   0  11          0.91          1.17         1.23 o
  -4   1  11         67.29        123.78        17.75 o
  -3   1  11         99.00         94.53        11.07 o
  -2   1  11        148.54        137.52         7.93 o
  -1   1  11        103.93         82.37         6.16 o
   0   1  11          7.11         11.24         1.43 o
   1   1  11        103.87         79.08         5.85 o
   2   1  11        148.72        126.56        11.40 o
   3   1  11         98.61         97.96         9.16 o
   4   1  11         67.45        121.64        20.17 o
  -4   2  11         65.40         -6.25        25.10 o
  -3   2  11         11.23         10.47         1.71 o
  -2   2  11         70.59         80.52         5.59 o
  -1   2  11         64.51         66.98         6.12 o
   0   2  11        591.16        670.28        32.99 o
   1   2  11         64.63         65.19         5.54 o
   2   2  11         70.56         74.74         5.82 o
   3   2  11         11.06         10.21         1.27 o
   4   2  11         65.38        110.29        29.97 o
  -4   3  11         38.77         35.69        29.30 o
  -3   3  11         91.65         75.88         5.67 o
  -2   3  11         59.15         54.98         3.40 o
  -1   3  11         70.75         77.03         5.25 o
   0   3  11        104.58         78.37        13.04 x
   1   3  11         70.87         73.93         4.30 o
   2   3  11         59.66         52.33         4.43 o
   3   3  11         91.91         81.62        11.41 o
   4   3  11         39.06         12.17         6.31 o
  -4   4  11         22.43         39.35        23.44 o
  -3   4  11        133.19        135.89        11.59 o
  -2   4  11        150.80        143.54         8.42 o
  -1   4  11         48.24         47.28         3.16 o
   0   4  11          7.22          9.34         1.33 o
   1   4  11         48.29         46.33         3.07 o
   2   4  11        151.52        134.74         7.76 o
   3   4  11        133.18        120.91        15.26 o
   4   4  11         22.44          3.97         4.69 o
  -4   5  11         40.05        -19.47        27.67 o
  -3   5  11         43.66         32.82         6.04 o
  -2   5  11        247.33        280.42        14.36 o
  -1   5  11          2.42          1.98         2.51 o
   0   5  11        112.74        123.62         7.37 o
   1   5  11          2.47          2.13         2.03 o
   2   5  11        247.30        256.26        11.53 o
   3   5  11         43.74         30.45         5.57 o
  -3   6  11         19.83         17.03         2.72 o
  -2   6  11         55.35         49.20         6.72 o
  -1   6  11         76.46         67.80         5.60 o
   0   6  11         12.11         10.00         2.33 o
   1   6  11         76.43         66.95         3.68 o
   2   6  11         55.82         58.58         3.57 o
   3   6  11         19.67         14.86         3.00 o
  -3   7  11         33.02         46.69         8.86 o
  -2   7  11        180.01        191.42        15.60 o
  -1   7  11        168.35        174.64        11.97 o
   0   7  11        284.18        294.79        13.23 o
   1   7  11        167.53        165.41         8.11 o
   2   7  11        180.24        189.08        10.69 o
   3   7  11         33.01         42.72         4.60 o
  -3   8  11         25.09         22.24        14.32 o
  -2   8  11        365.39        422.43        24.09 o
  -1   8  11        207.79        275.08        16.68 o
   0   8  11        187.68        188.26         9.82 o
   1   8  11        208.26        260.68        18.22 o
   2   8  11        364.62        426.29        28.81 o
   3   8  11         25.19         17.78         4.24 o
  -3   9  11          4.01          7.01        27.08 o
  -2   9  11         88.44         89.26        12.38 o
  -1   9  11        126.26        131.38        14.05 x
   0   9  11        297.28        251.34        14.60 o
   1   9  11        126.67        120.70         6.82 x
   2   9  11         88.33        110.19        12.69 o
   3   9  11          4.00          4.21         9.28 o
  -3  10  11          8.97          7.45        12.91 o
  -2  10  11          2.96          3.13         1.14 o
  -1  10  11         97.97        110.05        16.03 o
   0  10  11          3.83          4.64         1.03 o
   1  10  11         97.92        111.50         7.10 o
   2  10  11          2.91          2.76         3.56 o
   3  10  11          8.99          6.41         4.63 o
  -3  11  11         86.78         90.68        32.72 o
  -2  11  11         74.62         69.62         5.04 o
  -1  11  11        264.60        360.57        19.30 o
   0  11  11         84.48         66.69         3.84 o
   1  11  11        264.39        355.04        21.72 o
   2  11  11         74.26         67.99         5.31 o
  -2  12  11         73.46         70.26         9.34 o
  -1  12  11        215.73        272.73        20.40 o
   0  12  11        111.06        120.73         6.49 o
   1  12  11        215.11        271.64        25.95 o
   2  12  11         73.26         72.16         8.06 o
  -2  13  11         17.48         14.59         3.37 o
  -1  13  11         10.60         11.70         5.15 o
   0  13  11        362.05        430.17        17.75 o
   1  13  11         10.60         10.40         2.76 o
   2  13  11         17.36         15.48         4.71 o
  -1  14  11         56.25         89.60        23.56 o
   0  14  11        868.18       1118.05        70.76 o
   1  14  11         56.31         84.37        15.28 o
   2  14  11         25.08         49.16         7.57 o
  -1  15  11        125.10        141.47        59.58 o
   0  15  11         39.21         32.08         8.52 o
   1  15  11        124.92        136.92        12.70 o
   0  16  11         16.68          6.99        15.17 o
   0   0  12        214.05        200.43        30.31 o
   1   0  12         27.54         17.43         2.32 x
   2   0  12         12.25         12.26         1.72 o
   3   0  12         62.67         64.80         9.75 o
  -3   1  12         89.28        102.07        13.41 o
  -2   1  12         24.61         20.30         4.34 o
  -1   1  12         27.30         23.85         2.79 o
   0   1  12          1.87          3.42         0.79 x
   1   1  12         27.31         22.19         1.76 o
   2   1  12         24.94         20.86         2.73 o
   3   1  12         89.32         97.45        10.81 o
  -3   2  12          1.11          0.33         1.28 o
  -2   2  12         49.86         41.80         4.95 x
  -1   2  12         33.95         35.97         2.83 o
   0   2  12       1105.70       1247.92       109.53 o
   1   2  12         33.83         33.15         2.57 o
   2   2  12         49.76         38.17         3.68 x
   3   2  12          1.10          0.51         1.61 o
  -3   3  12        173.42        183.98        12.81 o
  -2   3  12        212.34        226.96        27.32 o
  -1   3  12         66.60         82.40         4.92 o
   0   3  12        195.74        198.95        12.87 o
   1   3  12         67.30         77.37         4.24 o
   2   3  12        211.99        219.53        21.72 o
   3   3  12        173.29        176.44        19.22 o
  -3   4  12         13.51         14.00         2.29 o
  -2   4  12         81.01         78.98         5.30 o
  -1   4  12         74.66         82.85         4.09 o
   0   4  12        200.58        220.09        11.04 o
   1   4  12         74.91         80.39         4.21 o
   2   4  12         81.11         73.35         8.00 o
   3   4  12         13.47         13.56         1.47 o
  -3   5  12         97.17         98.73         6.94 o
  -2   5  12         97.74         84.19        12.55 o
  -1   5  12        210.99        237.17        12.75 o
   0   5  12         73.74         92.17         7.37 o
   1   5  12        211.46        247.09        12.89 o
   2   5  12         97.94         91.52         6.91 o
   3   5  12         97.00        100.54        11.51 o
  -3   6  12         15.88         11.16         4.50 o
  -2   6  12         67.91         62.59         8.44 o
  -1   6  12        310.51        317.14        21.07 o
   0   6  12         84.56        103.23         5.85 o
   1   6  12        310.70        323.82        16.28 o
   2   6  12         67.80         61.45         7.62 o
   3   6  12         15.89         12.05         2.23 o
  -3   7  12         75.90         62.78        20.21 o
  -2   7  12          1.11          2.03         2.56 o
  -1   7  12        160.08        128.81        11.56 o
   0   7  12          9.53         10.81         2.16 o
   1   7  12        159.88        135.52         9.87 o
   2   7  12          1.18          1.34         2.79 o
   3   7  12         75.72         66.05        13.06 o
  -3   8  12          7.62          8.06         6.30 x
  -2   8  12          6.45          6.25         1.42 o
  -1   8  12        166.66        211.20        13.97 o
   0   8  12        303.00        358.16        32.42 o
   1   8  12        167.58        205.16        32.17 o
   2   8  12          6.38          5.28         4.14 o
   3   8  12          7.69          8.40         2.02 x
  -3   9  12         18.73         22.10         7.04 o
  -2   9  12         22.37         18.20         2.99 o
  -1   9  12        112.84        134.13        14.73 o
   0   9  12          0.19          0.17         1.75 o
   1   9  12        113.32        149.51        20.54 o
   2   9  12         22.31         26.81         2.89 o
   3   9  12         18.85         20.95        13.57 o
  -3  10  12         23.47         27.13         9.36 o
  -2  10  12         44.51         48.08         7.33 o
  -1  10  12         27.68         26.87         4.59 o
   0  10  12          0.38          0.30         0.49 o
   1  10  12         27.55         24.79         3.58 o
   2  10  12         44.37         52.51         5.54 o
   3  10  12         23.71          4.60        26.86 o
  -2  11  12         60.67         69.49        19.43 x
  -1  11  12         17.55         17.00         1.45 o
   0  11  12          0.12          0.34         1.43 o
   1  11  12         17.52         15.41         1.14 o
   2  11  12         60.72         69.12        10.15 x
  -2  12  12         34.01         47.68         6.27 o
  -1  12  12        565.51        696.95        30.53 o
   0  12  12        147.16        160.17        12.76 o
   1  12  12        566.27        689.33        64.64 o
   2  12  12         34.06         41.56         6.36 o
  -2  13  12          4.05          8.65        13.61 o
  -1  13  12         44.71         57.01         7.15 o
   0  13  12          2.10          3.81         2.65 x
   1  13  12         44.48         57.03         6.92 o
   2  13  12          4.06          7.11         2.90 o
  -1  14  12          1.34          3.02         4.03 o
   0  14  12        144.18        237.83        19.60 o
   1  14  12          1.31          1.69        16.49 o
  -1  15  12         15.40         32.72         9.45 o
   0  15  12         31.24         12.58        10.00 o
   1  15  12         15.45         20.74         4.40 o
   1   0  13        197.97        221.79        17.33 o
   2   0  13          6.29          7.64         1.09 o
   3   0  13          7.71         14.61         4.76 o
  -3   1  13          8.36          9.19         3.98 o
  -2   1  13        115.42        140.04        12.82 o
  -1   1  13          6.64          7.45         1.40 o
   0   1  13        113.78        126.46         7.16 o
   1   1  13          6.73          6.79         1.85 o
   2   1  13        115.77        125.80        14.01 o
   3   1  13          8.40          8.26         3.99 o
  -3   2  13        132.04        146.00        15.15 o
  -2   2  13         64.03         58.64         7.55 o
  -1   2  13        127.95        197.31        13.49 o
   0   2  13          0.74          0.09         0.76 o
   1   2  13        128.12        185.01        15.55 o
   2   2  13         64.00         52.34         4.35 o
   3   2  13        131.35        115.22        17.25 o
  -3   3  13         94.92         93.75        12.58 o
  -2   3  13         63.19         57.28         4.86 o
  -1   3  13        207.79        256.43        15.03 o
   0   3  13        268.51        279.00        14.94 o
   1   3  13        207.76        198.50        17.95 o
   2   3  13         63.22         49.39         4.02 o
   3   3  13         95.54         79.36        15.20 o
  -3   4  13         13.85         17.64         4.40 o
  -2   4  13         94.60        118.89        14.92 x
  -1   4  13        252.41        248.94        13.53 o
   0   4  13          4.43          5.48         0.97 o
   1   4  13        252.53        269.11        14.09 o
   2   4  13         94.49         98.66         9.22 x
   3   4  13         13.81         13.02         6.33 o
  -3   5  13         40.92         47.15         7.93 x
  -2   5  13         26.64         28.80         6.02 o
  -1   5  13         73.57         85.03         5.72 o
   0   5  13         41.05         43.43         2.95 o
   1   5  13         73.70         93.20        11.97 o
   2   5  13         26.48         24.62         3.67 o
   3   5  13         40.89         35.35         8.39 x
  -3   6  13         13.42         18.78        11.33 o
  -2   6  13         33.57         36.51         3.16 o
  -1   6  13        112.15        101.19         7.40 o
   0   6  13         15.77         14.54         2.31 o
   1   6  13        112.00        111.27         7.83 o
   2   6  13         33.87         31.75         5.76 o
   3   6  13         13.40         10.29         9.79 o
  -3   7  13          5.93          9.02         7.31 o
  -2   7  13          9.49          9.49         4.50 o
  -1   7  13         92.01         99.47         7.66 o
   0   7  13          5.01          1.84         2.09 o
   1   7  13         92.29         97.60         8.99 o
   2   7  13          9.48          8.68         3.18 o
   3   7  13          5.91          6.06         4.93 o
  -3   8  13          9.99         10.60         5.14 o
  -2   8  13         23.30         35.82         5.14 o
  -1   8  13         57.54         57.57         4.71 o
   0   8  13         94.51         99.03         6.94 o
   1   8  13         57.02         56.53         3.50 o
   2   8  13         23.41         37.04         5.44 o
   3   8  13          9.89         11.19         2.72 o
  -3   9  13         16.16        -11.27        39.21 o
  -2   9  13         20.78         37.79        11.36 o
  -1   9  13         47.84         53.25         5.54 o
   0   9  13         35.57         49.59         3.78 o
   1   9  13         47.82         46.84         2.99 o
   2   9  13         20.82         38.81         6.86 o
   3   9  13         16.04         10.55        29.48 o
  -2  10  13         16.65         13.72         4.33 o
  -1  10  13         50.37         48.15         3.56 o
   0  10  13        348.54        461.39        24.38 o
   1  10  13         50.44         46.24         4.07 o
   2  10  13         16.67          8.09         3.72 o
  -2  11  13         72.12         92.91        15.19 o
  -1  11  13        160.91        202.55        12.59 o
   0  11  13        157.23        174.37        10.56 o
   1  11  13        160.78        194.07        21.69 o
   2  11  13         71.96         96.95        23.36 o
  -2  12  13          2.70          3.52        11.18 o
  -1  12  13        189.87        132.38        21.16 o
   0  12  13         50.48         52.95         5.68 o
   1  12  13        190.44        191.49        16.82 o
   2  12  13          2.72          1.35         5.41 o
  -1  13  13          1.50          1.62         2.50 o
   0  13  13         44.02         58.09         5.22 o
   1  13  13          1.45          1.41         8.38 o
  -1  14  13         30.22         48.18        26.23 o
   0  14  13         12.66          7.25         8.62 o
   1  14  13         30.06         40.56         6.64 o
   0  15  13         20.98          8.02        15.41 x
   0   0  14        374.87        512.12        35.99 o
   1   0  14         10.66         13.81         4.58 x
   2   0  14         10.60          6.60         4.83 o
   3   0  14         61.74         82.18         9.02 o
  -3   1  14          2.25          2.57         3.85 o
  -2   1  14         60.01         59.28         8.42 o
  -1   1  14         54.10         56.13         5.41 o
   0   1  14         55.67         66.80         4.52 x
   1   1  14         53.92         60.64         4.96 o
   2   1  14         60.25         59.05        13.31 o
   3   1  14          2.28          1.39         8.76 o
  -3   2  14         10.29         13.03         3.82 o
  -2   2  14        219.14        288.17        20.50 x
  -1   2  14         48.67         37.62         4.89 o
   0   2  14        375.32        394.17        21.79 o
   1   2  14         48.72         37.79         6.88 o
   2   2  14        219.26        268.91        26.03 x
   3   2  14         10.36         10.97         4.22 o
  -3   3  14         11.48         17.39         7.66 o
  -2   3  14        270.41        300.24        17.16 o
  -1   3  14         52.88         31.69        12.67 o
   0   3  14        389.01        372.73        20.07 o
   1   3  14         52.78         27.39         7.81 o
   2   3  14        270.69        276.66        15.59 o
   3   3  14         11.58         17.42         9.43 o
  -3   4  14         20.70         33.79         5.01 o
  -2   4  14         13.85         12.37         3.38 o
  -1   4  14          8.21          7.30         0.80 o
   0   4  14         69.50         64.01         9.34 o
   1   4  14          8.18          6.91         1.87 o
   2   4  14         13.81         10.58         1.67 o
   3   4  14         20.65         17.06         5.72 o
  -3   5  14         21.87         48.95        24.67 o
  -2   5  14         26.11         30.82         3.07 o
  -1   5  14         38.18         47.63         3.21 o
   0   5  14         62.39         72.02         8.55 o
   1   5  14         38.47         46.30         5.74 o
   2   5  14         26.40         26.72         2.13 o
   3   5  14         21.91         28.37        11.94 o
  -3   6  14         33.07         57.63        12.59 o
  -2   6  14         54.07         49.49         4.52 o
  -1   6  14         47.76         63.05         5.56 o
   0   6  14          1.06          1.30         1.00 o
   1   6  14         48.04         66.61         4.30 o
   2   6  14         53.63         42.50         4.34 o
   3   6  14         33.04         48.86        15.14 o
  -2   7  14         28.24         23.81         1.95 o
  -1   7  14         11.04          7.18         2.55 o
   0   7  14        100.01        163.89        14.41 o
   1   7  14         11.01          8.08         1.20 o
   2   7  14         28.11         18.94         4.86 o
   3   7  14         19.60         28.48        10.82 o
  -2   8  14         90.32         95.16         8.31 o
  -1   8  14         83.65         91.60         6.86 o
   0   8  14        159.33        227.41        19.54 o
   1   8  14         84.07         81.32         8.12 o
   2   8  14         90.49         68.47        16.63 o
  -2   9  14         25.46         24.75         3.93 o
  -1   9  14         22.25         27.17         2.11 o
   0   9  14        197.64        240.44        11.30 o
   1   9  14         22.11         23.49         5.22 o
   2   9  14         25.29         24.32         6.25 o
  -2  10  14          9.04         11.87         6.76 o
  -1  10  14         79.99        112.05        12.37 o
   0  10  14          4.01          7.03         2.15 o
   1  10  14         79.61        112.32         8.75 o
   2  10  14          9.04          8.24         2.17 o
  -2  11  14         45.92         31.00        14.24 x
  -1  11  14        127.48        159.43        22.15 o
   0  11  14         87.14         80.32         7.38 o
   1  11  14        127.34        140.96        24.79 o
   2  11  14         45.86         69.22        15.19 x
  -1  12  14        155.14        213.87        32.72 o
   0  12  14        235.19        258.57        26.66 o
   1  12  14        154.79        199.18        13.89 o
  -1  13  14          5.32          8.91         5.84 o
   0  13  14         12.52         17.27         5.82 x
   1  13  14          5.31          7.65         3.17 o
   0  14  14          1.69         -8.02        11.09 o
   1   0  15         19.63         27.15         3.32 o
   2   0  15          4.79          2.83         1.96 o
   3   0  15        206.05        455.65        54.83 o
  -3   1  15         15.91         37.43        34.52 o
  -2   1  15         34.86         23.81         4.46 o
  -1   1  15          0.52          1.57         1.05 o
   0   1  15         11.62         10.80         2.20 o
   1   1  15          0.51          2.38         2.27 o
   2   1  15         34.66         23.41         3.52 o
   3   1  15         16.01         30.41        10.57 o
  -3   2  15         70.01        162.43        31.09 o
  -2   2  15         14.84          9.77         2.23 o
  -1   2  15         14.92          8.21         5.39 o
   0   2  15        198.29        214.48        30.33 o
   1   2  15         14.96          7.87         4.17 o
   2   2  15         14.82          7.46         2.09 o
   3   2  15         70.42        131.86        28.48 o
  -3   3  15         10.93         41.06        18.07 o
  -2   3  15         60.96         71.81        18.26 o
  -1   3  15         55.14         61.56         4.85 o
   0   3  15        614.13        728.02        40.45 o
   1   3  15         55.33         59.02         4.80 o
   2   3  15         61.03         69.24        17.84 o
   3   3  15         11.01         50.66       107.18 o
  -2   4  15          2.30          2.22         1.99 o
  -1   4  15         19.02         20.53         2.12 o
   0   4  15         36.75         38.27         3.40 o
   1   4  15         19.21         19.32         2.52 o
   2   4  15          2.34          2.81         2.05 o
   3   4  15          0.19          2.32        15.19 o
  -2   5  15         78.57         78.98        10.40 o
  -1   5  15         23.47         19.45         2.67 o
   0   5  15         30.93         48.33         5.59 o
   1   5  15         23.53         21.13         3.89 o
   2   5  15         78.85         75.39         6.27 o
   3   5  15          6.48         -2.52        18.39 o
  -2   6  15         18.49         20.51         6.78 o
  -1   6  15         15.02         11.68         1.63 o
   0   6  15         33.91         37.62         7.86 o
   1   6  15         15.09         12.04         3.08 o
   2   6  15         18.65         18.84        20.43 o
  -2   7  15         12.11          8.83         2.65 o
  -1   7  15        144.66        152.06        12.52 o
   0   7  15         19.99         13.46         4.55 o
   1   7  15        144.21        171.86        14.40 o
   2   7  15         12.07         10.64         6.09 o
  -2   8  15         32.00         47.33         9.75 o
  -1   8  15          2.84          1.34         0.94 o
   0   8  15          1.34          0.55         5.46 o
   1   8  15          2.90          1.79         1.68 o
   2   8  15         31.93         34.03         5.81 o
  -2   9  15         13.41         11.09         6.40 o
  -1   9  15         96.20        108.18        13.06 x
   0   9  15         31.96         31.82         1.97 o
   1   9  15         96.43        103.78         9.03 x
   2   9  15         13.43          8.77         2.39 o
  -1  10  15         13.49         11.15         2.28 o
   0  10  15         38.08         40.52         3.79 o
   1  10  15         13.60         13.08         5.21 o
  -1  11  15         64.03         59.90        13.80 o
   0  11  15          1.68          0.11         5.51 o
   1  11  15         64.21         67.71        14.53 o
  -1  12  15         13.35         17.78         5.68 o
   0  12  15          5.60          3.37         1.58 o
   1  12  15         13.31         14.30         4.27 o
   0   0  16          9.37          8.22         2.03 o
   1   0  16        266.77        264.21        22.79 o
   2   0  16         10.03         13.10         3.31 o
  -2   1  16         29.22         34.03         5.00 o
  -1   1  16          9.71         13.63         4.02 o
   0   1  16         44.31         45.23         4.24 o
   1   1  16          9.67         11.16         1.54 o
   2   1  16         29.19         27.55         3.06 o
  -2   2  16         25.47         28.87         6.90 o
  -1   2  16          1.74          2.00         3.24 o
   0   2  16          6.27          8.54         1.35 o
   1   2  16          1.77          2.29         1.17 o
   2   2  16         25.64         21.89         6.32 o
  -2   3  16          6.25          7.69         9.45 o
  -1   3  16          1.17          0.76         1.36 o
   0   3  16         28.35         19.31         2.85 o
   1   3  16          1.17          0.60         2.01 o
   2   3  16          6.33          4.33         1.64 o
  -2   4  16         31.78         31.99         9.83 o
  -1   4  16        120.54        127.76        10.76 o
   0   4  16          1.35          1.32         2.33 o
   1   4  16        120.60        103.69        14.71 o
   2   4  16         31.85         29.11        10.05 o
  -2   5  16         43.44         64.14        10.86 o
  -1   5  16        214.88        270.06        17.28 o
   0   5  16          0.12          0.53         3.47 o
   1   5  16        214.84        241.00        25.52 o
   2   5  16         43.52         38.96        12.12 o
  -2   6  16         10.31         14.43        19.91 o
  -1   6  16         36.08         24.64         3.18 x
   0   6  16          2.37          1.75         0.70 o
   1   6  16         35.93         29.59         6.13 x
   2   6  16         10.26          3.88         3.45 o
  -2   7  16          3.00          0.78        13.77 o
  -1   7  16         15.90          7.56         2.76 o
   0   7  16          2.77          1.71         1.11 o
   1   7  16         15.97          8.79         2.17 o
   2   7  16          2.96         -3.25        16.86 o
  -1   8  16         60.82         52.44        10.22 o
   0   8  16          9.05          4.08         1.55 o
   1   8  16         60.56         59.26        11.68 o
  -1   9  16         77.13         70.89        16.77 o
   0   9  16          0.03          0.23         2.07 x
   1   9  16         77.05         61.13        14.93 o
  -1  10  16          2.58          3.16         3.00 o
   0  10  16         73.61         90.85        16.72 o
   1  10  16          2.59          2.82         1.62 o
  -1  11  16         44.78         42.64         6.85 o
   0  11  16          0.62          1.08         3.95 o
   1  11  16         44.72         40.29        23.71 o
   1   0  17          1.26          1.70         1.04 o
   2   0  17        132.02         97.22        18.21 o
  -2   1  17         28.71         21.22         9.48 o
  -1   1  17         21.34         21.17         4.01 o
   0   1  17          3.30          3.03         2.05 o
   1   1  17         21.38         23.95         3.29 o
   2   1  17         28.77         19.99         7.01 o
  -2   2  17         11.20          2.33        12.76 o
  -1   2  17          0.13          0.64         3.13 o
   0   2  17          9.69          7.02         4.78 o
   1   2  17          0.12         -0.02         1.74 o
   2   2  17         11.15          1.66         5.05 o
  -2   3  17          0.32          0.18        12.91 o
  -1   3  17          9.69          6.34         1.47 o
   0   3  17        109.85         85.78        23.55 o
   1   3  17          9.70          6.67         2.85 o
   2   3  17          0.34          0.19         6.12 o
  -2   4  17         36.09         34.34        21.00 o
  -1   4  17         24.69         17.72         5.35 o
   0   4  17          3.80          2.67         8.22 o
   1   4  17         24.78         22.99         4.63 o
   2   4  17         36.17         11.75        16.22 o
  -2   5  17          5.53         -3.15        11.53 o
  -1   5  17         17.35         19.41         3.33 o
   0   5  17         73.90         61.54         6.87 o
   1   5  17         17.36          8.34         5.39 o
   2   5  17          5.47          0.69         9.55 o
  -2   6  17         27.16         20.84        13.42 o
  -1   6  17         15.60         19.51         4.49 o
   0   6  17         42.81         42.93         6.32 o
   1   6  17         15.59          4.31         8.01 o
   2   6  17         27.27         25.15        18.93 o
  -1   7  17          4.00          2.16         4.70 o
   0   7  17         12.41          4.18         2.65 o
   1   7  17          4.02          4.52         3.06 o
  -1   8  17         20.18         20.42         4.69 o
   0   8  17          8.47          4.21         6.72 o
   1   8  17         20.26         10.07        11.32 o
  -1   9  17          4.24          4.24         6.16 o
   0   9  17         32.15         36.48        12.16 o
   1   9  17          4.23          3.74         3.74 o
   0  10  17          3.10          4.52         4.48 o
   0   0  18          7.34          4.00         1.90 o
   1   0  18         13.74         12.45        10.50 o
   2   0  18          0.11         -1.98        16.04 o
  -2   1  18          2.58        -17.13        32.99 o
  -1   1  18         19.40         20.55        10.37 o
   0   1  18          0.91          0.60         0.91 o
   1   1  18         19.37          9.11         8.66 o
   2   1  18          2.61         -0.81        12.81 o
  -1   2  18         10.99         11.84        23.64 o
   0   2  18         16.16         12.99         2.03 o
   1   2  18         10.98          4.04        19.91 o
   2   2  18         26.28         22.15        13.29 o
  -1   3  18          5.11          3.91         5.22 o
   0   3  18         22.63         13.77         3.98 o
   1   3  18          5.05          0.67         2.67 o
  -1   4  18          7.21          6.60         8.55 o
   0   4  18         42.76         45.20         5.89 o
   1   4  18          7.18          3.55         3.42 o
  -1   5  18         56.68         50.57        14.00 o
   0   5  18          2.71          1.64         4.38 o
   1   5  18         56.82         58.74        30.69 o
  -1   6  18          2.02          2.00         3.24 o
   0   6  18          3.86          5.29         1.79 x
   1   6  18          2.02          1.58         1.91 o
  -1   7  18          2.11          1.77         4.59 o
   0   7  18         22.50         33.66         5.86 o
   1   7  18          2.12          1.21         1.84 o
   1   0  19          2.21          0.00         5.23 o
  -1   1  19          4.84          2.19         4.93 o
   1   1  19          4.85          2.25         5.68 o
  -1   2  19          0.81          3.05         4.39 o
   1   2  19          0.81          1.62         6.13 o
  -1   3  19          2.20          1.67         4.12 o
   1   3  19          2.22          0.73         3.70 o
  -1   4  19         12.07          5.53         6.89 o
   1   4  19         12.11          1.62         4.60 o
  -1   5  19          7.38          3.51         9.56 o
   1   5  19          7.35         -0.27         3.52 o
                                                
